# Supplementary material for: Evolution of Transient Receptor Potential (TRP) Ion Channels in Antarctic Fishes (Cryonotothenioidea) and Identification of Putative Thermosensors
Source: Genome Biol Evol. 2022 Feb 2;14(2):evac009. doi: 10.1093/gbe/evac009 (PMC8857925; doi:10.1093/gbe/evac009)
Supplement: evac009_Supplementary_Data [file evac009_supplementary_data.zip]

Archive with 6 entries (6 files):
- Table S1.xlsx
- Table S2.xlsx
- Table S3.xlsx
- Table S4.txt
- Table S5.xlsx
- Supplemental figures and legends.pdf
