# Supplementary material for: Evolution of Transient Receptor Potential (TRP) Ion Channels in Antarctic Fishes (Cryonotothenioidea) and Identification of Putative Thermosensors
Source: Genome Biol Evol. 2022 Feb 2;14(2):evac009. doi: 10.1093/gbe/evac009 (PMC8857925; doi:10.1093/gbe/evac009)
Supplement: evac009_Supplementary_Data [file evac009_supplementary_data.zip › Table S1.xlsx]

## Sheet: Sources
Type	Species	Family	Tissue	Source
Genome	Chaenocephalus aceratus	Channichthyidae	NA	Kim et al., 2019
Genome	Dissostichus mawsoni	Nototheniidae	NA	Chen et al., 2019
Genome	Eleginops maclovinus	Eleginopsidae	NA	Chen et al., 2019
Genome	Harpagifer antarcticus	Harpagiferidae	NA	NCBI PRJEB37646
Genome	Notothenia coriiceps	Nototheniidae	NA	Shin et al., 2014
Genome	Parachaenichthys charcoti	Bathydraconidae	NA	Ahn et al., 2017
Genome	Cottoperca gobio (cgob)	Bovichtidae	NA	Bista et al., 2020
Type	Species	Family	Tissue	Source
Transcriptome	Chaenocephalus aceratus (cace)	Channichthyidae	Brain, eye, gill, heart, intestine, kidney, liver, muscle, ovary, skin, spleen, stomach	Kim et al., 2019
Transcriptome	Chionodraco rastrospinosus (cras)	Channichthyidae	Brain, lens, eye cup, gill, intestine, head kidney, liver, muscle, spleen, stomach	Bilyk et al., 2018
Transcriptome	Dissostichus mawsoni (dmaw)	Nototheniidae	Brain, gill, small intestine, head kidney, caudal kidney, liver, red muscle, white muscle, ovary, skin, spleen, stomach	Chen et al., 2019
Transcriptome	Eleginops maclovinus (emac)	Eleginopsidae	Brain, lens, eye cup, gill, intestine, head kidney, liver, muscle, spleen, stomach	Bilyk et al., 2018
Transcriptome	Gymnodraco acuticeps (gacu)	Bathydraconidae	Brain, gill, liver, spleen, embryo	NCBI PRJNA422913
Transcriptome	Harpagifer antarcticus (hant)	Harpagiferidae	Brain, heart, kidney, liver, white muscle, skin	NCBI PRJEB26835
Transcriptome	Neopagetopsis ionah (nion)	Channichthyidae	Spleen	NCBI PRJEB26835
Transcriptome	Notothenia coriiceps (ncor)	Nototheniidae	Brain, kidney, muscle, skin, egg, stomach, blood	Shin et al., 2014
Transcriptome	Pagothenia borchgrevinki (pbor)	Nototheniidae	Brain, lens, eye cup, gill, intestine, head kidney, liver, muscle, spleen, stomach	Bilyk et al., 2018
Transcriptome	Parachaenichthys charcoti (pcha)	Bathydraconidae	Brain, gill, ventricle, intestine, kidney, liver, pectoral muscle, white muscle, ovary/testis, spleen, blood	NCBI PRJEB26835
Transcriptome	Parachaenichthys charcoti (pcha*)	Bathydraconidae	Liver	Ahn et al., 2017
Transcriptome	Pseudochaenichthys georgianus (pgeo)	Channichthyidae	Brain, ventricle, kidney, liver, pectoral muscle, white muscle, ovary/testis, spleen	NCBI PRJEB26835
Transcriptome	Trematomus bernacchii (tber)	Nototheniidae	Hind brain, pituitary gland, hypothalamus, optic tectum, telencephalon, eye, gill, heart, intestine, pyloric caeca, head kidney, liver, muscle, lateral line muscle, gonad, skin, adipose, spleen, stomach	NCBI PRJNA471228

## Sheet: Abbreviations
Species name	Abbreviation
Chaenocephalus aceratus	Cace
Chionodraco hamatus	Cham
Chionodraco rastrospinosus	Cras
Cottoperca gobio	Cgob
Dissostichus mawsoni	Dmaw
Eleginops maclovinus	Emac
Gymnodraco acuticeps	Gacu
Harpagifer antarcticus	Hant
Lepidonotothen nudifrons	Lnud
Neopagetopsis ionah	Nion
Notothenia coriiceps	Ncor
Pagothenia borchgrevinki	Pbor
Parachaenichthys charcoti	Pcha
Pseudochaenichthys geogianus	Pgeo
Trematomus bernacchii	Tber
Homo sapiens	Hs
Mus musculus	Mm
Xenopus tropicalis	Xt
Danio rerio	Dr
Oryzias latipes	Ol
Oreochromis niloticus	On
Gasterosteus aculeatus	Ga
Gallus gallus	Gg
Lates calcarifer	Lc
Seriola lalandi dorsalis	Sld
Drosophila melanogaster	Dm
