# Supplementary material for: Evolution of Transient Receptor Potential (TRP) Ion Channels in Antarctic Fishes (Cryonotothenioidea) and Identification of Putative Thermosensors
Source: Genome Biol Evol. 2022 Feb 2;14(2):evac009. doi: 10.1093/gbe/evac009 (PMC8857925; doi:10.1093/gbe/evac009)
Supplement: evac009_Supplementary_Data [file evac009_supplementary_data.zip › Table S2.xlsx]

## Sheet: references
Name	Gene	Species	Accession	Source
HsShaker	Shaker	Homo sapiens	NP_114092.2	NCBI
MmShaker	Shaker	Mus musculus	NP_034726.2	NCBI
XtShaker	Shaker	Xenopus tropicalis	XP_002939286.2	NCBI
DrShaker	Shaker	Danio rerio	XP_005171693.2	NCBI
OlShaker	Shaker	Oryzias latipes	XP_004071270.1	NCBI
OnShaker	Shaker	Oreochromis niloticus	XP_005448358.1	NCBI
GaShaker	Shaker	Gasterosteus aculeatus	ENSGACP00000019388	Ensembl
MmTRPA1	TRPA1	Mus musculus	NP_808449.1	NCBI
HsTRPA1	TRPA1	Homo sapiens	NP_015628.2	NCBI
GgTRPA1	TRPA1	Gallus gallus	NP_001305389.1	NCBI
XtTRPA1	TRPA1	Xenopus tropicalis	NP_001121434.1	NCBI
OlTRPA1	TRPA1	Oryzias latipes	XP_023806150.1	NCBI
DrTRPA1a	TRPA1a	Danio rerio	XP_017213756.1	NCBI
DrTRPA1b	TRPA1b	Danio rerio	NP_001007067.1	NCBI
OnTRPA1	TRPA1	Oreochromis niloticus	XP_025766241.1	NCBI
GaTRPA1	TRPA1	Gasterosteus aculeatus	ENSGACP00000003662	Ensembl
HsTRPC1	TRPC1	Homo sapiens	NP_001238774.1	NCBI
MmTRPC1	TRPC1	Mus musculus	NP_035773.1	NCBI
XtTRPC1	TRPC1	Xenopus tropicalis	XP_002937145.2	NCBI
GgTRPC1	TRPC1	Gallus gallus	NP_001004409.1	NCBI
DrTRPC1	TRPC1	Danio rerio	NP_001185590.1	NCBI
OnTRPC1	TRPC1	Oreochromis niloticus	XP_003439260.1	NCBI
OlTRPC1	TRPC1	Oryzias latipes	XP_020568462.1	NCBI
GaTRPC1	TRPC1	Gasterosteus aculeatus	G3NHW0	Ensembl
DrTRPC2b	TRPC2b	Danio rerio	NP_001025337.1	NCBI
DrTRPC2a	TRPC2a	Danio rerio	XP_017206723.1	NCBI
MmTRPC2	TRPC2	Mus musculus	NP_001103367.1	NCBI
GaTRPC2	TRPC2	Gasterosteus aculeatus	ENSGACP00000026939	Ensembl
GgTRPC3	TRPC3	Gallus gallus	NP_001244208.1	NCBI
XtTRPC3	TRPC3	Xenopus tropicalis	XP_002941939.2	NCBI
MmTRPC3	TRPC3	Mus musculus	NP_062383.2	NCBI
HsTRPC3	TRPC3	Homo sapiens	NP_001124170.1	NCBI
DrTRPC3	TRPC3	Danio rerio	NP_001276813.2	NCBI
OlTRPC4	TRPC4	Oryzias latipes	XP_004076346.1	NCBI
OnTRPC4	TRPC4	Oreochromis niloticus	XP_005472340.1	NCBI
XtTRPC4	TRPC4	Xenopus tropicalis	XP_002939629.2	NCBI
GgTRPC4	TRPC4	Gallus gallus	XP_417089.2	NCBI
MmTRPC4	TRPC4	Mus musculus	NP_058680.1	NCBI
HsTRPC4	TRPC4	Homo sapiens	NP_057263.1	NCBI
GaTRPC4	TRPC4	Gasterosteus aculeatus	ENSGACP00000015420	Ensembl
HsTRPC5	TRPC5	Homo sapiens	NP_036603.1	NCBI
MmTRPC5	TRPC5	Mus musculus	NP_033454.1	NCBI
XtTRPC5	TRPC5	Xenopus tropicalis	XP_017952480.1	NCBI
GgTRPC5	TRPC5	Gallus gallus	XP_420310.2	NCBI
OlTRPC5	TRPC5	Oryzias latipes	XP_023804759.1	NCBI
DrTRPC5	TRPC5	Danio rerio	NP_001314676.1	NCBI
OnTRPC6	TRPC6	Oreochromis niloticus	XP_025753927.1	NCBI
DrTRPC6a	TRPC6a	Danio rerio	NP_001025453.1	NCBI
DrTRPC6b	TRPC6b	Danio rerio	XP_002665445.2	NCBI
OlTRPC6	TRPC6	Oryzias latipes	XP_023817144.1	NCBI
XtTRPC6	TRPC6	Xenopus tropicalis	XP_002935616.2	NCBI
GgTRPC6	TRPC6	Gallus gallus	XP_004938897.3	NCBI
MmTRPC6	TRPC6	Mus musculus	NP_038866.2	NCBI
HsTRPC6	TRPC6	Homo sapiens	NP_004612.2	NCBI
GaTRPC6a	TRPC6a	Gasterosteus aculeatus	ENSGACP00000027287	Ensembl
GaTRPC6b	TRPC6b	Gasterosteus aculeatus	ENSGACP00000016077	Ensembl
LcTRPC7	TRPC7	Lates calcarifer	XP_018535406.1	NCBI
SldTRPC7	TRPC7	Seriola lalandi dorsalis	XP_023272469.1	NCBI
HsTRPC7	TRPC7	Homo sapiens	NP_001161048.1	NCBI
MmTRPC7	TRPC7	Mus musculus	NP_036165.1	NCBI
DrTRPC7a	TRPC7a	Danio rerio	NP_001276808.1	NCBI
DrTRPC7b	TRPC7b	Danio rerio	NP_001276815.1	NCBI
OnTRPC7	TRPC7	Oreochromis niloticus	XP_003444730.1	NCBI
GgTRPC7	TRPC7	Gallus gallus	XP_015149467.1	NCBI
GaTRPC7	TRPC7	Gasterosteus aculeatus	ENSGACP00000023641	Ensembl
HsTRPML1	TRPML1	Homo sapiens	NP_065394.1	NCBI
MmTRPML1	TRPML1	Mus musculus	NP_444407.1	NCBI
DrTRPML1a	TRPML1a	Danio rerio	NP_001315094.1	NCBI
DrTRPML1b	TRPML1b	Danio rerio	XP_001336199.1	NCBI
XtTRPML1	TRPML1	Xenopus tropicalis	NP_001011347.1	NCBI
GgTRPML1	TRPML1	Gallus gallus	XP_015128608.1	NCBI
GaTRPML1a	TRPML1a	Gasterosteus aculeatus	ENSGACP00000025534	Ensembl
GaTRPML1b	TRPML1b	Gasterosteus aculeatus	ENSGACP00000008253	Ensembl
OnTRPML2	TRPML2	Oreochromis niloticus	XP_005457383.1	NCBI
OlTRPML2	TRPML2	Oryzias latipes	XP_004067779.1	NCBI
DrTRPML2	TRPML2	Danio rerio	NP_957442.1	NCBI
HsTRPML2	TRPML2	Homo sapiens	NP_694991.2	NCBI
MmTRPML2	TRPML2	Mus musculus	NP_080932.2	NCBI
XtTRPML2	TRPML2	Xenopus tropicalis	XP_002931739.2	NCBI
GgTRPML2	TRPML2	Gallus gallus	XP_422368.2	NCBI
GaTRPML2	TRPML2	Gasterosteus aculeatus	ENSGACP00000012968	Ensembl
GgTRPML3	TRPML3	Gallus gallus	XP_015146352.1	NCBI
XtTRPML3	TRPML3	Xenopus tropicalis	XP_012816587.1	NCBI
MmTRPML3	TRPML3	Mus musculus	NP_598921.1	NCBI
HsTRPML3	TRPML3	Homo sapiens	NP_060768.8	NCBI
OnTRPML3	TRPML3	Oreochromis niloticus	XP_005457189.1	NCBI
DrTRPML3a	TRPML3a	Danio rerio	XP_021322333.1	NCBI
DrTRPML3b	TRPML3b	Danio rerio	XP_021325744.1	NCBI
GaTRPML3	TRPML3	Gasterosteus aculeatus	ENSGACP00000008714	Ensembl
HsTRPM1	TRPM1	Homo sapiens	NP_001238949.1	NCBI
MmTRPM1	TRPM1	Mus musculus	NP_061222.3	NCBI
XtTRPM1	TRPM1	Xenopus tropicalis	XP_017947901.1	NCBI
GgTRPM1	TRPM1	Gallus gallus	XP_015134468.1	NCBI
OlTRPM1	TRPM1	Oryzias latipes	XP_023811560.1	NCBI
DrTRPM1a	TRPM1a	Danio rerio	NP_001303302.1	NCBI
DrTRPM1b	TRPM1b	Danio rerio	NP_001103949.1	NCBI
GaTRPM1	TRPM1	Gasterosteus aculeatus	ENSGACP00000013779	Ensembl
HsTRPM2	TRPM2	Homo sapiens	NP_003298.1	NCBI
MmTRPM2	TRPM2	Mus musculus	NP_612174.2	NCBI
XtTRPM2	TRPM2	Xenopus tropicalis	XP_017952764.1	NCBI
GgTRPM2	TRPM2	Gallus gallus	XP_015132560.1	NCBI
DrTRPM2	TRPM2	Danio rerio	XP_021334453.1	NCBI
OlTRPM2	TRPM2	Oryzias latipes	XP_023806259.1	NCBI
OnTRPM2	TRPM2	Oreochromis niloticus	XP_005453113.1	NCBI
GaTRPM2	TRPM2	Gasterosteus aculeatus	ENSGACP00000008216	Ensembl
MmTRPM3	TRPM3	Mus musculus	NP_001030316.1	NCBI
HsTRPM3	TRPM3	Homo sapiens	NP_066003.3	NCBI
OlTRPM3	TRPM3	Oryzias latipes	XP_020561681.1	NCBI
DrTRPM3	TRPM3	Danio rerio	XP_021332142.1	NCBI
OnTRPM3	TRPM3	Oreochromis niloticus	XP_025752804.1	NCBI
XtTRPM3	TRPM3	Xenopus tropicalis	XP_012827177.1	NCBI
GgTRPM3	TRPM3	Gallus gallus	XP_025000670.1	NCBI
GaTRPM3	TRPM3	Gasterosteus aculeatus	ENSGACP00000014132	Ensembl
HsTRPM4	TRPM4	Homo sapiens	NP_060106.2	NCBI
MmTRPM4	TRPM4	Mus musculus	XP_006541209.1	NCBI
XtTRPM4	TRPM4	Xenopus tropicalis	XP_002934673.1	NCBI
DrTRPM4a	TRPM4a	Danio rerio	NP_001275744.2	NCBI
DrTRPM4b	TRPM4b	Danio rerio	XP_009304689.1	NCBI
DrTRPM5	TRPM5	Gallus gallus	XP_015142167.1	NCBI
MmTRPM5	TRPM5	Mus musculus	NP_064673.2	NCBI
HsTRPM5	TRPM5	Homo sapiens	NP_055370.1	NCBI
OlTRPM5	TRPM5	Oryzias latipes	XP_023808229.1	NCBI
DrTRPM5	TRPM5	Danio rerio	NP_001121711.1	NCBI
OnTRPM5	TRPM5	Oreochromis niloticus	XP_005455786.1	NCBI
GaTRPM5	TRPM5	Gasterosteus aculeatus	ENSGACP00000022654	Ensembl
OlTRPM6	TRPM6	Oryzias latipes	XP_020561734.1	NCBI
DrTRPM6	TRPM6	Danio rerio	XP_021331655.1	NCBI
XtTRPM6	TRPM6	Xenopus tropicalis	XP_002940079.2	NCBI
GgTRPM6	TRPM6	Gallus gallus	XP_025000684.1	NCBI
MmTRPM6	TRPM6	Mus musculus	XP_006527014.1	NCBI
HsTRPM6	TRPM6	Homo sapiens	NP_060132.3	NCBI
GaTRPM6	TRPM6	Gasterosteus aculeatus	ENSGACP00000015309	Ensembl
HsTRPM7	TRPM7	Homo sapiens	NP_060142.3	NCBI
MmTRPM7	TRPM7	Mus musculus	NP_067425.2	NCBI
XtTRPM7	TRPM7	Xenopus tropicalis	XP_002939674.2	NCBI
GgTRPM7	TRPM7	Gallus gallus	NP_001171026.1	NCBI
OnTRPM7	TRPM7	Oreochromis niloticus	XP_025763103.1	NCBI
DrTRPM7	TRPM7	Danio rerio	NP_001025232.1	NCBI
OlTRPM7	TRPM7	Oryzias latipes	XP_020555660.1	NCBI
GaTRPM7	TRPM7	Gasterosteus aculeatus	ENSGACP00000021792	Ensembl
XtTRPM8a	TRPM8a	Xenopus tropicalis	NP_001155105.1	NCBI
XtTRPM8b	TRPM8b	Xenopus tropicalis	XP_012825655.1	NCBI
GgTRPM8	TRPM8	Gallus gallus	NP_001007083.1	NCBI
MmTRPM8	TRPM8	Mus musculus	NP_599013.1	NCBI
HsTRPM8	TRPM8	Homo sapiens	NP_076985.4	NCBI
DrTRPN1	TRPN1	Danio rerio	NP_899192.1	NCBI
DmTRPN1	TRPN1	Drosophila melanogaster	NP_001303309.1	NCBI
HsTRPP1	TRPP1	Homo sapiens	NP_001009944.2	NCBI
MmTRPP1	TRPP1	Mus musculus	NP_038658.2	NCBI
XtTRPP2	TRPP2	Xenopus tropicalis	XP_017951835.1	NCBI
HsTRPP2	TRPP2	Homo sapiens	NP_000288.1	NCBI
DrTRPP2	TRPP2	Danio rerio	NP_001002310.1	NCBI
MmTRPP2	TRPP2	Mus musculus	NP_032887.3	NCBI
GaTRPP2	TRPP2	Gasterosteus aculeatus	ENSGACP00000022903	Ensembl
MmTRPP3	TRPP3	Mus musculus	XP_017173711.1	NCBI
HsTRPP3	TRPP3	Homo sapiens	NP_057196.2	NCBI
MmTRPP5	TRPP5	Mus musculus	NP_001156476.1	NCBI
HsTRPP5	TRPP5	Homo sapiens	NP_055201.2	NCBI
XtTRPV1	TRPV1	Xenopus tropicalis	NP_001243521.1	NCBI
GgTRPV1	TRPV1	Gallus gallus	NP_989903.1	NCBI
MmTRPV1	TRPV1	Mus musculus	NP_001001445.1	NCBI
HsTRPV1	TRPV1	Homo sapiens	NP_061197.4	NCBI
OlTRPV1	TRPV1	Oryzias latipes	XP_011482044.1	NCBI
DrTRPV1	TRPV1	Danio rerio	NP_001119871.1	NCBI
GaTRPV1	TRPV1	Gasterosteus aculeatus	ENSGACP00000026761	Ensembl
GgTRPV2	TRPV2	Gallus gallus	XP_004946742.1	NCBI
HsTRPV2	TRPV2	Homo sapiens	XP_005256733.1	NCBI
MmTRPV2	TRPV2	Mus musculus	NP_035836.2	NCBI
HsTRPV3	TRPV3	Homo sapiens	NP_001245134.1	NCBI
MmTRPV3	TRPV3	Mus musculus	NP_659567.2	NCBI
XtTRPV3	TRPV3	Xenopus tropicalis	NP_001243218.1	NCBI
GgTRPV3	TRPV3	Gallus gallus	XP_024997754.1	NCBI
GgTRPV4	TRPV4	Gallus gallus	NP_990023.1	NCBI
XtTRPV4	TRPV4	Xenopus tropicalis	XP_002932129.1	NCBI
HsTRPV4	TRPV4	Homo sapiens	NP_067638.3	NCBI
MmTRPV4	TRPV4	Mus musculus	NP_071300.2	NCBI
DrTRPV4	TRPV4	Danio rerio	NP_001036195.1	NCBI
OlTRPV4	TRPV4	Oryzias latipes	XP_020561608.1	NCBI
OnTRPV4	TRPV4	Oreochromis niloticus	XP_003451782.1	NCBI
GaTRPV4	TRPV4	Gasterosteus aculeatus	ENSGACP00000012065	Ensembl
HsTRPV5	TRPV5	Homo sapiens	NP_062815.3	NCBI
MmTRPV5	TRPV5	Mus musculus	XP_017176952.1	NCBI
XtTRPV5	TRPV5	Xenopus tropicalis	NP_001186854.1	NCBI
GgTRPV5	TRPV5	Gallus gallus	XP_004938199.1	NCBI
OlTRPV5	TRPV5	Oryzias latipes	XP_004078007.1	NCBI
OnTRPV5	TRPV5	Oreochromis niloticus	XP_003450734.1	NCBI
DrTRPV6	TRPV6	Danio rerio	NP_001001849.1	NCBI
XtTRPV6	TRPV6	Xenopus tropicalis	XP_002944196.3	NCBI
MmTRPV6	TRPV6	Mus musculus	NP_071858.3	NCBI
HsTRPV6	TRPV6	Homo sapiens	NP_061116.5	NCBI
GaTRPV6	TRPV6	Gasterosteus aculeatus	ENSGACP00000013836	Ensembl

## Sheet: cace
cace_final
Assigned name	Putative gene	Accession(s)
caceShaker	Shaker	Cac_029859
caceTRPA1b	TRPA1b	Cac_014746
caceTRPC1	TRPC1	Cac_017403
caceTRPC2	TRPC2	Cac_028072
caceTRPC4_t1	TRPC4	Cac_024804
caceTRPC4_t2	TRPC4	Cac_027101
caceTRPC6a	TRPC6a	Cac_027173 + Cac_027180
caceTRPC6b	TRPC6b	Cac_024772
caceTRPC7	TRPC7	Cac_029704
caceTRPM1a_t1	TRPM1a	Cac_008884
caceTRPM1a_t2	TRPM1a	Cac_012888
caceTRPM1b	TRPM1b	Cac_025622
caceTRPM2	TRPM2	Cac_030190
caceTRPM3	TRPM3	Cac_008282
caceTRPM4	TRPM4	Cac_020728
caceTRPM5	TRPM5	Cac_000597 + Cac_000598
caceTRPM6	TRPM6	Cac_023369
caceTRPM7	TRPM7	Cac_022020
caceTRPML1a	TRPML1a	Cac_021793
caceTRPML1b_t1	TRPML1b	Cac_013346 + Cac_013351
caceTRPML1b_t2	TRPML1b	Cac_017746
caceTRPML2	TRPML2	Cac_017191
caceTRPML3b	TRPML3b	Cac_025006
caceTRPV1a	TRPV1a	Cac_001611
caceTRPV1b	TRPV1b	Cac_010258
caceTRPV4	TRPV4	Cac_006073
caceTRPV5/6	TRPV5/6	Cac_022847

## Sheet: cras
cras_final
Assigned name	Putative gene	Accession(s)	identical to
crasTRPM2	TRPM2	DN146605_c0_g1_i1|g.85065|m.85
crasTRPM3	TRPM3	DN25124_c0_g2_i1|g.69927|m.699 + DN82077_c0_g1_i1|g.41010|m.410
crasTRPM5	TRPM5	DN40646_c1_g1_i1|g.29145|m.291
crasTRPML1a	TRPML1a	DN48166_c0_g2_i3|g.52184|m.521
crasTRPM6	TRPM6	DN54590_c0_g2_i2|g.53532|m.535
crasTRPML2_t2	TRPML2	DN54647_c0_g2_i1|g.20286|m.202
crasTRPML2_t1	TRPML2	DN54647_c0_g2_i1|g.20287|m.202	DN54647_c0_g2_i6|g.20289|m.202
crasTRPML2_t3	TRPML2	DN54647_c0_g2_i11|g.20292|m.20
crasTRPML2_t4	TRPML2	DN54647_c0_g2_i4|g.20288|m.202
crasTRPML2_t5	TRPML2	DN54647_c0_g2_i6|g.20290|m.202
crasTRPML2_t6	TRPML2	DN54647_c0_g2_i7|g.20291|m.202
crasTRPML3b	TRPML3b	DN54769_c0_g2_i7|g.74639|m.746
crasTRPV1a_t1	TRPV1a	DN55481_c0_g12_i1|g.19331|m.19	DN55481_c0_g8_i1|g.19329|m.193
crasTRPV1a_t2	TRPV1a	DN55481_c0_g6_i6|g.19328|m.193
crasShaker	Shaker	DN57951_c0_g3_i4|g.49595|m.495	DN87775_c0_g1_i1|g.65277|m.652
crasTRPC1	TRPC1	DN58290_c0_g6_i4|g.71406|m.714
crasTRPM4_t1	TRPM4	DN58322_c0_g1_i1|g.71760|m.717
crasTRPM4_t2	TRPM4	DN58322_c0_g1_i4|g.71763|m.717
crasTRPV4	TRPV4	DN58346_c3_g4_i1|g.39099|m.390
crasTRPM7_t1	TRPM7	DN60084_c0_g3_i2|g.34811|m.348
crasTRPM7_t2	TRPM7	DN60084_c0_g3_i6|g.34812|m.348
crasTRPM7_t3	TRPM7	DN60084_c0_g3_i6|g.34813|m.348

## Sheet: dmaw
dmaw_final
Assigned name	Putative gene	Accession(s)
dmawTRPC6a_t1	TRPC6a	Dissostichus_mawsoni_GLEAN_10000268	removed N- and C-terminal (putative lamin L3)
dmawTRPM1a	TRPM1a	Dissostichus_mawsoni_GLEAN_10000387
dmawTRPM4_t1	TRPM4	Dissostichus_mawsoni_GLEAN_10004801
dmawTRPV1b	TRPV1b	Dissostichus_mawsoni_GLEAN_10005431
dmawTRPC4_t1	TRPC4	Dissostichus_mawsoni_GLEAN_10008121
dmawTRPC6b	TRPC6b	Dissostichus_mawsoni_GLEAN_10009795
dmawTRPC7_t1	TRPC7	Dissostichus_mawsoni_GLEAN_10010429
dmawTRPC7_t2	TRPC7	Dissostichus_mawsoni_GLEAN_10010430
dmawTRPA1b	TRPA1b1	Dissostichus_mawsoni_GLEAN_10011250 + Dissostichus_mawsoni_GLEAN_10011251
dmawTRPC2	TRPC2	Dissostichus_mawsoni_GLEAN_10012717
dmawTRPC1	TRPC1	Dissostichus_mawsoni_GLEAN_10012914
dmawTRPML1b	TRPML1b	Dissostichus_mawsoni_GLEAN_10013019
dmawTRPV1a	TRPV1a	Dissostichus_mawsoni_GLEAN_10014068
dmawTRPC4_t2	TRPC4	Dissostichus_mawsoni_GLEAN_10014441
dmawShaker	Shaker	Dissostichus_mawsoni_GLEAN_10014610
dmawTRPM7	TRPM7	Dissostichus_mawsoni_GLEAN_10015338
dmawTRPV5/6	TRPV5/6	Dissostichus_mawsoni_GLEAN_10015424
dmawTRPM1b	TRPM1b	Dissostichus_mawsoni_GLEAN_10016019
dmawTRPML2	TRPML2	Dissostichus_mawsoni_GLEAN_10016380	removed N- and C-terminal (putative CLIC and lysophosphatidic acid receptor 3)
dmawTRPM3	TRPM3	Dissostichus_mawsoni_GLEAN_10016713
dmawTRPV4	TRPV4	Dissostichus_mawsoni_GLEAN_10016829
dmawTRPM5	TRPM5	Dissostichus_mawsoni_GLEAN_10017170
dmawTRPML3b	TRPML3b	Dissostichus_mawsoni_GLEAN_10017445
dmawTRPM4_t2	TRPM4	Dissostichus_mawsoni_GLEAN_10018277
dmawTRPM2	TRPM2	Dissostichus_mawsoni_GLEAN_10018458
dmawTRPM6	TRPM6	Dissostichus_mawsoni_GLEAN_10020166
dmawTRPML1a	TRPML1a	Dissostichus_mawsoni_GLEAN_10021887
dmawTRPC6a_t2	TRPC6a	Dissostichus_mawsoni_GLEAN_10022241

## Sheet: emac
emac_final
Assigned name	Putative gene	Accession(s)	identical to
emacShaker	Shaker	DN60020_c1_g1_i6|g.1431|m.1431
emacTRPC1	TRPC1	DN56026_c0_g1_i6|g.14019|m.140
emacTRPC4_t1	TRPC4	DN957_c0_g1_i1|g.35115|m.35115
emacTRPC4_t2	TRPC4	DN67033_c0_g1_i1|g.36750|m.367
emacTRPC6b	TRPC6b	DN57654_c0_g3_i2|g.899|m.899_T
emacTRPM1b	TRPM1b	DN48951_c1_g1_i3|g.3851|m.3851
emacTRPM3	TRPM3	DN48951_c1_g2_i1|g.3852|m.3852
emacTRPM4	TRPM4	DN57430_c0_g1_i4|g.9727|m.9727
emacTRPM7	TRPM7	DN63220_c1_g3_i7|g.43781|m.437
emacTRPML1a	TRPML1a	DN55854_c0_g1_i2|g.41844|m.418
emacTRPML1b	TRPML1b	DN44944_c0_g1_i1|g.15905|m.159
emacTRPML2_t1	TRPML2	DN60811_c3_g2_i5|g.35335|m.353
emacTRPML2_t2	TRPML2	DN60811_c3_g2_i9|g.35338|m.353
emacTRPML2_t3	TRPML2	DN60811_c3_g2_i9|g.35341|m.353
emacTRPML3a_t1	TRPML3a	DN62740_c0_g1_i1|g.77345|m.773
emacTRPML3a_t2	TRPML3a	DN62740_c0_g1_i1|g.77348|m.773
emacTRPML3a_t3	TRPML3a	DN62740_c0_g1_i4|g.77350|m.773
emacTRPML3a_t4	TRPML3a	DN62740_c0_g1_i5|g.77351|m.773
emacTRPML3a_t5	TRPML3a	DN62740_c0_g1_i7|g.77355|m.773
emacTRPML3b_t1	TRPML3b	DN52650_c1_g2_i1|g.62598|m.625	DN52650_c1_g8_i1|g.62601|m.626
emacTRPML3b_t2	TRPML3b	DN52650_c1_g3_i1|g.62599|m.625
emacTRPV1a	TRPV1a	DN61249_c0_g2_i3|g.19797|m.197
emacTRPV5/6	TRPV5/6	DN54512_c0_g1_i4|g.22257|m.222

## Sheet: gacu
gacu_final
Assigned name	Putative gene	Accession(s)	identical to
gacuShaker	Shaker	GGFR01004121.1|m.17
gacuTRPA1_t1	TRPA1b	GGFR01016865.1|m.140
gacuTRPA1_t2	TRPA1b	GGFR01047850.1|m.462
gacuTRPC1	TRPC1	GGFR01025235.1|m.250
gacuTRPC2_t1	TRPC2	GGFR01001962.1|m.6 + GGFR01001607.1|m.3 + GGFR01001289.1|m.2
gacuTRPC2_t2	TRPC2	GGFR01031989.1|m.315
gacuTRPC2_t3	TRPC2	GGFR01061809.1|m.601
gacuTRPC4_t1	TRPC4	GGFR01021089.1|m.210
gacuTRPC4_t2	TRPC4	GGFR01029497.1|m.306 + GGFR01021090.1|m.212
gacuTRPC4_t3	TRPC4	GGFR01051826.1|m.508
gacuTRPC4_t4	TRPC4	GGFR01051826.1|m.509
gacuTRPC4_t5	TRPC4	GGFR01051827.1|m.511
gacuTRPC5	TRPC5	GGFR01014166.1|m.101
gacuTRPC6a_t1	TRPC6a	GGFR01025236.1|m.252
gacuTRPC6a_t2	TRPC6a	GGFR01055575.1|m.543
gacuTRPC6b_t1	TRPC6b	GGFR01000335.1|m.1
gacuTRPC6b_t2	TRPC6b	GGFR01016316.1|m.127
gacuTRPC6b_t3	TRPC6b	GGFR01047141.1|m.458
gacuTRPC7_t1	TRPC7	GGFR01025374.1|m.253
gacuTRPC7_t2	TRPC7	GGFR01055717.1|m.544
gacuTRPM1a_t1	TRPM1a	GGFR01025809.1|m.261
gacuTRPM1a_t2	TRPM1a	GGFR01025810.1|m.265
gacuTRPM1a_t3	TRPM1a	GGFR01035078.1|m.347
gacuTRPM1a_t4	TRPM1a	GGFR01056030.1|m.550
gacuTRPM1a_t5	TRPM1a	GGFR01056031.1|m.552
gacuTRPM1b_t1	TRPM1b	GGFR01024768.1|m.238
gacuTRPM1b_t2	TRPM1b	GGFR01024769.1|m.240
gacuTRPM1b_t3	TRPM1b	GGFR01055211.1|m.534
gacuTRPM1b_t4	TRPM1b	GGFR01055212.1|m.536
gacuTRPM1b_t5	TRPM1b	GGFR01055213.1|m.538
gacuTRPM2	TRPM2	GGFR01020811.1|m.197
gacuTRPM3_t1	TRPM3	GGFR01017190.1|m.152
gacuTRPM3_t2	TRPM3	GGFR01017190.1|m.153
gacuTRPM3_t3	TRPM3	GGFR01017190.1|m.154
gacuTRPM3_t4	TRPM3	GGFR01017190.1|m.156
gacuTRPM3_t5	TRPM3	GGFR01017191.1|m.168
gacuTRPM3_t6	TRPM3	GGFR01048111.1|m.465
gacuTRPM3_t7	TRPM3	GGFR01048112.1|m.470
gacuTRPM3_t8	TRPM3	GGFR01048113.1|m.473
gacuTRPM3_t9	TRPM3	GGFR01048113.1|m.475
gacuTRPM4_t1	TRPM4	GGFR01025205.1|m.243
gacuTRPM4_t2	TRPM4	GGFR01055538.1|m.540
gacuTRPM5	TRPM5	GGFR01023024.1|m.218 + GGFR01023024.1|m.217
gacuTRPM6_t1	TRPM6	GGFR01014390.1|m.105
gacuTRPM6_t2	TRPM6	GGFR01014391.1|m.111
gacuTRPM6_t3	TRPM6	GGFR01045363.1|m.429
gacuTRPM6_t4	TRPM6	GGFR01045364.1|m.434
gacuTRPM6_t5	TRPM6	GGFR01045365.1|m.440
gacuTRPM7_t1	TRPM7	GGFR01020781.1|m.189
gacuTRPM7_t2	TRPM7	GGFR01020782.1|m.190
gacuTRPM7_t3	TRPM7	GGFR01020783.1|m.192
gacuTRPM7_t4	TRPM7	GGFR01051526.1|m.496
gacuTRPM7_t5	TRPM7	GGFR01051527.1|m.500
gacuTRPM7_t6	TRPM7	GGFR01051527.1|m.501
gacuTRPML1a_t1	TRPML1a	GGFR01004861.1|m.25
gacuTRPML1a_t2	TRPML1a	GGFR01004861.1|m.26	GGFR01004862.1|m.27
gacuTRPML1b	TRPML1b	GGFR01016145.1|m.118
gacuTRPML2_t1	TRPML2	GGFR01016144.1|m.117
gacuTRPML2_t2	TRPML2	GGFR01046998.1|m.453
gacuTRPML2_t3	TRPML2	GGFR01046999.1|m.454
gacuTRPML2_t4	TRPML2	GGFR01047000.1|m.455
gacuTRPML2_t5	TRPML2	GGFR01047001.1|m.456
gacuTRPML2_t6	TRPML2	GGFR01047002.1|m.457
gacuTRPML3a_t1	TRPML3a	GGFR01025935.1|m.270
gacuTRPML3a_t2	TRPML3a	GGFR01056189.1|m.560
gacuTRPML3b	TRPML3b	GGFR01013436.1|m.80
gacuTRPV1a_t1	TRPV1a	GGFR01023121.1|m.224
gacuTRPV1a_t2	TRPV1a	GGFR01053677.1|m.519
gacuTRPV4	TRPV4	GGFR01024498.1|m.235
gacuTRPV5/6_t1	TRPV5/6	GGFR01024458.1|m.233
gacuTRPV5/6_t2	TRPV5/6	GGFR01054941.1|m.530

## Sheet: hant
hant_final
Assigned name	Putative gene	Accession(s)	identical to
hantTRPC4_t1	TRPC4_clade2	c103176_g1_i1|m.587
hantTRPV5/6	TRPV5/6	c105084_g1_i1|m.589
hantTRPC4_t2	TRPC4_clade2	c106014_g1_i1|m.590
hantTRPM5_t1	TRPM5	c19965_g1_i1|m.37
hantTRPM5_t2	TRPM5	c19965_g2_i1|m.38
hantTRPM5_t3	TRPM5	c19965_g2_i2|m.39
hantTRPM1b_t1	TRPM1	c27929_g1_i2|m.69
hantTRPM1b_t2	TRPM1	c27929_g1_i3|m.71
hantTRPML2_t1	TRPML2	c31126_g1_i1|m.110
hantTRPML2_t2	TRPML2	c31126_g1_i1|m.111	c31126_g1_i4|m.115
hantTRPML2_t3	TRPML2	c31126_g1_i2|m.112
hantTRPML2_t4	TRPML2	c31126_g1_i2|m.113
hantTRPML2_t5	TRPML2	c31126_g1_i3|m.114
hantTRPML2_t6	TRPML2	c31126_g1_i5|m.116
hantTRPML1b	TRPML1b	c32139_g1_i1|m.132
hantShaker	Shaker	c36634_g1_i1|m.241	c36634_g1_i2|m.245, c36634_g1_i3|m.249
hantTRPML1a_t1	TRPML1a	c38222_g1_i1|m.348
hantTRPML1a_t2	TRPML1a	c38222_g1_i2|m.350
hantTRPML3b_t1	TRPML3b	c38223_g1_i1|m.352
hantTRPML3b_t2	TRPML3b	c38223_g2_i1|m.354
hantTRPM4	TRPM4	c38556_g1_i1|m.378
hantTRPM1b_t4	TRPM1b	c38929_g2_i3|m.383
hantTRPM1b_t5	TRPM1b	c38929_g2_i4|m.387
hantTRPM1b_t6	TRPM1b	c38929_g2_i5|m.389
hantTRPC6a_t1	TRPC6a	c39276_g1_i1|m.408
hantTRPC1_t1	TRPC1	c39276_g2_i1|m.410
hantTRPC1_t2	TRPC1	c39276_g2_i2|m.414	c39276_g2_i3|m.420
hantTRPM7_t1	TRPM7	c39625_g9_i2|m.450
hantTRPM7_t2	TRPM7	c39625_g9_i3|m.454
hantTRPM7_t3	TRPM7	c39625_g9_i4|m.455
hantTRPV1a_t1	TRPV1a	c40490_g1_i1|m.481	c40490_g1_i4|m.488, c40490_g1_i5|m.494, c40490_g1_i7|m.503
hantTRPV1a_t2	TRPV1a	c40490_g1_i3|m.486
hantTRPV1a_t3	TRPV1a	c40490_g1_i6|m.499
hantTRPM2	TRPM2	c47701_g1_i1|m.546 + c103278_g1_i1|m.588
hantTRPM1b_t3	TRPM1	c5058_g1_i1|m.7
hantTRPC6a_t2	TRPC6a	c50833_g1_i1|m.547 + c99250_g1_i1|m.574 + c39276_g1_i2|m.419
hantTRPC4_t3	TRPC4_clade2	c81350_g1_i1|m.565
hantTRPC4_t4	TRPC4_clade2	c85650_g1_i1|m.566
hantTRPV4	TRPV4	c87302_g1_i1|m.568 + c25923_g1_i1|m.64
hantTRPM6	TRPM6	c97532_g1_i1|m.573 + c79124_g1_i1|m.559
hantTRPV1b	TRPV1b	c99485_g1_i1|m.578

## Sheet: ncor
ncor_final
Assigned name	Putative gene	Accession(s)	identical to
ncorShaker	Shaker	GEY_13080	GEY_13081
ncorTRPA1	TRPA1b	GEY_30669
ncorTRPC1	TRPC1	GEY_26938 + GEY_13131
ncorTRPC2	TRPC2	GEY_15773
ncorTRPC4_t1	TRPC4	GEY_09445 + GEY_15410
ncorTRPC4_t2	TRPC4	GEY_25380
ncorTRPC5	TRPC5	GEY_04107
ncorTRPC6a	TRPC6a	GEY_18727 + GEY_18725
ncorTRPC6b	TRPC6b	GEY_25904
ncorTRPC7	TRPC7	GEY_23848 + GEY_23849
ncorTRPM1a	TRPM1a	GEY_08976 + GEY_14140
ncorTRPM1b_t1	TRPM1b	GEY_14733
ncorTRPM1b_t2	TRPM1b	GEY_14731
ncorTRPM2_t1	TRPM2	GEY_14395 + GEY_00728
ncorTRPM2_t2	TRPM2	GEY_22615
ncorTRPM3	TRPM3	GEY_28606 + GEY_30181
ncorTRPM4	TRPM4	GEY_11512
ncorTRPM5	TRPM5	GEY_06242
ncorTRPM6	TRPM6	GEY_20805 + GEY_00772 + GEY_00776
ncorTRPM7	TRPM7	GEY_06472 + GEY_10291 + GEY_03783 + GEY_09872 + GEY_23493
ncorTRPML1a	TRPML1a	GEY_16661
ncorTRPML1b	TRPML1	GEY_03452 + GEY_13190 + GEY_14013
ncorTRPML2	TRPML2	GEY_10341 + GEY_10342 + GEY_11844
ncorTRPML3a	TRPML3a	GEY_21252
ncorTRPML3b	TRPML3b	GEY_18010
ncorTRPV1a	TRPV1a	GEY_04780
ncorTRPV1b	TRPV1b	GEY_05093 + GEY_23669 + GEY_10082
ncorTRPV4	TRPV4	GEY_31600
ncorTRPV5/6_t1	TRPV5/6	GEY_29479
ncorTRPV5/6_t2	TRPV5/6	GEY_29480

## Sheet: nion
nion_final
Assigned name	Putative gene	Accession(s)
nionTRPM4	TRPM4	c13651_g1_i1|m.306
nionTRPV1a_t1	TRPV1a	c16673_g1_i1|m.490
nionTRPV1a_t2	TRPV1a	c16673_g1_i2|m.491
nionTRPV1a_t3	TRPV1a	c16673_g1_i3|m.493
nionTRPV1a_t4	TRPV1a	c16673_g1_i3|m.494
nionTRPML1b	TRPML1b	c16783_g1_i1|m.501
nionTRPML2_t1	TRPML2	c16783_g2_i1|m.504
nionTRPML2_t2	TRPML2	c16783_g2_i3|m.505
nionTRPML2_t3	TRPML2	c16783_g2_i7|m.506
nionTRPM2	TRPM2	c2062_g1_i1|m.23 + c31632_g1_i1|m.639
nionTRPML1a_t1	TRPML1a	c21339_g1_i1|m.597
nionTRPM5_t1	TRPM5	c22985_g1_i1|m.601 + c507_g2_i1|m.3 + c30323_g1_i1|m.632
nionTRPC1	TRPC1	c30663_g1_i1|m.633 + c6090_g1_i1|m.88
nionShaker	Shaker	c30676_g1_i1|m.634
nionTRPM6	TRPM6	c35744_g1_i1|m.655 + c17639_g1_i1|m.571
nionTRPM5_t2	TRPM5	c44000_g1_i1|m.695
nionTRPC4	TRPC4	c44180_g1_i1|m.696
nionTRPML1a_t2	TRPML1a	c6238_g1_i1|m.89
nionTRPM7	TRPM7	c824_g1_i1|m.8 + c47961_g1_i1|m.710 + c37707_g1_i1|m.660 + c3513_g1_i1|m.51

## Sheet: pbor
pbor_final
Assigned name	Putative gene	Accession(s)
pborTRPML1b	TRPML1b	DN117569_c0_g1_i1|g.83964|m.83
pborTRPA1	TRPA1b	DN24541_c0_g3_i1|g.63620|m.636
pborTRPML3b	TRPML3b	DN41904_c0_g1_i3|g.4178|m.4178
pborTRPV1a	TRPV1a	DN48704_c1_g2_i1|g.366|m.366_T
pborTRPML2_t1	TRPML2	DN48794_c0_g2_i13|g.70759|m.70
pborTRPML2_t3	TRPML2	DN48794_c0_g2_i14|g.70760|m.70
pborTRPML2_t2	TRPML2	DN48794_c0_g2_i14|g.70761|m.70
pborTRPML2_t5	TRPML2	DN48794_c0_g2_i5|g.70755|m.707
pborTRPML2_t4	TRPML2	DN48794_c0_g2_i5|g.70756|m.707
pborTRPML2_t6	TRPML2	DN48794_c0_g2_i7|g.70757|m.707
pborTRPML2_t7	TRPML2	DN48794_c0_g2_i8|g.70758|m.707
pborTRPC1	TRPC1	DN50663_c0_g1_i2|g.22949|m.229
pborTRPC6b	TRPC6b	DN51708_c0_g1_i5|g.45056|m.450
pborTRPM7_t1	TRPM7	DN52627_c1_g1_i2|g.60657|m.606
pborTRPM7_t2	TRPM7	DN52627_c1_g2_i1|g.60656|m.606
pborTRPM7_t3	TRPM7	DN52627_c1_g2_i2|g.60658|m.606
pborTRPM7_t4	TRPM7	DN52627_c1_g2_i2|g.60659|m.606
pborShaker	Shaker	DN55141_c0_g1_i5|g.74778|m.747
pborTRPML1a	TRPML1a	DN55195_c0_g6_i7|g.74571|m.745
pborTRPM4_t1	TRPM4	DN56539_c0_g8_i2|g.59850|m.598
pborTRPM4_t2	TRPM4	DN57002_c2_g4_i1|g.69617|m.696
pborTRPM6	TRPM6	DN81955_c0_g1_i1|g.62174|m.621 + DN50350_c1_g4_i1|g.50477|m.504

[truncated: 4 more sheets: pcha, pcha_asterisk_, pgeo, tber]
