# Supplementary material for: Evolution of Transient Receptor Potential (TRP) Ion Channels in Antarctic Fishes (Cryonotothenioidea) and Identification of Putative Thermosensors
Source: Genome Biol Evol. 2022 Feb 2;14(2):evac009. doi: 10.1093/gbe/evac009 (PMC8857925; doi:10.1093/gbe/evac009)
Supplement: evac009_Supplementary_Data [file evac009_supplementary_data.zip › Table S3.xlsx]

## Sheet: cace
Query	Gene	Accession	Length	Genome hit	Complete?	Subject start	Subject end	Additional hits?	Direction	Note
caceShaker	Shaker	Cac_029859	2312	Ice_000189	Yes	1266542	1315442	Nothing good
caceTRPA1	TRPA1	Cac_014746	888	Ice_003256	Yes	1293	18580	No
caceTRPC1	TRPC1	Cac_017403	2178	Ice_000641	Yes	250096	226825	No	reverse complement
caceTRPC2	TRPC2	Cac_028072	3072	Ice_000176	Yes	602375	615313	No
caceTRPC4_t1	TRPC4	Cac_024804	2630	Ice_000028	Yes	2940137	2949337	Nothing complete		TRPC4_g1
caceTRPC4_t2	TRPC4	Cac_027101	2720	Ice_000010	Yes	2979041	2954099	Nothing complete	reverse complement	TRPC4_g2
caceTRPC6b	TRPC6b	Cac_024772	2601	Ice_000028	Yes	1165759	1153119	Nothing complete	reverse complement	TRPC6b
caceTRPC6a	TRPC6a	Cac_027173 + Cac_027180	2013	Ice_000010	Yes	4956460	4941653	Nothing complete	reverse complement
caceTRPC7	TRPC7	Cac_029704	3021	Ice_000178	Yes	683653	741097	No
caceTRPM1a_t1	TRPM1a	Cac_008884	4857	Ice_001275	to 4854	307	36842	Yes		TRPM1a_g1
				Ice_002768	to 4854	483	37194
caceTRPM1a_t2	TRPM1a	Cac_012888	4233	Ice_002768	Yes	483	37197	Yes		TRPM1a_g2
				Ice_001275	Yes	307	36845
caceTRPM1b	TRPM1b	Cac_025622	3775	Ice_000001	Yes	7086069	7074907	No	reverse complement
caceTRPM2	TRPM2	Cac_030190	4185	Ice_000233	Yes	893798	926003	No
caceTRPM3	TRPM3	Cac_008282	5482	Ice_000359	Yes	24449	125257	Yes		two additional hits for bp 1268 to 1668 (seems to be part of TRPM1)
caceTRPM4	TRPM4	Cac_020728	4205	Ice_000002	Yes	682502	704882	No
caceTRPM5	TRPM5	Cac_000597 + Cac_000598	3531	Ice_000071	Yes	709173	673761	No	reverse complement
caceTRPM6	TRPM6	Cac_023369	5634	Ice_000000	Yes	3087423	3070051	No	reverse complement
caceTRPM7	TRPM7	Cac_022020	5750	Ice_000049	Yes	452280	510446	No
caceTRPML1b_t1	TRPML1b	Cac_013346 + Cac_013351	1641	Ice_000730	Yes	203973	194273	Yes	reverse complement
				Ice_000554	Yes	10709	840		reverse complement
caceTRPML1b_t2	TRPML1b	Cac_017746	1725	Ice_000554	Yes	11992	840	Yes	reverse complement
				Ice_000730	Yes	205258	194273		reverse complement
caceTRPML1a	TRPML1a	Cac_021793	3449	Ice_000015	Yes	4179655	4209810	Yes		alignment is messy due to repetitive sequences
				Ice_000203	to 1583	536301	541506			another gene on the 5' (spindly body pole component 110-like)
				Ice_000317	to 1583	523345	528453
				Ice_000029	46-1584	1135960	1138556
				Ice_000037	49-1584	3604301	3602002		reverse complement
				Ice_001720	541-663	22499	22621
				Ice_001991	552-663	16186	16297
				Ice_000071	292-331	114496	114457
caceTRPML2	TRPML2	Cac_017191	1554	Ice_000282	Yes	871290	849287	Yes (first 189 bp)	reverse complement
caceTRPML3b	TRPML3b	Cac_025006	2742	Ice_000032	Yes	1252467	1258682	No
caceTRPV1a	TRPV1a	Cac_001611	4483	Ice_000116	Yes	848134	891821	Yes		several dozen hits from other scaffolds for the region ~4354 to 4483 (blasted to myelin protein zero-like and nothing else)
caceTRPV1b	TRPV1b	Cac_010258	2286	Ice_000487	Yes	96757	61781	No	reverse complement	TRPV1_g2
caceTRPV4	TRPV4	Cac_006073	2901	Ice_000074	8 to 2901	2273831	2295585	No
caceTRPV5/6	TRPV5/6	Cac_022847	2295	Ice_000008	Yes	5052734	5045347	No
DrTRPC3	TRPC3	NM_001289884.2	2859	Ice_000178	No	735550	735667	No		Actually just a section of TRPC7
MmTRPP1	TRPP1	NM_013630.2	14170	no hits
GaTRPP2	TRPP2	ENSGACT00000022946.1	2583	Ice_000067	to 2217	1542164	1532812	No	reverse complement
MmTRPP3	TRPP3	XM_017318222.1	5012	no hits
MmTRPP5	TRPP5	NM_001163004.1	2132	no hits
DrTRPN1	TRPN1	NM_183349.1	5533	no hits
ncorTRPC5	TRPC5	GEY_04107	1656	no hits
ncorTRPML3a	TRPML3a	GEY_21252	1665	Ice_000124	Yes	1508992	1505391	No	reverse complement
MmTRPM8	TRPM8	XM_006529225.2	3312	no hits
hantTRPA1b2	TRPA1b	hantTRPA1b2 Scaff10x_912_arrow_ctg1	3280	Ice_003256	2022 to 3280	1615	18602	Yes		2nd half TRPA1b
				Ice_001676	95 to 1080	28954	44027			TRPA1b1
				Ice_004967	1 to 830	984	16410			TRPA1b2
TRPA1 synteny genes
pgeoMusculin	Musculin	XM_034080014.1	842	Ice_003256	Yes	28834	34301	No
tbermusculin	Musculin	XM_034132280.1	432	Ice_003256	Yes	28848	33907	Yes
				Ice_000319	144-309	300426	300591
cgobKcnb2_trpa1b	Kcnb2	XM_029458120.1	7372	Ice_001659	Yes	72114	77958	Yes
				Ice_000649	Yes	283156	121992		reverse complement
				Ice_003237	227-930	21527	20844		reverse complement
pgeoKcnb2_aclade	Kcnb2	XM_034105097.1	2605	Ice_000522	Yes	255245	213537
cgobEya1	Eya1	XM_029457887.1	2357	Ice_000319	1397-1463	375316	375382	Yes
				Ice_002012	1872-1918	5520	5474		reverse complement
pgeoEya1	Eya1	XM_034078736.1	2363	Ice_004532	168-399	836	603	Yes	reverse complement
				Ice_003037	1923-2047	9451	9327		reverse complement

## Sheet: cgob
Query	Gene	Accession	Length	Genome hit	Complete?	Subject start	Subject end	Additional hits?	Direction	Note
GaShaker	Shaker	ENSGACT00000019426.1	1413	LR131938.1 Cottoperca gobio genome assembly, chromosome: 8	Yes	6269684	6265713	Nothing complete	reverse complement
GaTRPA1	TRPA1	ENSGACT00000003674.1	3387	LR131928.1 Cottoperca gobio genome assembly, chromosome: 20	Partial	8617359	8602438	No	reverse complement
GaTRPC1	TRPC1	ENSGACT00000004934.1	2352	LR131928.1 Cottoperca gobio genome assembly, chromosome: 20	Yes	3442642	3455434	No
GaTRPC2	TRPC2	ENSGACT00000026991.1	2394	LR131921.1 Cottoperca gobio genome assembly, chromosome: 14	to 2224	10660483	10664975	No
DrTRPC3	TRPC3	NM_001289884.2	2706	LR131921.1 Cottoperca gobio genome assembly, chromosome: 14	1741 to 1974	7529948	7530181	No		part of TRPC6a
GaTRPC4	TRPC4	ENSGACT00000015451.1	2172	LR131920.1 Cottoperca gobio genome assembly, chromosome: 13	9 to 2119	16775558	16766131	Yes	reverse complement
				LR131921.1 Cottoperca gobio genome assembly, chromosome: 14	1635 to 1834	14530449	14530648
ncorTRPC5	TRPC5	GEY_04107	1653	no hits
GaTRPC6a	TRPC6a	ENSGACT00000027339.1	2604	LR131921.1 Cottoperca gobio genome assembly, chromosome: 14	22 to 2179	7523026	7531180	Yes
GaTRPC6b	TRPC6b	ENSGACT00000016108.1	2406	LR131920.1 Cottoperca gobio genome assembly, chromosome: 13	761 to 2023	18111480	18116038	No
GaTRPC7	TRPC7	ENSGACT00000023687.1	2553	LR131917.1 Cottoperca gobio genome assembly, chromosome: 10	Yes	12477422	12515809	No
GaTRPML1a	TRPML1a	ENSGACT00000025584.1	1593	LR131916.1 Cottoperca gobio genome assembly, chromosome: 1	30 to 1511	13649837	13658722	Nothing complete
GaTRPML1b	TRPML1b	ENSGACT00000008272.1	1680	LR131938.1 Cottoperca gobio genome assembly, chromosome: 8	421 to 1680	18042496	18037107	Nothing complete	reverse complement
GaTRPML2	TRPML2	ENSGACT00000012992.1	1626	LR131934.1 Cottoperca gobio genome assembly, chromosome: 4	to 1458	19907831	19898836	Nothing complete	reverse complement
DrTRPML3a	TRPML3a		1626	no hits
DrTRPML3b	TRPML3b		1722	LR131924.1 Cottoperca gobio genome assembly, chromosome: 17	106 to 140	8220663	8220697	No	reverse complement
DrTRPM1a	TRPM1a		4638	LR131936.1 Cottoperca gobio genome assembly, chromosome: 6	2751 to 2926	16884423	16884598	No
DrTRPM1b	TRPM1b		891	no hits
GaTRPM2	TRPM2	ENSGACT00000008235.1	4284	LR131929.1 Cottoperca gobio genome assembly, chromosome: 2	67 to 3266	13299693	13311137	No
GaTRPM3	TRPM3	ENSGACT00000014157.1	5103	LR131939.1 Cottoperca gobio genome assembly, chromosome: 9	Yes	7595991	7654460	Nothing complete
ncorTRPM4	TRPM4	GEY_11512	3606	LR131926.1 Cottoperca gobio genome assembly, chromosome: 19	59 to 3570	14792921	14782268	No	reverse complement
GaTRPM5	TRPM5	ENSGACT00000022697.1	3339	LR131933.1 Cottoperca gobio genome assembly, chromosome: 3	460 to 3082	10400438	10385213	No	reverse complement
GaTRPM6	TRPM6	ENSGACT00000015338.2	5865	LR131939.1 Cottoperca gobio genome assembly, chromosome: 9	112 to 5380	5882760	5896428	No
GaTRPM7	TRPM7	ENSGACT00000021833.1	5382	LR131933.1 Cottoperca gobio genome assembly, chromosome: 3	to 5272	26156603	26182250	No
MmTRPM8	TRPM8	XM_006529225.2	3312	no hits
DrTRPN1	TRPN1	NM_183349.1	4842	no hits
MmTRPP1	TRPP1	NM_013630.2	12879	no hits
GaTRPP2	TRPP2	ENSGACT00000022946.1	2580	LR131916.1 Cottoperca gobio genome assembly, chromosome: 1	to 2053	3974867	3982018	No
MmTRPP3	TRPP3	XM_017318222.1	2193	no hits
MmTRPP5	TRPP5	NM_001163004.1	1863	no hits
ncorTRPV1a	TRPV1a	GEY_04780	3831	LR131921.1 Cottoperca gobio genome assembly, chromosome: 14	337 to 3743	6547519	6527873	No	reverse complement
dmawTRPV1b	TRPV1b	GLEAN_10005431	2280	LR131920.1 Cottoperca gobio genome assembly, chromosome: 13	505 to 1275	21130707	21133542	Yes
				LR131921.1 Cottoperca gobio genome assembly, chromosome: 14	1803 to 1953	6529840	6529690		reverse complement	part of TRPV1a
GaTRPV4	TRPV4	ENSGACT00000012089.1	2616	LR131939.1 Cottoperca gobio genome assembly, chromosome: 9	8 to 2403	10877252	10867113	No	reverse complement
ncorTRPV5/6_t2	TRPV5/6	GEY_29480	1344	LR131923.1 Cottoperca gobio genome assembly, chromosome: 16	Yes	9085593	9081913	No	reverse complement
EmacTRPML3a	TRPML3a	EmacTRPML3a_t5	1650	LR131924.1 Cottoperca gobio genome assembly, chromosome: 17	Yes	8220540	8224010	No
EmacTRPML3b	TRPML3b	EmacTRPML3b_t2	1689	LR131934.1 Cottoperca gobio genome assembly, chromosome: 4	to 1512	12153480	12149646	No	reverse complement
DmawTRPM1b	TRPM1b	DmawTRPM1b	5355	LR131936.1 Cottoperca gobio genome assembly, chromosome: 6	69 to 5355	16876304	16887433	No
GacuTRPM1a	TRPM1a	GacuTRPM1a_t2	2718	LR131939.1 Cottoperca gobio genome assembly, chromosome: 9	1539 to 1704	7648932	7649097	No	TRPM3
DmawTRPC4b	TRPC4b	DmawTRPC4b_t1	2394	LR131920.1 Cottoperca gobio genome assembly, chromosome: 13	to 1972	16775649	16766131	Yes	reverse complement
				LR131921.1 Cottoperca gobio genome assembly, chromosome: 14	1694 to 1882	14530460	14530648
DmawTRPC4a	TRPC4a	DmawTRPC4a_t2	2823	LR131921.1 Cottoperca gobio genome assembly, chromosome: 14	to 2212	14515234	14531778	Yes
				LR131920.1 Cottoperca gobio genome assembly, chromosome: 13	1696 to 1883	16767194	16767007		reverse complement
Pcha*TRPM1a	TRPM1a	Pcha*TRPM1a	4242	no hits
PchaTRPC5	TRPC5	PchaTRPC5_t2	2847	LR131921.1 Cottoperca gobio genome assembly, chromosome: 14	1707 to 2845	14530445	14533000	Nothing complete	TRPC4a?
TberTRPC5	TRPC5	TberTRPC5	1683	CAAAFJ010000046.1 Cottoperca gobio genome assembly, contig: fCotGob3_17arrow_ctg1,	860 to 1683	561	1409	No	second half of gene at the end of a scaffold, assuming assembly issues is the reason for missing half
CaceTRPM1a	TRPM1a	CaceTRPM1a_t1	4854	CAAAFJ010000144.1 Cottoperca gobio genome assembly, contig: fCotGob3_316arrow_ctg1	819 to 2990	161801	190539	No
					663 to 2990	230963	213055		reverse complement
hantTRPA1b2	TRPA1b	hantTRPA1b2 Scaff10x_912_arrow_ctg1	3280	LR131928.1 Cottoperca gobio genome assembly, chromosome: 20	443 to 2574	8616285	8604921	No
hantTRPA1b1	TRPA1b	hantTRPA1b1 Scaff10x_911_arrow_ctg1	3277	LR131928.1 Cottoperca gobio genome assembly, chromosome: 20	2263 to 2571	8605306	8604921	No
cgob_TRPA1	TRPA1	XM_029457858.1	3907	LR131928.1 Cottoperca gobio genome assembly, chromosome: 20	Yes	8618831	8601870	No	reverse complement
TRPA1 synteny genes
cgobMusculin	Musculin	XM_029458095.1	477	LR131928.1 Cottoperca gobio genome assembly, chromosome: 20	Yes	8599485	8598378		reverse complement
tbermusculin	Musculin	XM_034132280.1	432	LR131928.1 Cottoperca gobio genome assembly, chromosome: 20				Yes
				LR131932.1 Cottoperca gobio genome assembly, chromosome: 24	142-309	10573091	10572924
pgeoKcnb2_aclade	Kcnb2	XM_034105097.1	2605	LR131924.1 Cottoperca gobio genome assembly, chromosome: 17	14-585	23018008	23018579	Yes
				LR131928.1 Cottoperca gobio genome assembly, chromosome: 20		8644811	8645332
cgobEya1	eya1	XM_029457887.1	2357	LR131928.1 Cottoperca gobio genome assembly, chromosome: 20	Yes	8567770	8499256	Yes	reverse complement
				LR131932.1 Cottoperca gobio genome assembly, chromosome: 24	1397-1463	10503334	10503268

## Sheet: dmaw
Query	Gene	Accession	Length	Genome hit	Complete?	Subject start	Subject end	Additional hits?	Direction	Note
DmawShaker	Shaker	GLEAN_10014610	1626	scaffold41	Yes	1844506	1849326	No
DmawTRPA1	TRPA1	GLEAN_10011250 + GLEAN_10011251	2982	scaffold69	Yes	1811802	1848661	Yes
				scaffold4767	2775 to 2982	46	253	Many other hits between 250-413
DmawTRPC1	TRPC1	GLEAN_10012914	2388	scaffold50	Yes	2027659	2011442	Four other hits between 1759-1968	reverse complement
DmawTRPC2	TRPC2	GLEAN_10012717	3030	scaffold56	Yes	2681022	2686880	No
DmawTRPC4_t1	TRPC4	GLEAN_10008121	2394	scaffold125	Yes	1421767	1413998	Nothing complete	reverse complement
DmawTRPC4_t2	TRPC4	GLEAN_10014441	2823	scaffold40	Yes	2420004	2400770	Nothing complete	reverse complement
DmawTRPC6a_t1	TRPC6a	GLEAN_10000268	2628	scaffold1005	Yes	34488	18159	Yes	reverse complement
				scaffold1	1404 to 2275	3693716	3696706
DmawTRPC6a_t2	TRPC6a	GLEAN_10022241	2643	scaffold1	Yes	3689006	3698725	Yes
				scaffold1005	1115 to 2215	25441	22450
DmawTRPC6b	TRPC6b	GLEAN_10009795	2508	scaffold93	Yes	746548	739395	Nothing complete	reverse complement
DmawTRPC7_t1	TRPC7	GLEAN_10010429	990							many hits but all in repetitive sequences in the first section
DmawTRPC7_t2	TRPC7	GLEAN_10010430	2151	scaffold83	Yes	363485	334350	Nothing complete	reverse complement
DmawTRPM1a	TRPM1a	GLEAN_10000387	720	scaffold895	Yes	50533	68106	No
		GacuTRPM1a_t2	2718	scaffold868	Yes	1770	26913	Nothing complete
DmawTRPM1b	TRPM1b	GLEAN_10016019	5355	scaffold29	Yes	2133906	2116133	Nothing complete	reverse complement
DmawTRPM2	TRPM2	GLEAN_10018458	6204	scaffold15	Yes	1886019	1834922	No	reverse complement
DmawTRPM3	TRPM3	GLEAN_10016713	5313	scaffold24	Yes	2056726	1979646	Nothing complete	reverse complement
DmawTRPM4_t1	TRPM4	GLEAN_10004801	288							many hits but all in repetitive sequences in the first section
DmawTRPM4_t2	TRPM4	GLEAN_10018277	3885	scaffold16	Yes	3301730	3321265	Yes
				scaffold5735	2378 to 2670	66	441
				scaffold208	2005 to 3097	837617	840512
				scaffold4438	2005 to 2381	849	26		reverse complement
DmawTRPM5	TRPM5	GLEAN_10017170	3873	scaffold22	Yes	4921673	4943764	Yes		many sequences align with the first ~220 bp
DmawTRPM6	TRPM6	GLEAN_10020166	5472	scaffold7	Yes	1766711	1783400	No
DmawTRPM7	TRPM7	GLEAN_10015338	7386	scaffold33	Yes	3811613	3742177	Yes	reverse complement
				scaffold5034	3891 to 4385	727	1		reverse complement
DmawTRPML1a	TRPML1a	GLEAN_10021887	1761	scaffold2	24 to 1761	8007921	8000346	Nothing complete	reverse complement
DmawTRPML1b	TRPML1b	GLEAN_10013019	1608	scaffold51	Yes	1615322	1626059	Nothing complete
DmawTRPML2	TRPML2	GLEAN_10016380	7260	scaffold27	Yes	3501659	3540566	Nothing complete
DmawTRPML3b	TRPML3b	GLEAN_10017445	1689	scaffold20	Yes	1879533	1875055	No	reverse complement
DmawTRPV1a	TRPV1a	GLEAN_10014068	2244	scaffold43	Yes	2147759	2157317	No
DmawTRPV1b	TRPV1b	GLEAN_10005431	2280	scaffold205	Yes	734046	724082	No	reverse complement
DmawTRPV4	TRPV4	GLEAN_10016829	3168	scaffold24	Yes	4335826	4353638	No
DmawTRPV5/6	TRPV5/6	GLEAN_10015424	2172	scaffold32	Yes	2035499	2028679	No	reverse complement
DrTRPC3	TRPC3	NM_001289884.2	2859	scaffold1	2709 to 2777	3698581	3698649	No	reverse complement
MmTRPM8	TRPM8	XM_006529225.2	3312	no hits
ncorTRPML3a	TRPML3a	GEY_21252	1665	scaffold4	Yes	1152067	1155670	No
MmTRPP1	TRPP1	NM_013630.2	12879	no hits
GaTRPP2	TRPP2	ENSGACT00000022946.1	2580	scaffold2	to 2217	2567912	2576547	No
MmTRPP3	TRPP3	XM_017318222.1	2193	no hits
MmTRPP5	TRPP5	NM_001163004.1	1863	no hits
DrTRPN1	TRPN1	NM_183349.1	4842	no hits
pchaTRPC5_t2	TRPC5	c40208_g2_i1|m.147	2847	scaffold40	1703 to 2847	2403374	2400770	Yes	reverse complement	TRPC4
				scaffold316	1 to 1904	77228	130577			TRPC5
				scaffold9226	312 to 173	911	1050
CaceTRPM1a	TRPM1a	CaceTRPM1a_t1	4854	scaffold868	892 to 4854	41	28582			part 2
				scaffold895	1 to 892	63154	68558			part 1
hantTRPA1b2	TRPA1b	hantTRPA1b2 Scaff10x_912_arrow_ctg1	3280	scaffold69	Yes	1811802	1848689	Yes			TRPA1b1
				scaffold4767	3045 to 3280	46	281			part 6	TRPA1b2
				scaffold12201	1078 to 1258	1	181			part 3	TRPA1b2
				scaffold12353	98 to 268	233	63		reverse complement	part 2	TRPA1b2
				scaffold13949	2443 to 2571	82	210			part 4	TRPA1b2
				scaffold948	2824 to 2928	33516	33620			part 5	TRPA1b2
				scaffold2121	first hundred bases	1278	1176			part 1	TRPA1b2
TRPA1 synteny genes
pgeoMusculin	Musculin	XM_034080014.1	842	scaffold69	Yes	1852831	1855901	No
tbermusculin	Musculin	XM_034132280.1	432	scaffold69	Yes			Yes
				scaffold37	144-309	100322	100487
cgobKcnb2_trpa1b	Kcnb2	XM_029458120.1	7372	scaffold69	Yes	1780364	1662586	Yes	reverse complement	bclade
				scaffold215	409-930	263862	264381			aclade
				scaffold129	419-930	537522	538030
cgobEya1	Eya1	XM_029457887.1	2357	scaffold69	200-2107	1938946	1990197	Yes
				scaffold37	1397-1463	173547	173613

## Sheet: emac
Query	Gene	Accession	Length	Genome hit	Complete?	Subject start	Subject end	Additional hits?	Direction	Note
emacShaker	Shaker	DN60020_c1_g1_i6|g.1431|m.1431	1629	scaffold27	Yes	1268257	1263718	Nothing good	reverse complement
emacTRPC1	TRPC1	DN56026_c0_g1_i6|g.14019|m.140	2391	scaffold52	Yes	874033	889145	No
emacTRPC4_t2	TRPC4	DN67033_c0_g1_i1|g.36750|m.367	348	scaffold307	Yes	502096	502725	Nothing complete		second part
emacTRPC4_t1	TRPC4	DN957_c0_g1_i1|g.35115|m.35115	402	scaffold4	Yes	2402092	2404016	No		first part
emacTRPC6b	TRPC6b	DN57654_c0_g3_i2|g.899|m.899_T	2511	scaffold4	Yes	934410	927888	No	reverse complement
emacTRPM1b	TRPM1b	DN48951_c1_g1_i3|g.3851|m.3851	318	scaffold88	Yes	109435	109022	No	reverse complement
emacTRPM3	TRPM3	DN48951_c1_g2_i1|g.3852|m.3852	2532	scaffold201	10 to 2532	520435	508793	No	reverse complement
emacTRPM4	TRPM4	DN57430_c0_g1_i4|g.9727|m.9727	3774	scaffold520	Yes	286357	272256	No	reverse complement
emacTRPM7	TRPM7	DN63220_c1_g3_i7|g.43781|m.437	5580	scaffold78	3 to 1635	177843	186496	No		Partial tandem duplication
					1007 to 5580	188321	215198
emacTRPML1a	TRPML1a	DN55854_c0_g1_i2|g.41844|m.418	1770	scaffold46	Yes	581347	569777	Nothing complete	reverse complement
emacTRPML1b	TRPML1b	DN44944_c0_g1_i1|g.15905|m.159	1440	scaffold582	Yes	225721	203457	Nothing complete	reverse complement
emacTRPML2_t1	TRPML2	DN60811_c3_g2_i5|g.35335|m.353	1671	scaffold216	Yes	1651242	1660756	Nothing complete		whole gene
emacTRPML2_t2	TRPML2	DN60811_c3_g2_i9|g.35338|m.353	1092	scaffold216	to 1068	1651242	1655570	No		same gene, second part
emacTRPML2_t3	TRPML2	DN60811_c3_g2_i9|g.35341|m.353	297	scaffold216	Yes	1656820	1660325	Nothing complete		same gene, first part
emacTRPML3b_t1	TRPML3b	DN52650_c1_g2_i1|g.62598|m.625	399	scaffold47	11 to 399	458065	458759	No
emacTRPML3b_t2	TRPML3b	DN52650_c1_g3_i1|g.62599|m.625	1692	scaffold47	Yes	454016	458565	No
emacTRPML3a_t1	TRPML3a	DN62740_c0_g1_i1|g.77345|m.773	927	scaffold6	4 to 927	2473988	2471532	No	reverse complement
emacTRPML3a_t2	TRPML3a	DN62740_c0_g1_i1|g.77348|m.773	411	scaffold6	Yes	2475404	2474891	No	reverse complement
emacTRPML3a_t3	TRPML3a	DN62740_c0_g1_i4|g.77350|m.773	405	scaffold6	4 to 405	2474200	2472613	No	reverse complement
emacTRPML3a_t4	TRPML3a	DN62740_c0_g1_i5|g.77351|m.773	849	scaffold6	Yes	2475404	2473888	No	reverse complement
					to 260	2480249	2479887		reverse complement	tandem duplication?
emacTRPML3a_t5	TRPML3a	DN62740_c0_g1_i7|g.77355|m.773	1653	scaffold6	Yes	2475404	2471532	No	reverse complement
					to 260	2480249	2479887		reverse complement	tandem duplication?
emacTRPV1a	TRPV1a	DN61249_c0_g2_i3|g.19797|m.197	2358	scaffold471	Yes	164373	155819	No
emacTRPV5/6	TRPV5/6	DN54512_c0_g1_i4|g.22257|m.222	2175	scaffold221	Yes	377509	368896	No	reverse complement
GaTRPP2	TRPP2	ENSGACT00000022946.1	2583	scaffold18	to 1813	1927766	1922573	No	reverse complement
MmTRPP3	TRPP3	XM_017318222.1	5012	scaffold18	No	1922673	1922627	No	reverse complement	likely the rest of TRPP2
MmTRPP5	TRPP5	NM_001163004.1		no hits
DrTRPN1	TRPN1	NM_183349.1		no hits
ncorTRPC2	TRPC2	GEY_15773	2271	scaffold104	Yes	45251	38290	No	reverse complement
ncorTRPC5	TRPC5	GEY_04107	1656	scaffold1159	31 to 1656	57943	75365	No
ncorTRPC7	TRPC7	GEY_23848 + GEY_23849	2913	scaffold496	26 to 2913	344872	263699	No	reverse complement
ncorTRPM2	TRPM2	GEY_22615 + GEY_14395 + GEY_00728	4722	scaffold67	169 to 4508	44280	58342	No
ncorTRPM5	TRPM5	GEY_06242	3699	scaffold230	93 to 3698	702096	728747	No		Partial tandem duplication
ncorTRPM6	TRPM6	GEY_20805 + GEY_00772 + GEY_00776	4974	scaffold202	232 to 4796	699130	683389	No	reverse complement
					3963 to 4974	680620	677999	No	reverse complement	Partial tandem duplication
ncorTRPV4	TRPV4	GEY_31600	3341	scaffold416	Yes	8154	19982	No
GaTRPA1	TRPA1	ENSGACT00000003674.1	3387	scaffold479	3178 to 3384	291109	290903	No	reverse complement	last 200 bp fragment similar to other blast findings
DrTRPC3	TRPC3	NM_001289884.2	2859	no hits
GaTRPC6a	TRPC6a	ENSGACT00000027339.1	2604	scaffold149	28 to 2460	937511	927351	No	reverse complement
pcha*TRPM1a	TRPM1a	PCt25049 + PCt06800	4242	no hits
MmTRPM8	TRPM8	XM_006529225.2	3312	no hits
caceTRPV1b	TRPV1b	Cac_010258	2286	scaffold413	48 to 2167	706633	694756	Yes	reverse complement	Partial tandem duplication
				scaffold471	1738 to 1904	158170	158004		reverse complement	Part of TRPV1a
MmTRPP1	TRPP1	NM_013630.2	14170	no hits
hantTRPA1b2	TRPA1b2	hantTRPA1b2 Scaff10x_912_arrow_ctg1	3280	scaffold479	98 to 3270	304733	290885	No	reverse complement
hantTRPA1b1	TRPA1b1	hantTRPA1b1 Scaff10x_911_arrow_ctg1	3277	scaffold479	98 to 3267	304733	290885	No	reverse complement
TRPA1 synteny genes
tbermusculin	Musculin	XM_034132280.1	432	scaffold33	142-309	2181303	2181470	No
cgobEya1	Eya1	XM_029457887.1	2357	scaffold479	Yes	209717	149315	Yes
				scaffold33		2285057	2285119
cgobKcnb2_trpa1b	Kcnb2	XM_029458120.1	7372	scaffold140	934-7372	1157095	1162967	Yes
				scaffold479	7-930	332519	334274
				scaffold1224	400-1775	195310	214536

## Sheet: hant
Query	Gene	Accession	Length	Genome hit	Complete?	Subject start	Subject end	Additional hits?	Direction	Note
hantShaker	Shaker	c36634_g1_i1|m.241	1626	scaffold_74	Yes	2123894	2119097	Nothing complete	reverse complement
hantTRPC1_t1	TRPC1	c39276_g2_i1|m.410	996	Scaff10x_306_arrow_ctg1	Yes	684465	693070	No
hantTRPC1_t2	TRPC1	c39276_g2_i2|m.414	2388	Scaff10x_306_arrow_ctg1	Yes	675360	693070	No
hantTRPC4_t1	TRPC4a_clade2	c103176_g1_i1|m.587	447	scaffold_50	Yes	1925863	1926578	No		part four
hantTRPC4_t2	TRPC4a_clade2	c106014_g1_i1|m.590	606	scaffold_50	Yes	1923992	1925209	No		part three
hantTRPC4_t3	TRPC4a_clade2	c81350_g1_i1|m.565	432	scaffold_50	Yes	1914604	1924006	No		part two
hantTRPC4_t4	TRPC4a_clade2	c85650_g1_i1|m.566	564	scaffold_50	Yes	1907482	1914645	No		part one
hantTRPC6a_t1	TRPC6a	c39276_g1_i1|m.408	375	Scaff10x_231_arrow_ctg1	Yes	204614	203639	No	reverse complement
hantTRPC6a_t2	TRPC6a	c50833_g1_i1|m.547 + c99250_g1_i1|m.574 + c39276_g1_i2|m.419	2430	Scaff10x_231_arrow_ctg1	Yes	213762	203639	Nothing complete	reverse complement
hantTRPM1b_t1	TRPM1b	c27929_g1_i2|m.69	780	Scaff10x_5_arrow_ctg1	Yes	957949	959506	No		part one b
hantTRPM1b_t2	TRPM1b	c27929_g1_i3|m.71	1203	Scaff10x_5_arrow_ctg1	Yes	955707	959506	No		part one a
hantTRPM1b_t3	TRPM1b	c5058_g1_i1|m.7	357	Scaff10x_5_arrow_ctg1	Yes	964218	964666	No		part two
hantTRPM1b_t4	TRPM1b	c38929_g2_i3|m.383	1707	Scaff10x_5_arrow_ctg1	Yes	965713	967939	No		part three a
hantTRPM1b_t5	TRPM1b	c38929_g2_i4|m.387	684	Scaff10x_5_arrow_ctg1	Yes	967256	967939	No		part three c
hantTRPM1b_t6	TRPM1b	c38929_g2_i5|m.389	1392	Scaff10x_5_arrow_ctg1	Yes	966380	967939	No		part three b
hantTRPM2	TRPM2	c47701_g1_i1|m.546 + c103278_g1_i1|m.588	891	scaffold_3	Yes	7109482	7101210	No	reverse complement
hantTRPM4	TRPM4	c38556_g1_i1|m.378	3774	scaffold_16	Yes	3812447	3833189	No
hantTRPM5_t1	TRPM5	c19965_g1_i1|m.37	417	scaffold_37	Yes	3228654	3226073	No	reverse complement	part two
hantTRPM5_t2	TRPM5	c19965_g2_i1|m.38	726	scaffold_37	Yes	3222868	3221274	No	reverse complement	part one a
hantTRPM5_t3	TRPM5	c19965_g2_i2|m.39	909	scaffold_37	Yes	3226087	3221274	No	reverse complement	part one b
hantTRPM6	TRPM6	c97532_g1_i1|m.573 + c79124_g1_i1|m.559	1545	scaffold_14	Yes	17951731	17940497	No	reverse complement
hantTRPM7_t1	TRPM7	c39625_g9_i2|m.450	5592	scaffold_27	Yes	424780	473125	No
hantTRPM7_t2	TRPM7	c39625_g9_i3|m.454	888	scaffold_27	Yes	467867	473125	No
hantTRPM7_t3	TRPM7	c39625_g9_i4|m.455	3252	scaffold_27	Yes	449024	473125	No
hantTRPML1a_t1	TRPML1a	c38222_g1_i1|m.348	1767	scaffold_1	Yes	5622411	5638542	No
hantTRPML1a_t2	TRPML1a	c38222_g1_i2|m.350	1356	scaffold_1	Yes	5631923	5638542	No
hantTRPML1b	TRPML1b	c32139_g1_i1|m.132	1374	scaffold_58	Yes	1265045	1273205	No
hantTRPML2_t1	TRPML2	c31126_g1_i1|m.110	1068	scaffold_65	Yes	4361591	4389239	No
hantTRPML2_t2	TRPML2	c31126_g1_i1|m.111	483	scaffold_65	Yes	4371316	4401181	No
hantTRPML2_t3	TRPML2	c31126_g1_i2|m.112	879	scaffold_65	Yes	4361591	4388021	No
hantTRPML2_t4	TRPML2	c31126_g1_i2|m.113	618	scaffold_65	Yes	4371070	4401181	No	first copy 4361591-4379710
hantTRPML2_t5	TRPML2	c31126_g1_i3|m.114	1668	scaffold_65	Yes	4361591	4379710	No	tandem duplication (missing first 500 bp) 4387567-4401181
hantTRPML2_t6	TRPML2	c31126_g1_i5|m.116	903	scaffold_65	Yes	4367215	4401181	No
hantTRPML3b_t1	TRPML3b	c38223_g1_i1|m.352	321	Scaff10x_431_arrow_ctg1	Yes	43009	43416	Yes	part one (g1)
				Scaff10x_430_arrow_ctg1	Yes	1459681	1460086		part one (g2)
hantTRPML3b_t2	TRPML3b	c38223_g2_i1|m.354	1359	Scaff10x_430_arrow_ctg1	Yes	1460077	1469206	Yes	part two (g2)
				Scaff10x_431_arrow_ctg1	Yes	43405	50239		part two (g1)
hantTRPV1a_t1	TRPV1a	c40490_g1_i1|m.481	2322	Scaff10x_946_arrow_ctg1	Yes	535458	522924	No	reverse complement
hantTRPV1a_t2	TRPV1a	c40490_g1_i3|m.486	438	Scaff10x_946_arrow_ctg1	Yes	535458	534874	No	reverse complement
hantTRPV1a_t3	TRPV1a	c40490_g1_i6|m.499	1953	Scaff10x_946_arrow_ctg1	Yes	534415	522924	No	reverse complement
hantTRPV1b	TRPV1b	c99485_g1_i1|m.578	828	Scaff10x_372_arrow_ctg1	Yes	203819	208978	No
hantTRPV4	TRPV4	c87302_g1_i1|m.568 + c25923_g1_i1|m.64	1704	scaffold_14	Yes	24592115	24584227	No	reverse complement
hantTRPV5/6	TRPV5/6	c105084_g1_i1|m.589	297	Scaff10x_286_arrow_ctg1	Yes	1731573	1731990	No
CaceTRPV1b	TRPV1b		2283	Scaff10x_372_arrow_ctg1	Yes	195635	214349	No
GacuTRPV5/6_t1	TRPV5/6		2172	Scaff10x_286_arrow_ctg1	Yes	1727448	1733734	No
caceTRPC2	TRPC2	Cac_028072	3072	scaffold_12	Yes	2240323	2232576	No	reverse complement
DrTRPC3	TRPC3	NM_001289884.2	2859	Scaff10x_231_arrow_ctg1	No	203783	203715	Nothing complete	reverse complement
GacuTRPC4_t1	TRPC4b_clade1		2631	scaffold_8	Yes	5020976	5005217	Nothing complete	reverse complement
pchaTRPC5_t2	TRPC5	c40208_g2_i1|m.147	2847	scaffold_50	1703 to 2847	1926184	1928770	Yes		actually another part of TRPC4_clade2
				Scaff10x_1873_arrow_ctg1	1039 to 1907	29248	13928		reverse complement	actual TRPC5 but potentially has nonsense mutation
				scaffold_8	1417 to 1907	5007088	5006509		reverse complement	part of TRPC4_clade1
GaTRPC6b	TRPC6b	ENSGACT00000016108.1	2406	scaffold_8	1117 to 2020	6930676	6933586	No
PchaTRPC6b	TRPC6b		2580	scaffold_8	Yes	6927173	6935262	Nothing complete
caceTRPC7	TRPC7	Cac_029704	3018	scaffold_76	Yes	459041	410339	No	reverse complement
pcha*TRPM1a	TRPM1a	PCt25049 + PCt06800	4242	Scaff10x_896_arrow_ctg1	Yes	22127	79308	Nothing complete
GacuTRPM2	TRPM2		4401	scaffold_3	Yes	7120829	7099728	No	reverse complement
caceTRPM3	TRPM3	Cac_008282	5412	Scaff10x_2182_arrow_ctg1	Yes	351402	445220	Nothing complete
GacuTRPM5	TRPM5		3627	scaffold_37	Yes	3244433	3219537	No	reverse complement
GacuTRPML1b	TRPML1b		1737	scaffold_58	Yes	1263665	1274019	No
ncorTRPML3a	TRPML3a	GEY_21252	1665	scaffold_4	Yes	3315409	3319011	No
MmTRPM8	TRPM8	XM_006529225.2	3312	no hits
MmTRPP1	TRPP1	NM_013630.2	12879	no hits
GaTRPP2	TRPP2	ENSGACT00000022946.1	2580	scaffold_1	1 to 2053	12587467	12578341	No	reverse complement
MmTRPP3	TRPP3	XM_017318222.1	2193	no hits
MmTRPP5	TRPP5	NM_001163004.1	1863	no hits
DrTRPN1	TRPN1	NM_183349.1	4842	no hits
GaTRPA1	TRPA1b	ENSGACT00000003674.1	3387	no hits
GacuTRPA_T1	TRPA1b		3378	Scaff10x_912_arrow_ctg1	Yes	67824	27622		reverse complement
			3378	Scaff10x_911_arrow_ctg1	Yes	176224	137375		reverse complement
Duplication	TRPA1b	Pcha_TRPA1b part 1	33306	Scaff10x_911_arrow_ctg1	9040 to 19937	259336	154801
	TRPA1b			Scaff10x_912_arrow_ctg1
	TRPA1b	Pcha_TRPA1b part 2	6453	nothing complete
	TRPA1b	Pgeo_TRPA1b1	2079	Scaff10x_912_arrow_ctg1	Yes	44190	27569
	TRPA1b			Scaff10x_911_arrow_ctg1	Yes	153147	137322
	TRPA1b	Pgeo_TRPA1b2	2893	Scaff10x_912_arrow_ctg1	Yes	25486	42728
	TRPA1b			Scaff10x_911_arrow_ctg1	Yes	135738	151687
	TRPA1b	GacuTRPA1_t1	3378	Scaff10x_912_arrow_ctg1	Yes	67824	27622	Yes	reverse complement	TRPA1b2	initially annotated TRPA1a
	TRPA1b			Scaff10x_911_arrow_ctg1	Yes	176224	137375			TRPA1b1	initially annotated TRPA1b
TRPA1 synteny genes
DNA 5' of TRPA1		Cgobio_kcnb2	81024	Scaff10x_1116_arrow_ctg1	Yes	162016	10766
				Scaff10x_911_arrow_ctg1	About half	225605	55525
		Pcharcoti_NaCl-dependent_creatine_transporter_1_like	7903	Scaff10x_912_arrow_ctg1	to 4659	74920	87757
				Scaff10x_911_arrow_ctg1	to 4752	183613	238059
DNA 3' of TRPA1		Cgobio_eya1	68515	Scaff10x_911_arrow_ctg1	to 45990	82587	2816
Musculin		Cgobio_musculin	1108	Scaff10x_912_arrow_ctg1		18880	18660
				Scaff10x_911_arrow_ctg1		130811	130591
				Scaff10x_255_arrow_ctg1	156-321	73914	73749
cgobKcnb2_trpa1b	Kcnb2	XM_029458120.1	7372	Scaff10x_1116_arrow_ctg1	Yes	162016	10766	Yes
				Scaff10x_911_arrow_ctg1	to 930	225605	227385

## Sheet: ncor
Query	Gene	Accession	Length	Genome hit	Complete?	Subject start	Subject end	Additional hits?	Direction	Note
ncorShaker	Shaker	GEY_13080	2383	NC01_scaffold00023282	Yes	148756	154639	Nothing complete
ncorTRPA1	TRPA1	GEY_30669	336	NC01_scaffold00037949	Yes	292707	294487	No
ncorTRPC1	TRPC1	GEY_26938 + GEY_13131	1424	NC01_scaffold00016075	to 904	1045	5623	No		first part
				NC01_scaffold00003809	to 1424	3785	2513	No	reverse complement	second part
ncorTRPC2	TRPC2	GEY_15773	2271	NC01_scaffold00000493	Yes	453739	458346	No
ncorTRPC4_t1	TRPC4	GEY_09445 + GEY_15410	1017	NC01_scaffold00031643	Yes	2885	233	Yes	reverse complement	first part (g1)
			1944	NC01_scaffold00031867	Yes	31395	28541		reverse complement	second part (g1)
ncorTRPC4_t2	TRPC4	GEY_25380	3734	NC01_scaffold00017840	Yes	11658	33136	No		Complete gene (g2)
ncorTRPC5	TRPC5	GEY_04107	1656	NC01_scaffold00034944	Yes	40346	61017	No
ncorTRPC6a	TRPC6a	GEY_18727 + GEY_18725	2654	NC01_scaffold00037254	Yes	9637517	9648935	Nothing complete
ncorTRPC6b	TRPC6b	GEY_25904	2823	NC01_scaffold00001515	Yes	90478	77156	Yes	reverse complement	65 other alignments match (~1208-1628)
ncorTRPC7	TRPC7	GEY_23848 + GEY_23849	2913	NC01_scaffold00017327	Yes	99110	142344	No
ncorTRPM1a	TRPM1a	GEY_08976 + GEY_14140	1704	NC01_scaffold00037260	1 to 531	16596670	16594249	Yes	reverse complement	first part
				NC01_scaffold00032687	532 to 1704	26972	42322			second part
ncorTRPM1b_t1	TRPM1b	GEY_14733	1629	NC01_scaffold00021740	Yes	128379	130103	No		second part
ncorTRPM1b_t2	TRPM1b	GEY_14731	3807	NC01_scaffold00021740	Yes	111683	128267	Nothing complete		first part
ncorTRPM2_t1	TRPM2	GEY_14395 + GEY_00728	1583	NC01_scaffold00035882	to 378	1721	3375	No		second part
				NC01_scaffold00032626	379 to 1583	376	3444	No		third part
ncorTRPM2_t2	TRPM2	GEY_22615	3139	NC01_scaffold00032818	Yes	67940	85250	No		first part
ncorTRPM3	TRPM3	GEY_28606 + GEY_30181	765	NC01_scaffold00037256	Yes	10181164	10172012	No	reverse complement	first part
			4296	NC01_scaffold00004483	Yes	416257	461167	Nothing complete		second part
ncorTRPM4	TRPM4	GEY_11512	4225	NC01_scaffold00000339	Yes	22575740	22593861	No
ncorTRPM5	TRPM5	GEY_06242	3699	NC01_scaffold00015018	Yes	14375	39407	No
ncorTRPM6	TRPM6	GEY_20805	2433	NC01_scaffold00021018	Yes	13970	966	Nothing complete	reverse complement	first part
		GEY_00772 + GEY_00776	2541	NC01_scaffold00033706	Yes	269523	236996	No	reverse complement	second part
ncorTRPM7	TRPM7	GEY_03783	1088	NC01_scaffold00005597	Yes	406	3627	No		third part
		GEY_06472	1116	NC01_scaffold00010073	Yes	20189	26210	No		first part
		GEY_09872	372	NC01_scaffold00018630	Yes	1139	2107	No		fourth part
		GEY_10291	584	NC01_scaffold00014798	Yes	926	105	No	reverse complement	second part
		GEY_23493	2582	NC01_scaffold00010970	Yes	213	20709	No		fifth part
ncorTRPML1b	TRPML1b	GEY_03452	276	NC01_scaffold00027600	Yes	1478	368	No	reverse complement	first part
		GEY_13190	647	NC01_scaffold00019868	Yes	2618	798	No	reverse complement	second part
		GEY_14013	511	NC01_scaffold00033847	Yes	88526	86022	Yes	reverse complement	third part
				NC01_scaffold00008639	No	242783	242574		reverse complement
ncorTRPML1a	TRPML1a	GEY_16661	4872	NC01_scaffold00008639	Yes	261586	238858	Yes	reverse complement	~100 other alignments between 3544-3990
ncorTRPML2	TRPML2	GEY_10341	1133	NC01_scaffold00035169	Yes	6614	11341	No		part one
		GEY_10342	258	NC01_scaffold00035169	Yes	17070	16686	No	reverse complement	part two
		GEY_11844	1012	NC01_scaffold00023145	Yes	1049	6059	Nothing complete		part three
ncorTRPML3b	TRPML3b	GEY_18010	2753	NC01_scaffold00011128	Yes	29342	35877	No
ncorTRPML3a	TRPML3a	GEY_21252	1774	NC01_scaffold00022251	Yes	62367	58636	No	reverse complement
ncorTRPV1a	TRPV1a	GEY_04780	7452	NC01_scaffold00036523	Yes	212674	190953	No	reverse complement	I believe first part might be https://www.ncbi.nlm.nih.gov/gene/104963929
ncorTRPV1b	TRPV1b	GEY_05093	2089	NC01_scaffold00024201	No	1142	616	No	reverse complement	first 480 bp
		GEY_10082	2444	NC01_scaffold00038500	No	867	1226	No		second 360 bp
		GEY_23669	4608	NC01_scaffold00018061	No	2342	994	No	reverse complement	third 531 bp
ncorTRPV4	TRPV4	GEY_31600	3341	NC01_scaffold00009012	Yes	49402	62641	No
ncorTRPV5/6_t1	TRPV5/6	GEY_29479	1023	NC01_scaffold00031862	Yes	396691	393437	No	reverse complement	second part
ncorTRPV5/6_t2	TRPV5/6	GEY_29480	1345	NC01_scaffold00031862	Yes	401144	396697	No	reverse complement	first part
DrTRPC3	TRPC3	NM_001289884.2	2859	NC01_scaffold00037254	No	9648556	9648621	Yes		very short
				NC01_scaffold00017327	No	137269	137386			Part of TRPC7
MmTRPP1	TRPP1	NM_013630.2	14170	no hits
GaTRPP2	TRPP2	ENSGACT00000022946.1	2583	NC01_scaffold00019098	No	4778	381	Yes	reverse complement	first part (to 1248 bp)
				NC01_scaffold00006946	No	844	1418	Yes		second part (1409-1813 bp)
				NC01_scaffold00030026	No	486	594	Yes	reverse complement	third part (1932-2217)
MmTRPP3	TRPP3	XM_017318222.1	5012	no hits
MmTRPP5	TRPP5	NM_001163004.1	2132	no hits
DrTRPN1	TRPN1	NM_183349.1	5533	no hits
MmTRPM8	TRPM8	XM_006529225.2	3312	no hits
CaceTRPM1a	TRPM1a	CaceTRPM1a_t1	4854	NC01_scaffold00016394	3310 to 4489	101	1309	Yes		part 6
				NC01_scaffold00032687	1230 to 2842	39577	197749	Yes		part 4
				NC01_scaffold00037260	1 to 552	16596670	16594258	Yes	reverse complement	part 1
				NC01_scaffold00025283	2843 to 3190	704	1681	Yes		part 5
				NC01_scaffold00025238	521 to 892	428	1382	Yes		part 2
				NC01_scaffold00008098	1110 to 1230	532	652	Yes		part 3
hantTRPA1b2	TRPA1b2	hantTRPA1b2 Scaff10x_912_arrow_ctg1	3280	NC01_scaffold00026115	2928 to 3280	5456	3411	Yes	reverse complement	part 8
				NC01_scaffold00023749	255 to 693	154	2696			part 2
				NC01_scaffold00037254	95 to 268	22190772	22190945			part 1
				NC01_scaffold00022351	1413 to 1707	646	285		reverse complement	part 5
				NC01_scaffold00015803	1078 to 1258	52112	51932		reverse complement	part 4
				NC01_scaffold00037949	1701 to 2274	292704	309378			part 6
				NC01_scaffold00012011	2443 to 2571	830	958			part 7
				NC01_scaffold00025101	879 to 1080	710120	712278			part 3 a
				NC01_scaffold00027763	828 to 880	170	118		reverse complement	part 3b
TRPA1 synteny genes
tbermusculin	Musculin	XM_034132280.1	432	NC01_scaffold00037256	144-308	9435626	9435462	No	reverse complement
hant_musculin_a	Musculin		856	NC01_scaffold00007803	649-856	891	676	Yes	reverse complement
				NC01_scaffold00037256	156-320	9435626	9435462
cgobKcnb2_trpa1b	Kcnb2	XM_029458120.1	7372	NC01_scaffold00023352	929-7372	10389	17339
				NC01_scaffold00037254	to 930	18292524	18290699		reverse complement
				NC01_scaffold00018256	419-930	60414	59906
				NC01_scaffold00019005	6140-6316	2329986	2330160
pgeoKcnb2_aclade	Kcnb2	XM_034105097.1	2605	NC01_scaffold00008128	584-2586	348	2365	Yes
				NC01_scaffold00037254	67-585	18291220	18290699		reverse complement
				NC01_scaffold00018256	77-462	60414	60029		reverse complement
tberEya1	Eya1	XM_034132439.1	3562	NC01_scaffold00020924	1868-3562	180227	184760	Yes
				NC01_scaffold00028483	909-1238	914	3152

## Sheet: pcha
Query	Gene	Accession	Length	Genome hit	Complete?	Subject start	Subject end	Additional hits?	Direction	Note
pcha*Shaker	Shaker	PCp09506	1860	scaffold2956_size85114	Yes	38622	51871	Nothing complete
pcha*TRPA1	TRPA1	PCp04858	2145	scaffold3050_size81805	Yes	13260	46562	Nothing complete
pcha*TRPC1_t1	TRPC1	PCp10816	1533	scaffold4779_size41133	Yes	19895	32714	Nothing complete		part one
pcha*TRPC1_t2	TRPC1	PCp10817	792	scaffold4779_size41133	Yes	32514	38076	No		part two
pcha*TRPC2	TRPC2	PCp20362	3666	scaffold1448_size163950	Yes	81311	120115	Lots that match with 314-440
pcha*TRPC4_t1	TRPC4	PCp00847	1620	scaffold4657_size43307	Yes	1527	4018	Nothing complete		part two (g1)
pcha*TRPC4_t2	TRPC4	PCp02633	2841	scaffold308_size343751	Yes	148843	129460	Nothing complete	reverse complement	complete g2
pcha*TRPC4_t3	TRPC4	PCp05369	1185	scaffold2625_size97692	Yes	36204	49504	No		part one (g1)
pcha*TRPC5	TRPC5	PCp18417 + PCp18416	942	scaffold4125_size54033	Yes	36381	50767	Lots that match with 1-110
pcha*TRPC6a	TRPC6a	PCp32125	2370	scaffold1028_size199366	Yes	143139	156040	Nothing complete
pcha*TRPC6b_t1	TRPC6b	PCp30448	1530	scaffold52_size581538	Yes	373275	378642	No		part two
pcha*TRPC6b_t2	TRPC6b	PCp30449	1167	scaffold52_size581538	Yes	369167	373130	Nothing complete		part one
pcha*TRPC7_t1	TRPC7	PCp04470	1422	scaffold23_size711869	Yes	97652	83372	No	reverse complement
pcha*TRPC7_t2	TRPC7	PCp11588	1194	scaffold1384_size169785	Yes	159115	141518	A few matches to 4-142	reverse complement
pcha*TRPM1a	TRPM1a	PCp25049 + PCp06800	4242	scaffold3102_size89914	1081 to 4242	59357	76843	Yes
				scaffold6526_size18729	1 to 1080	229	6419
pcha*TRPM1b	TRPM1b	PCp18070	5463	scaffold527_size285644	Yes	100421	118186	No
pcha*TRPM2_t1	TRPM2	PCp04162	2964	scaffold197_size402940	Yes	296922	309990	Lots of matches to 2837-2964	reverse complement	part two
pcha*TRPM2_t2	TRPM2	PCp04163	1380	scaffold197_size402940	Yes	289242	293761	No		part one
pcha*TRPM3_t1	TRPM3	PCp27345 + PCp27342	3756	scaffold1303_size220407	Yes	98637	170217	Nothing complete		part one
pcha*TRPM3_t2	TRPM3	PCp27343	1704	scaffold1303_size220407	Yes	175901	169926	No	reverse complement	part two
pcha*TRPM4	TRPM4	PCp01620	3888	scaffold343_size330623	Yes	254526	286642	Lots of matches to 3685-3888
pcha*TRPM5	TRPM5	PCp13482	3420	scaffold458_size301103	Yes	213660	197162	No	reverse complement
pcha*TRPM6	TRPM6	PCp27091	5640	scaffold293_size350488	Yes	167044	150345	No	reverse complement
pcha*TRPM7_t1	TRPM7	PCp14312	3789	scaffold262_size368123	Yes	47681	24668	No	reverse complement	part four
pcha*TRPM7_t2	TRPM7	PCp17041	300	scaffold4022_size56567	Yes	15572	15128	No	reverse complement	part two
pcha*TRPM7_t3	TRPM7	PCp17042	1179	scaffold4022_size56567	Yes	11649	610	No	reverse complement	part three
pcha*TRPM7_t4	TRPM7	PCp21276	417	scaffold10698_size1553	Yes	836	186	No	reverse complement	part one
pcha*TRPML1a	TRPML1a	PCp00115	2034	scaffold2499_size102972	Yes	99611	89939	Lots of matches to 1-343	reverse complement
pcha*TRPML1b	TRPML1b	PCp29724	1659	scaffold2340_size109624	Yes	51307	64054	Nothing complete
pcha*TRPML2_t1	TRPML2	PCp09705 + PCp20724	1245	scaffold1886_size133148	1 to 1023	122258	126481	Yes		part one
				scaffold1133_size189346	1024 to 1245	183862	184201			part two
pcha*TRPML2_t2	TRPML2	PCp20725	330	scaffold1133_size189346	Yes	187521	188866	Nothing complete		part three
pcha*TRPML3a	TRPML3a	PCp24900	1665	scaffold323_size336345	Yes	66083	69676	No
pcha*TRPML3b	TRPML3b	PCp09612	1635	scaffold5899_size25229	Yes	899	5376	No
pcha*TRPV1a	TRPV1a	PCp30764	3804	scaffold223_size386268	Yes	60090	80822	No
pcha*TRPV1b	TRPV1b	PCp30909	1221	scaffold3619_size65616	Yes	42414	29852	No
pcha*TRPV4	TRPV4	PCp11223	2619	scaffold316_size340689	Yes	330517	321346	No	reverse complement
pcha*TRPV5/6	TRPV5/6	PCp15062	2244	scaffold1873_size133872	Yes	22052	28613	No
DrTRPC3	TRPC3	NM_001289884.2	2859	scaffold1028_size199366	No	155902	155970			part of TRPC6a
MmTRPM8	TRPM8	XM_006529225.2	3312	no hits
MmTRPP1	TRPP1	NM_013630.2	12879	no hits
GaTRPP2	TRPP2	ENSGACT00000022946.1	2580	scaffold592_size270653	Yes	143857	134591	No	reverse complement
MmTRPP3	TRPP3	XM_017318222.1	2193	no hits
MmTRPP5	TRPP5	NM_001163004.1	1863	no hits
DrTRPN1	TRPN1	NM_183349.1	4842	no hits
hantTRPA1b2	TRPA1b2	hantTRPA1b2 Scaff10x_912_arrow_ctg1	3280	scaffold3050_size81805	Yes	13260	53844	Yes
				scaffold4357_size48946	2824 to 2928	729	833
TRPA1 synteny genes
pgeoMusculin	Musculin	XM_034080014.1	842	scaffold3050_size81805	Yes	58770	64970
tbermusculin	Musculin	XM_034132280.1	432	scaffold447_size303734	144-309	279660	279825
cgobKcnb2_trpa1b	Kcnb2	XM_029458120.1	7372	scaffold2004_size126205	Yes	21817	29253
				scaffold3884_size59595	16-930	35215	33392
				scaffold3970_size57816	419-930	41311	41819
pgeoKcnb2_aclade	Kcnb2	XM_034105097.1	2605	scaffold3649_size64637	584-2603	45579	47598
cgobEya1	Eya1	XM_029457887.1	2357	scaffold3258_size75124	1461-2107	8395	14717
				scaffold2979_size84170	200-1288	50498	73603
