# Supplementary material for: Evolution of Transient Receptor Potential (TRP) Ion Channels in Antarctic Fishes (Cryonotothenioidea) and Identification of Putative Thermosensors
Source: Genome Biol Evol. 2022 Feb 2;14(2):evac009. doi: 10.1093/gbe/evac009 (PMC8857925; doi:10.1093/gbe/evac009)
Supplement: evac009_Supplementary_Data [file evac009_supplementary_data.zip › Table S4.txt]

#REPEATMASKER tbl result files
#collated

# Chaenocephalus aceratus 
# inputs: Ice_001676, Ice_003256, Ice_004967
==================================================
file name: cace_chromosomes_trpa1.txt
sequences:             3
total length:     110564 bp  (110564 bp excl N/X-runs)
GC level:         41.88 %
bases masked:      80506 bp ( 72.81 %)
==================================================
               number of      length   percentage
               elements*    occupied  of sequence
--------------------------------------------------
Retroelements           45        15533 bp   14.05 %
   SINEs:                0            0 bp    0.00 %
   Penelope              0            0 bp    0.00 %
   LINEs:               36        13916 bp   12.59 %
    CRE/SLACS            0            0 bp    0.00 %
     L2/CR1/Rex         29        10208 bp    9.23 %
     R1/LOA/Jockey       3         1322 bp    1.20 %
     R2/R4/NeSL          0            0 bp    0.00 %
     RTE/Bov-B           2          765 bp    0.69 %
     L1/CIN4             2         1621 bp    1.47 %
   LTR elements:         9         1617 bp    1.46 %
     BEL/Pao             0            0 bp    0.00 %
     Ty1/Copia           7         1335 bp    1.21 %
     Gypsy/DIRS1         1          201 bp    0.18 %
       Retroviral        0            0 bp    0.00 %

DNA transposons         90        35113 bp   31.76 %
   hobo-Activator       36        18939 bp   17.13 %
   Tc1-IS630-Pogo        0            0 bp    0.00 %
   En-Spm                0            0 bp    0.00 %
   MuDR-IS905            0            0 bp    0.00 %
   PiggyBac              8         1430 bp    1.29 %
   Tourist/Harbinger    12         4091 bp    3.70 %
   Other (Mirage,        0            0 bp    0.00 %
    P-element, Transib)

Rolling-circles          1           67 bp    0.06 %

Unclassified:           32         8009 bp    7.24 %

Total interspersed repeats:       58655 bp   53.05 %


Small RNA:               0            0 bp    0.00 %

Satellites:             10        10920 bp    9.88 %
Simple repeats:         36        10818 bp    9.78 %
Low complexity:          1           46 bp    0.04 %
==================================================

* most repeats fragmented by insertions or deletions
  have been counted as one element
                                                      

The query species was assumed to be notothenioidei
RepeatMasker version 4.1.1 , default mode
                                        
run with rmblastn version 2.10.0+

# Cottoperca gobio
# inputs: chromosome 20
==================================================
file name: Cgob_chromosome20.fa     
sequences:             1
total length:   17599799 bp  (17599199 bp excl N/X-runs)
GC level:         41.44 %
bases masked:    3780952 bp ( 21.48 %)
==================================================
               number of      length   percentage
               elements*    occupied  of sequence
--------------------------------------------------
Retroelements         2782       964172 bp    5.48 %
   SINEs:              261        31279 bp    0.18 %
   Penelope             33         3518 bp    0.02 %
   LINEs:             1815       666875 bp    3.79 %
    CRE/SLACS            0            0 bp    0.00 %
     L2/CR1/Rex       1258       330396 bp    1.88 %
     R1/LOA/Jockey      22         3799 bp    0.02 %
     R2/R4/NeSL          0            0 bp    0.00 %
     RTE/Bov-B         332       210895 bp    1.20 %
     L1/CIN4            16        21081 bp    0.12 %
   LTR elements:       706       266018 bp    1.51 %
     BEL/Pao            71         5667 bp    0.03 %
     Ty1/Copia          58         9809 bp    0.06 %
     Gypsy/DIRS1       376       132733 bp    0.75 %
       Retroviral      160       107952 bp    0.61 %

DNA transposons       7540      1426860 bp    8.11 %
   hobo-Activator     4921       863475 bp    4.91 %
   Tc1-IS630-Pogo      307       126266 bp    0.72 %
   En-Spm                0            0 bp    0.00 %
   MuDR-IS905            0            0 bp    0.00 %
   PiggyBac            170        29665 bp    0.17 %
   Tourist/Harbinger   342        54256 bp    0.31 %
   Other (Mirage,      411        83742 bp    0.48 %
    P-element, Transib)

Rolling-circles        444        65024 bp    0.37 %

Unclassified:         4411       721331 bp    4.10 %

Total interspersed repeats:     3112363 bp   17.68 %


Small RNA:             197        20643 bp    0.12 %

Satellites:             20         8855 bp    0.05 %
Simple repeats:       8288       532687 bp    3.03 %
Low complexity:        787        45099 bp    0.26 %
==================================================

* most repeats fragmented by insertions or deletions
  have been counted as one element
                                                      

The query species was assumed to be notothenioidei
RepeatMasker version 4.1.1 , default mode
                                        
run with rmblastn version 2.10.0+

# Dissostichus mawsoni
# inputs: scaffold2121, scaffold948, scaffold4767, scaffold12201, scaffold12353, scaffold13949, scaffold69
==================================================
file name: dmaw_chromosomes_trpa1.txt
sequences:             7
total length:    2633799 bp  (2475238 bp excl N/X-runs)
GC level:         40.92 %
bases masked:     870343 bp ( 33.05 %)
==================================================
               number of      length   percentage
               elements*    occupied  of sequence
--------------------------------------------------
Retroelements         1023       197736 bp    7.51 %
   SINEs:               79        11701 bp    0.44 %
   Penelope              2          198 bp    0.01 %
   LINEs:              791       140334 bp    5.33 %
    CRE/SLACS            0            0 bp    0.00 %
     L2/CR1/Rex        713       120941 bp    4.59 %
     R1/LOA/Jockey      21         7819 bp    0.30 %
     R2/R4/NeSL          1          142 bp    0.01 %
     RTE/Bov-B          26         3919 bp    0.15 %
     L1/CIN4             7         2655 bp    0.10 %
   LTR elements:       153        45701 bp    1.74 %
     BEL/Pao            15         2765 bp    0.10 %
     Ty1/Copia          34        10168 bp    0.39 %
     Gypsy/DIRS1        89        30903 bp    1.17 %
       Retroviral       15         1865 bp    0.07 %

DNA transposons       2268       464647 bp   17.64 %
   hobo-Activator     1385       260606 bp    9.89 %
   Tc1-IS630-Pogo       30         4783 bp    0.18 %
   En-Spm                0            0 bp    0.00 %
   MuDR-IS905            0            0 bp    0.00 %
   PiggyBac             74        13671 bp    0.52 %
   Tourist/Harbinger    73        18410 bp    0.70 %
   Other (Mirage,       74        11838 bp    0.45 %
    P-element, Transib)

Rolling-circles         82        12141 bp    0.46 %

Unclassified:          631       105290 bp    4.00 %

Total interspersed repeats:      767673 bp   29.15 %


Small RNA:               3          159 bp    0.01 %

Satellites:              3          469 bp    0.02 %
Simple repeats:       1297        84485 bp    3.21 %
Low complexity:         70         5416 bp    0.21 %
==================================================

* most repeats fragmented by insertions or deletions
  have been counted as one element
                                                      

The query species was assumed to be notothenioidei
RepeatMasker version 4.1.1 , default mode
                                        
run with rmblastn version 2.10.0+

# Eleginops maclovinus
# inputs: scaffold479
==================================================
file name: emac_chromosome_trpa1.txt
sequences:             1
total length:     425767 bp  (302586 bp excl N/X-runs)
GC level:         43.95 %
bases masked:      58412 bp ( 13.72 %)
==================================================
               number of      length   percentage
               elements*    occupied  of sequence
--------------------------------------------------
Retroelements           49        10912 bp    2.56 %
   SINEs:                5          363 bp    0.09 %
   Penelope              1           65 bp    0.02 %
   LINEs:               28         8629 bp    2.03 %
    CRE/SLACS            0            0 bp    0.00 %
     L2/CR1/Rex         24         2589 bp    0.61 %
     R1/LOA/Jockey       1          461 bp    0.11 %
     R2/R4/NeSL          0            0 bp    0.00 %
     RTE/Bov-B           0            0 bp    0.00 %
     L1/CIN4             0            0 bp    0.00 %
   LTR elements:        16         1920 bp    0.45 %
     BEL/Pao             4          487 bp    0.11 %
     Ty1/Copia           3          315 bp    0.07 %
     Gypsy/DIRS1         8         1082 bp    0.25 %
       Retroviral        1           36 bp    0.01 %

DNA transposons        190        29169 bp    6.85 %
   hobo-Activator      121        16028 bp    3.76 %
   Tc1-IS630-Pogo        4          600 bp    0.14 %
   En-Spm                0            0 bp    0.00 %
   MuDR-IS905            0            0 bp    0.00 %
   PiggyBac              6          716 bp    0.17 %
   Tourist/Harbinger     8         1515 bp    0.36 %
   Other (Mirage,       10         1660 bp    0.39 %
    P-element, Transib)

Rolling-circles          8          848 bp    0.20 %

Unclassified:           57         6354 bp    1.49 %

Total interspersed repeats:       46435 bp   10.91 %


Small RNA:               0            0 bp    0.00 %

Satellites:              0            0 bp    0.00 %
Simple repeats:        214        10848 bp    2.55 %
Low complexity:          6          281 bp    0.07 %
==================================================

* most repeats fragmented by insertions or deletions
  have been counted as one element
                                                      

The query species was assumed to be notothenioidei
RepeatMasker version 4.1.1 , default mode
                                        
run with rmblastn version 2.10.0+

# Gymnodraco acuticeps
# inputs: NW_022990098.1
==================================================
file name: gacu_chromosome_trpa1.txt
sequences:             1
total length:      77579 bp  (77579 bp excl N/X-runs) 
GC level:         41.78 %
bases masked:      49787 bp ( 64.18 %)
==================================================
               number of      length   percentage
               elements*    occupied  of sequence
--------------------------------------------------
Retroelements           35         6762 bp    8.72 %
   SINEs:                1          225 bp    0.29 %
   Penelope              0            0 bp    0.00 %
   LINEs:               29         4979 bp    6.42 %
    CRE/SLACS            0            0 bp    0.00 %
     L2/CR1/Rex         25         3535 bp    4.56 %
     R1/LOA/Jockey       3         1233 bp    1.59 %
     R2/R4/NeSL          0            0 bp    0.00 %
     RTE/Bov-B           0            0 bp    0.00 %
     L1/CIN4             1          211 bp    0.27 %
   LTR elements:         5         1558 bp    2.01 %
     BEL/Pao             0            0 bp    0.00 %
     Ty1/Copia           2          745 bp    0.96 %
     Gypsy/DIRS1         3          813 bp    1.05 %
       Retroviral        0            0 bp    0.00 %

DNA transposons         66        29664 bp   38.24 %
   hobo-Activator       27        18329 bp   23.63 %
   Tc1-IS630-Pogo        0            0 bp    0.00 %
   En-Spm                0            0 bp    0.00 %
   MuDR-IS905            0            0 bp    0.00 %
   PiggyBac              3          467 bp    0.60 %
   Tourist/Harbinger     5         1215 bp    1.57 %
   Other (Mirage,        1          126 bp    0.16 %
    P-element, Transib)

Rolling-circles          1           51 bp    0.07 %

Unclassified:           34        11835 bp   15.26 %

Total interspersed repeats:       48261 bp   62.21 %


Small RNA:               0            0 bp    0.00 %

Satellites:              0            0 bp    0.00 %
Simple repeats:         12         1367 bp    1.76 %
Low complexity:          2          108 bp    0.14 %
==================================================

* most repeats fragmented by insertions or deletions
  have been counted as one element
                                                      

The query species was assumed to be notothenioidei
RepeatMasker version 4.1.1 , default mode
                                        
run with rmblastn version 2.10.0+

# Harpagifer antarcticus
# inputs: Scaff10x_911, Scaff10x_912
==================================================
file name: scaffolds_hant_trpa1.txt 
sequences:             2
total length:     357462 bp  (357362 bp excl N/X-runs)
GC level:         42.87 %
bases masked:     193245 bp ( 54.06 %)
==================================================
               number of      length   percentage
               elements*    occupied  of sequence
--------------------------------------------------
Retroelements          161        40529 bp   11.34 %
   SINEs:               10         1614 bp    0.45 %
   Penelope              0            0 bp    0.00 %
   LINEs:              126        26649 bp    7.46 %
    CRE/SLACS            0            0 bp    0.00 %
     L2/CR1/Rex        110        22400 bp    6.27 %
     R1/LOA/Jockey       6         2438 bp    0.68 %
     R2/R4/NeSL          0            0 bp    0.00 %
     RTE/Bov-B           3         1158 bp    0.32 %
     L1/CIN4             6          553 bp    0.15 %
   LTR elements:        25        12266 bp    3.43 %
     BEL/Pao             3          671 bp    0.19 %
     Ty1/Copia           8         2076 bp    0.58 %
     Gypsy/DIRS1        14         9519 bp    2.66 %
       Retroviral        0            0 bp    0.00 %

DNA transposons        373       116260 bp   32.52 %
   hobo-Activator      212        74856 bp   20.94 %
   Tc1-IS630-Pogo        5         3234 bp    0.90 %
   En-Spm                0            0 bp    0.00 %
   MuDR-IS905            0            0 bp    0.00 %
   PiggyBac              8         1613 bp    0.45 %
   Tourist/Harbinger    25         6109 bp    1.71 %
   Other (Mirage,       16         2294 bp    0.64 %
    P-element, Transib)

Rolling-circles          9         1341 bp    0.38 %

Unclassified:           95        19950 bp    5.58 %

Total interspersed repeats:      176739 bp   49.44 %


Small RNA:               0            0 bp    0.00 %

Satellites:              1          311 bp    0.09 %
Simple repeats:        164        14494 bp    4.05 %
Low complexity:          8          360 bp    0.10 %
==================================================

* most repeats fragmented by insertions or deletions
  have been counted as one element
                                                      

The query species was assumed to be notothenioidei
RepeatMasker version 4.1.1 , default mode
                                        
run with rmblastn version 2.10.0+

# Notothenia coriiceps
# inputs: NC01_scaffold00012011, NC01_scaffold00015803, NC01_scaffold00022351, NC01_scaffold00023749, NC01_scaffold00025101, NC01_scaffold00026115, NC01_scaffold00027763, NC01_scaffold00037254, NC01_scaffold00037949
==================================================
file name: ncor_chromosomes_trpa1.fa
sequences:             9
total length:   29200771 bp  (28825908 bp excl N/X-runs)
GC level:         40.61 %
bases masked:    8136569 bp ( 27.86 %)
==================================================
               number of      length   percentage
               elements*    occupied  of sequence
--------------------------------------------------
Retroelements         6661      1553350 bp    5.32 %
   SINEs:              918       136216 bp    0.47 %
   Penelope              9         1169 bp    0.00 %
   LINEs:             4797      1133639 bp    3.88 %
    CRE/SLACS            0            0 bp    0.00 %
     L2/CR1/Rex       4073       927097 bp    3.17 %
     R1/LOA/Jockey     270        91693 bp    0.31 %
     R2/R4/NeSL         16         5646 bp    0.02 %
     RTE/Bov-B         247        60810 bp    0.21 %
     L1/CIN4            47        15288 bp    0.05 %
   LTR elements:       946       283495 bp    0.97 %
     BEL/Pao            81        11052 bp    0.04 %
     Ty1/Copia         126        32159 bp    0.11 %
     Gypsy/DIRS1       661       228417 bp    0.78 %
       Retroviral       63         9427 bp    0.03 %

DNA transposons      19613      4578082 bp   15.68 %
   hobo-Activator    10742      2431507 bp    8.33 %
   Tc1-IS630-Pogo      673       209235 bp    0.72 %
   En-Spm                0            0 bp    0.00 %
   MuDR-IS905            0            0 bp    0.00 %
   PiggyBac            375        75123 bp    0.26 %
   Tourist/Harbinger  1117       285677 bp    0.98 %
   Other (Mirage,      518       101544 bp    0.35 %
    P-element, Transib)

Rolling-circles        532       101392 bp    0.35 %

Unclassified:         6196      1264773 bp    4.33 %

Total interspersed repeats:     7396205 bp   25.33 %


Small RNA:              50         4096 bp    0.01 %

Satellites:             35         6806 bp    0.02 %
Simple repeats:       9454       574548 bp    1.97 %
Low complexity:       1002        54800 bp    0.19 %
==================================================

* most repeats fragmented by insertions or deletions
  have been counted as one element
                                                      

The query species was assumed to be notothenioidei
RepeatMasker version 4.1.1 , default mode
                                        
run with rmblastn version 2.10.0+

# Parachaenichthys charcoti
# inputs: scaffold3050_size81805
==================================================
file name: pcha_chromosome_trpa1.txt
sequences:             1
total length:      81928 bp  (56704 bp excl N/X-runs) 
GC level:         41.96 %
bases masked:      29408 bp ( 35.89 %)
==================================================
               number of      length   percentage
               elements*    occupied  of sequence
--------------------------------------------------
Retroelements           35         6533 bp    7.97 %
   SINEs:                4          660 bp    0.81 %
   Penelope              0            0 bp    0.00 %
   LINEs:               28         5256 bp    6.42 %
    CRE/SLACS            0            0 bp    0.00 %
     L2/CR1/Rex         23         3559 bp    4.34 %
     R1/LOA/Jockey       2         1052 bp    1.28 %
     R2/R4/NeSL          0            0 bp    0.00 %
     RTE/Bov-B           1          391 bp    0.48 %
     L1/CIN4             1          165 bp    0.20 %
   LTR elements:         3          617 bp    0.75 %
     BEL/Pao             0            0 bp    0.00 %
     Ty1/Copia           2          425 bp    0.52 %
     Gypsy/DIRS1         1          192 bp    0.23 %
       Retroviral        0            0 bp    0.00 %

DNA transposons         72        16734 bp   20.43 %
   hobo-Activator       40         8302 bp   10.13 %
   Tc1-IS630-Pogo        0            0 bp    0.00 %
   En-Spm                0            0 bp    0.00 %
   MuDR-IS905            0            0 bp    0.00 %
   PiggyBac              3          578 bp    0.71 %
   Tourist/Harbinger     2          309 bp    0.38 %
   Other (Mirage,        1          136 bp    0.17 %
    P-element, Transib)

Rolling-circles          1           97 bp    0.12 %

Unclassified:           20         5395 bp    6.59 %

Total interspersed repeats:       28662 bp   34.98 %


Small RNA:               0            0 bp    0.00 %

Satellites:              0            0 bp    0.00 %
Simple repeats:         11          589 bp    0.72 %
Low complexity:          1           60 bp    0.07 %
==================================================

* most repeats fragmented by insertions or deletions
  have been counted as one element
                                                      

The query species was assumed to be notothenioidei
RepeatMasker version 4.1.1 , default mode
                                        
run with rmblastn version 2.10.0+

# Pseudochaenichthys georgianus
# inputs: NW_022989585.1
==================================================
file name: pgeo_chromosome_trpa1.txt
sequences:             1
total length:      69620 bp  (69620 bp excl N/X-runs) 
GC level:         43.52 %
bases masked:      44828 bp ( 64.39 %)
==================================================
               number of      length   percentage
               elements*    occupied  of sequence
--------------------------------------------------
Retroelements           32        12034 bp   17.29 %
   SINEs:                2          478 bp    0.69 %
   Penelope              0            0 bp    0.00 %
   LINEs:               24        10333 bp   14.84 %
    CRE/SLACS            0            0 bp    0.00 %
     L2/CR1/Rex         18         6818 bp    9.79 %
     R1/LOA/Jockey       0            0 bp    0.00 %
     R2/R4/NeSL          0            0 bp    0.00 %
     RTE/Bov-B           1          100 bp    0.14 %
     L1/CIN4             4         3385 bp    4.86 %
   LTR elements:         6         1223 bp    1.76 %
     BEL/Pao             0            0 bp    0.00 %
     Ty1/Copia           6         1223 bp    1.76 %
     Gypsy/DIRS1         0            0 bp    0.00 %
       Retroviral        0            0 bp    0.00 %

DNA transposons         83        26832 bp   38.54 %
   hobo-Activator       31        12315 bp   17.69 %
   Tc1-IS630-Pogo        0            0 bp    0.00 %
   En-Spm                0            0 bp    0.00 %
   MuDR-IS905            0            0 bp    0.00 %
   PiggyBac              2          240 bp    0.34 %
   Tourist/Harbinger    13         5078 bp    7.29 %
   Other (Mirage,        0            0 bp    0.00 %
    P-element, Transib)

Rolling-circles          0            0 bp    0.00 %

Unclassified:           16         4024 bp    5.78 %

Total interspersed repeats:       42890 bp   61.61 %


Small RNA:               0            0 bp    0.00 %

Satellites:              0            0 bp    0.00 %
Simple repeats:         16         1902 bp    2.73 %
Low complexity:          1           36 bp    0.05 %
==================================================

* most repeats fragmented by insertions or deletions
  have been counted as one element
                                                      

The query species was assumed to be notothenioidei
RepeatMasker version 4.1.1 , default mode
                                        
run with rmblastn version 2.10.0+

# Trematomus bernacchii
# inputs: NW_022987616.1
==================================================
file name: tber_chromosome_trpa1.txt
sequences:             1
total length:    7987816 bp  (7986747 bp excl N/X-runs)
GC level:         41.02 %
bases masked:    2075600 bp ( 25.98 %)
==================================================
               number of      length   percentage
               elements*    occupied  of sequence
--------------------------------------------------
Retroelements         1773       420520 bp    5.26 %
   SINEs:              183        26434 bp    0.33 %
   Penelope             17         2022 bp    0.03 %
   LINEs:             1271       289695 bp    3.63 %
    CRE/SLACS            0            0 bp    0.00 %
     L2/CR1/Rex       1133       260122 bp    3.26 %
     R1/LOA/Jockey      48        14267 bp    0.18 %
     R2/R4/NeSL          2         1445 bp    0.02 %
     RTE/Bov-B          33         4661 bp    0.06 %
     L1/CIN4             9         1762 bp    0.02 %
   LTR elements:       319       104391 bp    1.31 %
     BEL/Pao            33         3049 bp    0.04 %
     Ty1/Copia          43        11148 bp    0.14 %
     Gypsy/DIRS1       163        55599 bp    0.70 %
       Retroviral       72        33587 bp    0.42 %

DNA transposons       4424      1088880 bp   13.63 %
   hobo-Activator     2485       524359 bp    6.56 %
   Tc1-IS630-Pogo       43         7840 bp    0.10 %
   En-Spm                0            0 bp    0.00 %
   MuDR-IS905            0            0 bp    0.00 %
   PiggyBac            119        22280 bp    0.28 %
   Tourist/Harbinger   224        78595 bp    0.98 %
   Other (Mirage,      183        57102 bp    0.71 %
    P-element, Transib)

Rolling-circles        154        21412 bp    0.27 %

Unclassified:         1435       279684 bp    3.50 %

Total interspersed repeats:     1789084 bp   22.40 %


Small RNA:              46         3445 bp    0.04 %

Satellites:              7         3550 bp    0.04 %
Simple repeats:       3215       242849 bp    3.04 %
Low complexity:        298        15574 bp    0.19 %
==================================================

* most repeats fragmented by insertions or deletions
  have been counted as one element
                                                      

The query species was assumed to be notothenioidei
RepeatMasker version 4.1.1 , default mode
                                        
run with rmblastn version 2.10.0+
