# Supplementary material for: Evolution of Transient Receptor Potential (TRP) Ion Channels in Antarctic Fishes (Cryonotothenioidea) and Identification of Putative Thermosensors
Source: Genome Biol Evol. 2022 Feb 2;14(2):evac009. doi: 10.1093/gbe/evac009 (PMC8857925; doi:10.1093/gbe/evac009)
Supplement: evac009_Supplementary_Data [file evac009_supplementary_data.zip › Table S5.xlsx]

## Sheet: TRPA1b_all
Site	Partition	&alpha;	&beta;<sup>-</sup>	p<sup>-</sup>	&beta;<sup>+</sup>	p<sup>+</sup>	LRT	p-value	# branches under selection	Total branch length	MEME LogL	FEL LogL
1	1	0	0	1	0	0	0	1	0	0	0	0
2	1	0	0	0	0.16	1	0.36	0.47	0	0.34	-7.27	-7.27
3	1	2.28	0.11	1	0.74	0	0	0.67	0	1.84	-13.97	-13.97
4	1	1.74	0.31	0.71	2.36	0.29	0.01	0.65	0	3.18	-20.94	-20.83
5	1	152.42	0.49	0.72	0.41	0.28	0	0.67	0	108.3	-16.18	-16.18
6	1	0.65	0.2	1	0.2	0	0	0.67	0	0.9	-15.13	-15.13
7	1	1.3	0.23	1	0.74	0	0	0.67	0	1.42	-16.61	-16.61
8	1	2.58	0.21	1	0.65	0	0	0.67	0	2.27	-23.46	-23.45
9	1	0.27	0.27	0.84	5.92	0.16	0.55	0.42	0	2.72	-31.13	-30.86
10	1	35.13	0.26	0.76	1.21	0.24	0	0.67	0	25.78	-33.25	-33.22
11	1	1.33	0.08	0.89	6.94	0.11	1.48	0.24	1	2.75	-32.25	-30.81
12	1	1.34	0.33	1	0.47	0	0	0.67	0	1.65	-31.32	-31.32
13	1	1.23	0.39	0.98	0.5	0.02	0	0.67	0	1.72	-28.25	-28.26
14	1	0.42	0.02	0	0.41	1	0	0.67	0	1.2	-27.28	-27.28
15	1	1.79	0	0.65	3.04	0.35	0.2	0.53	0	3.55	-35.76	-34.14
16	1	0.89	0.28	0.84	2.38	0.16	-0.02	0.67	0	1.97	-32.8	-32.74
17	1	2.51	0.39	0.87	2.94	0.13	0.01	0.65	0	3.32	-34.52	-34.44
18	1	0	0	0.02	0.67	0.98	2.82	0.12	0	1.41	-20.39	-20.39
19	1	2.26	0	0.92	3.61	0.08	0.04	0.61	1	2.2	-18.27	-15.52
20	1	1.21	0.35	1	0.76	0	0	0.67	0	1.61	-24.7	-24.7
21	1	4.88	0	1	2.63	0	0	0.67	0	3.43	-9.04	-9.04
22	1	0.46	0.31	0.91	0.3	0.09	0	0.67	0	0.98	-24.72	-24.72
23	1	1.23	0.18	1	0.48	0	0	0.67	0	1.25	-24.23	-24.23
24	1	0.35	0	1	0.19	0	0	0.67	0	0.25	-10.22	-10.22
25	1	0.71	0.18	1	0.33	0	0	0.67	0	0.9	-22.98	-22.98
26	1	2.47	0.46	0.99	0.73	0.01	0	0.67	0	2.74	-25.51	-25.51
27	1	3.85	0.39	0.94	6.19	0.06	0.02	0.63	0	4.36	-34.92	-34.8
28	1	8.75	0.34	1	2.02	0	0	0.67	0	6.89	-28.6	-28.6
29	1	2.92	0.19	1	1.39	0	0	0.67	0	2.47	-25.4	-25.4
30	1	0.86	0.07	0	1.05	1	0.06	0.6	0	2.87	-41.29	-41.29
31	1	1.18	0.83	0.92	0.77	0.08	0	0.67	0	2.62	-42.59	-42.59
32	1	0	0	0	0.89	1	5.28	0.03	0	1.94	-27.66	-27.66
33	1	2.44	0.41	1	0.94	0	0	0.67	0	2.61	-35.37	-35.37
34	1	0.14	0.14	0.7	21.91	0.3	6.32	0.02	0	14.59	-43.93	-41.53
35	1	0.67	0.05	0.62	3.17	0.38	1.6	0.23	0	3.15	-41	-40.06
36	1	0.68	0.47	0.88	0.93	0.12	0	0.66	0	1.6	-30.49	-30.48
37	1	0	0	0	0.61	1	0.48	0.44	0	1.33	-11.38	-11.38
38	1	1.16	0.17	1	0.89	0	0	0.67	0	1.18	-9.85	-9.86
39	1	0	0	1	0	0	0	1	0	0	0	0
40	1	0	0	1	0	0	0	1	0	0	0	0
41	1	0	0	1	0	0	0	1	0	0	0	0
42	1	0	0	1	0	0	0	1	0	0	0	0
43	1	0.84	0.03	0.6	1.23	0.4	0.06	0.6	0	1.71	-32.92	-32.51
44	1	3.5	0	0.86	2.25	0.14	0	0.67	0	3.15	-24.26	-23.6
45	1	0	0	0	0.05	1	0.3	0.49	0	0.12	-7.79	-7.79
46	1	1.44	0.18	1	0.39	0	0	0.67	0	1.4	-28.56	-28.56
47	1	0.51	0.3	0.91	0.28	0.09	0	0.67	0	1	-30.58	-30.58
48	1	0.25	0.15	0.47	1.91	0.53	0.82	0.35	0	2.51	-31.85	-31.71
49	1	0.94	0.17	1	0.35	0	0	0.67	0	1.04	-20.33	-20.33
50	1	0.4	0	1	0.24	0	0	0.67	0	0.28	-16.13	-16.13
51	1	1.02	0.17	0.84	1.36	0.16	0.01	0.64	0	1.5	-26.04	-25.92
52	1	1.37	0.03	0.82	4.98	0.18	0.72	0.38	2	2.94	-34.92	-32.38
53	1	1.1	0	0.6	0.74	0.4	0	0.67	0	1.41	-29.43	-29.18
54	1	1.19	0.61	0.95	0.74	0.05	0	0.67	0	2.18	-35.77	-35.77
55	1	1.24	0.18	1	0.78	0	0	0.67	0	1.26	-25.23	-25.23
56	1	0.31	0.02	0	0.34	1	0	0.67	0	0.96	-25.12	-25.12
57	1	0.49	0.25	0.89	0.45	0.11	0	0.67	0	0.94	-21.85	-21.85
58	1	1.25	0.07	1	0.4	0	0	0.67	0	1.04	-17.16	-17.16
59	1	24.39	0.26	0.72	0.24	0.28	0	0.67	0	17.72	-25.93	-25.94
60	1	0	0	0.01	0.64	0.99	2.03	0.18	0	1.37	-18.51	-18.51
61	1	2.81	0	1	1.89	0	0	0.67	0	1.98	-9.27	-9.27
62	1	1.35	0.16	0.95	26.81	0.05	0.98	0.32	0	4.35	-26.86	-26.35
63	1	0.61	0.21	0.96	0.34	0.04	0	0.67	0	0.88	-31.02	-31.03
64	1	1.18	0.15	0.81	5.09	0.19	0.43	0.45	0	3.19	-32.68	-31.8
65	1	0.71	0.65	0.77	0.67	0.23	0	0.67	0	1.92	-32.03	-32.03
66	1	7.32	0	1	3.75	0	0	0.67	0	5.15	-20.3	-20.3
67	1	0.89	0.47	0.85	1.19	0.15	-0.52	0.67	0	1.87	-34.31	-34.31
68	1	1.52	0.01	0.46	1.38	0.54	0	0.67	0	2.68	-33.39	-33.1
69	1	1.05	0	0.65	1.97	0.35	0.22	0.52	0	2.23	-32.1	-31.24
70	1	0.72	0.04	0.91	0.21	0.09	0	0.67	0	0.62	-14.57	-14.56
71	1	1.23	0.19	0.99	0.47	0.01	0	0.67	0	1.27	-24.14	-24.14
72	1	0.37	0.01	0	1.36	1	0.92	0.33	0	3.2	-42.22	-42.22
73	1	0.99	0.25	1	0.28	0	0	0.67	0	1.25	-28.46	-28.46
74	1	1.87	0	0.86	3.76	0.14	0.18	0.54	0	2.45	-28.49	-26.55
75	1	0.43	0	0.45	1.32	0.55	0.55	0.42	0	1.88	-37.42	-36.99
76	1	1.61	0.05	0.93	9.18	0.07	1.05	0.31	1	2.71	-29.85	-27.56
77	1	2.04	0	1	1.48	0	0	0.67	0	1.44	-19.07	-19.07
78	1	1.08	0	1	0.99	0	0	0.67	0	0.76	-8.94	-8.94
79	1	6.48	0.18	1	1.8	0	0	0.67	0	4.94	-23.1	-23.1
80	1	0.73	0	1	0.36	0	0	0.67	0	0.51	-17.11	-17.11
81	1	0.81	0.13	1	0.43	0	0	0.67	0	0.85	-25.83	-25.83
82	1	0.5	0.16	0.9	0.39	0.1	0	0.67	0	0.75	-24.84	-24.83
83	1	0.7	0	0.71	1.59	0.29	0.44	0.45	2	1.49	-30.19	-28.83
84	1	1.47	0	0.78	0.88	0.22	0	0.67	0	1.45	-25.82	-25.65
85	1	0	0	0	0.17	1	0.98	0.32	0	0.37	-16.7	-16.7
86	1	0.77	0.42	0.92	0.51	0.08	0	0.67	0	1.47	-29.61	-29.61
87	1	0.89	0.6	0.9	0.64	0.1	0	0.67	0	1.94	-33.26	-33.26
88	1	0.81	0.16	1	0.42	0	0	0.67	0	0.91	-24.13	-24.13
89	1	2.9	0.05	1	1.1	0	0	0.67	0	2.15	-13.83	-13.83
90	1	4.22	0.38	1	1.45	0	0	0.67	0	3.79	-31.61	-31.61
91	1	0.73	0.28	0.9	6.55	0.1	0.58	0.41	0	2.47	-28.97	-28.66
92	1	0.84	0	1	0.62	0	0	0.67	0	0.59	-10.14	-10.14
93	1	1.02	0.71	0.89	0.83	0.11	0	0.67	0	2.3	-35.92	-35.93
94	1	0.51	0.27	0.74	3.6	0.26	0.31	0.49	0	2.79	-37.07	-36.93
95	1	0.79	0.34	0.98	0.3	0.02	0	0.67	0	1.3	-27.47	-27.47
96	1	4.86	0.51	1	1.41	0	0	0.67	0	4.52	-35.48	-35.48
97	1	7.03	0.32	1	1.96	0	0	0.67	0	5.64	-31.55	-31.55
98	1	0.93	0	0.22	1.45	0.78	0.13	0.56	0	3.11	-41.28	-41.19
99	1	0.82	0.17	1	0.51	0	0	0.67	0	0.95	-22.96	-22.96
100	1	1.07	0.43	1	0.45	0	0	0.67	0	1.69	-30.48	-30.48
101	1	0.61	0.17	1	0.25	0	0	0.67	0	0.8	-23.32	-23.32
102	1	0.28	0.02	0.9	0.32	0.1	-0.09	0.67	0	0.3	-13.76	-13.73
103	1	0.43	0.19	0.78	2.83	0.22	0.88	0.34	0	1.99	-33.45	-32.83
104	1	1.22	0.38	1	0.59	0	0	0.67	0	1.68	-29.72	-29.72
105	1	0	0	1	0	0	0	1	0	0	0	0
106	1	0.34	0	0.67	1.97	0.33	1.87	0.2	1	1.63	-29.26	-27.76
107	1	0	0	0.25	0.89	0.75	1.17	0.29	0	1.45	-28.96	-28.87
108	1	0.47	0	1	0.3	0	0	0.67	0	0.33	-16.32	-16.32
109	1	4.08	0	0.93	2.2	0.07	0	0.67	0	3.21	-20.11	-18.08
110	1	0.93	0	0.93	3.82	0.07	0.68	0.38	1	1.2	-23.98	-21.43
111	1	3.09	0	1	2.39	0	0	0.67	0	2.17	-18.74	-18.74
112	1	0.86	0	1	0.56	0	0	0.67	0	0.6	-18.54	-18.54
113	1	0.42	0	1	0.26	0	0	0.67	0	0.3	-7.09	-7.09
114	1	0	0	0	0.06	1	0.03	0.62	1	0.13	-10.39	-10.39
115	1	0.46	0	1	0.36	0	0	0.67	0	0.32	-14.25	-14.25
116	1	0.14	0	0.81	1.85	0.19	2.17	0.17	0	0.85	-20.75	-19.68
117	1	0.33	0	0.72	1.43	0.28	0.28	0.5	0	1.1	-21.95	-21.67
118	1	0.59	0.17	1	0.25	0	0	0.67	0	0.78	-22.58	-22.58
119	1	2.33	0.1	1	1.02	0	0	0.67	0	1.86	-17.1	-17.1
120	1	2.46	0.19	1	0.5	0	0	0.67	0	2.14	-25.11	-25.11
121	1	0.85	0.85	0.87	0.82	0.13	0	0.67	0	2.44	-37.41	-37.41
122	1	0.24	0.02	0	0.26	1	0	0.67	0	0.73	-22.43	-22.43
123	1	1.05	0.04	1	0.54	0	0	0.67	0	0.83	-15.42	-15.42
124	1	0.47	0	0.85	1.89	0.15	0.58	0.41	0	0.97	-22.98	-21.88
125	1	4.45	0.64	0.98	1.27	0.02	0	0.67	0	4.55	-38.6	-38.6
126	1	0.93	0.21	1	0.48	0	0	0.67	0	1.12	-27.39	-27.39
127	1	0.47	0	1	0.28	0	0	0.67	0	0.33	-16.95	-16.95
128	1	2.12	0	1	1.77	0	0	0.67	0	1.5	-18.21	-18.21
129	1	0.77	0	0.7	1.1	0.3	0.05	0.61	0	1.26	-25.65	-25.2
130	1	0.37	0	0.87	4.72	0.13	2.14	0.17	2	1.62	-27.92	-26.2
131	1	0.25	0	1	0.09	0	0	0.67	0	0.17	-11.78	-11.78
132	1	1.49	0	1	1.03	0	0	0.67	0	1.05	-17.68	-17.68
133	1	1.75	0	0.69	0.42	0.31	0	0.67	0	1.52	-18.7	-18.69
134	1	0.47	0	1	0.3	0	0	0.67	0	0.33	-14.74	-14.74
135	1	0.53	0	1	0.34	0	0	0.67	0	0.37	-7.62	-7.62
136	1	0.53	0.27	0.97	0.23	0.03	0	0.67	0	0.95	-25.69	-25.69
137	1	0.39	0.16	0.92	0.23	0.08	0	0.67	0	0.64	-23.2	-23.2
138	1	0.47	0	1	0.29	0	0	0.67	0	0.33	-7.42	-7.42
139	1	39.78	0.25	0.73	1.6	0.27	0	0.67	0	29.33	-38.44	-38.34
140	1	0.59	0.11	0.89	2.81	0.11	0.19	0.53	0	1.32	-26.17	-25.96
141	1	0.4	0.24	0.89	0.23	0.11	0	0.67	0	0.8	-23.56	-23.56
142	1	2.89	0	0.76	1.8	0.24	0	0.67	0	2.98	-26.5	-25.51
143	1	0.29	0.01	0.01	0.31	0.99	0	0.65	0	0.88	-31.62	-31.63
144	1	0.75	0	1	0.53	0	0	0.67	0	0.53	-17.4	-17.4
145	1	4.65	0.08	1	0.59	0	0	0.67	0	3.43	-24.71	-24.71
146	1	1.2	0	1	1.07	0	0	0.67	0	0.84	-8.63	-8.63
147	1	0.21	0.02	0	0.21	1	0	0.67	0	0.59	-21.37	-21.37
148	1	0.52	0	1	0.34	0	0	0.67	0	0.37	-14.61	-14.61
149	1	0.8	0.21	1	0.28	0	0	0.67	0	1.03	-24.57	-24.57
150	1	0.67	0	0.5	0.71	0.5	0	0.65	2	1.25	-28.72	-28.46
151	1	0.84	0	0.7	3.98	0.3	1.15	0.29	2	3.16	-36.23	-34.59
152	1	0.82	0.62	0.93	0.61	0.07	0	0.67	0	1.91	-32.67	-32.67
153	1	1.05	0.38	0.95	0.44	0.05	0	0.67	0	1.57	-29.67	-29.67
154	1	1.71	0	0.9	1.08	0.1	0	0.67	0	1.43	-15.99	-15.91
155	1	1.86	0.19	0.75	3.23	0.25	0.04	0.61	0	3.33	-32.22	-31.88
156	1	0.65	0.27	0.99	0.27	0.01	0	0.67	0	1.04	-23.6	-23.59
157	1	0.71	0.55	0.89	0.58	0.11	0	0.67	0	1.7	-31.16	-31.16
158	1	0	0	0	0.2	1	1.03	0.31	0	0.43	-17.21	-17.21
159	1	0	0	1	0	0	0	1	0	0	0	0
160	1	0	0	1	0	0	0	1	0	0	0	0
161	1	0	0	1	0	0	0	1	0	0	0	0
162	1	0	0	1	0	0	0	1	0	0	0	0
163	1	0	0	1	0	0	0	1	0	0	0	0
164	1	0	0	1	0	0	0	1	0	0	0	0
165	1	0	0	1	0	0	0	1	0	0	0	0
166	1	0	0	1	0	0	0	1	0	0	0	0
167	1	0	0	1	0	0	0	1	0	0	0	0
168	1	0	0	1	0	0	0	1	0	0	0	0
169	1	0	0	1	0	0	0	1	0	0	0	0
170	1	0	0	1	0	0	0	1	0	0	0	0
171	1	0	0	1	0	0	0	1	0	0	0	0
172	1	0	0	1	0	0	0	1	0	0	0	0
173	1	0	0	1	0	0	0	1	0	0	0	0
174	1	0	0	1	0	0	0	1	0	0	0	0
175	1	0	0	1	0	0	0	1	0	0	0	0
176	1	0	0	1	0	0	0	1	0	0	0	0
177	1	0	0	1	0	0	0	1	0	0	0	0
178	1	0	0	1	0	0	0	1	0	0	0	0
179	1	0	0	1	0	0	0	1	0	0	0	0
180	1	0	0	1	0	0	0	1	0	0	0	0
181	1	0	0	1	0	0	0	1	0	0	0	0
182	1	0	0	1	0	0	0	1	0	0	0	0
183	1	0	0	1	0	0	0	1	0	0	0	0
184	1	0	0	1	0	0	0	1	0	0	0	0
185	1	0	0	1	0	0	0	1	0	0	0	0
186	1	0	0	1	0	0	0	1	0	0	0	0
187	1	0	0	1	0	0	0	1	0	0	0	0
188	1	0	0	1	0	0	0	1	0	0	0	0
189	1	0	0	1	0	0	0	1	0	0	0	0
190	1	0	0	1	0	0	0	1	0	0	0	0
191	1	0	0	1	0	0	0	1	0	0	0	0
192	1	0	0	1	0	0	0	1	0	0	0	0
193	1	0	0	1	0	0	0	1	0	0	0	0
194	1	0	0	1	0	0	0	1	0	0	0	0
195	1	0	0	1	0	0	0	1	0	0	0	0
196	1	0	0	1	0	0	0	1	0	0	0	0
197	1	0	0	1	0	0	0	1	0	0	0	0
198	1	0	0	1	0	0	0	1	0	0	0	0
199	1	0	0	1	0	0	0	1	0	0	0	0
200	1	0	0	1	0	0	0	1	0	0	0	0
201	1	0	0	1	0	0	0	1	0	0	0	0
202	1	0	0	1	0	0	0	1	0	0	0	0
203	1	0	0	1	0	0	0	1	0	0	0	0
204	1	0	0	1	0	0	0	1	0	0	0	0
205	1	0	0	1	0	0	0	1	0	0	0	0
206	1	0	0	1	0	0	0	1	0	0	0	0
207	1	0	0	1	0	0	0	1	0	0	0	0
208	1	0	0	1	0	0	0	1	0	0	0	0
209	1	0	0	1	0	0	0	1	0	0	0	0
210	1	0	0	1	0	0	0	1	0	0	0	0
211	1	0	0	1	0	0	0	1	0	0	0	0
212	1	0	0	1	0	0	0	1	0	0	0	0
213	1	0	0	1	0	0	0	1	0	0	0	0
214	1	0	0	1	0	0	0	1	0	0	0	0
215	1	0	0	1	0	0	0	1	0	0	0	0
216	1	0	0	1	0	0	0	1	0	0	0	0
217	1	2.13	0.7	1	0.81	0	0	0.67	0	3.01	-35.25	-35.25
218	1	1.26	0	1	0.89	0	0	0.67	0	0.88	-17.22	-17.22
219	1	0.86	0.65	0.9	0.63	0.1	0	0.67	0	2.02	-34.84	-34.84
220	1	0.76	0.07	0.79	1.64	0.21	-0.16	0.67	0	1.4	-25.84	-25.78
221	1	0.79	0	0.84	1.88	0.16	0.29	0.49	2	1.19	-24.12	-22.42
222	1	3.61	0.47	1	1.1	0	0	0.67	0	3.55	-36.17	-36.17
223	1	2.31	0.96	1	1.12	0	0	0.67	0	3.72	-45.24	-45.24
224	1	1.18	0	0.91	1.09	0.09	0	0.67	0	1.05	-22.82	-22.71
225	1	5.58	0.1	1	2.01	0	0	0.67	0	4.15	-18.93	-18.93
226	1	3.67	0.28	0.91	38.91	0.09	0.62	0.4	0	10.34	-35.7	-34.83
227	1	0.26	0	1	0.06	0	0	0.67	0	0.18	-7.19	-7.18
228	1	1.96	0	1	1.34	0	0	0.67	0	1.38	-19.92	-19.92
229	1	0.27	0.1	0.89	0.22	0.11	0	0.67	0	0.43	-17.25	-17.25
230	1	0.22	0	1	0	0	0	0.67	0	0.15	-12.84	-12.84
231	1	3.06	0.05	1	1.11	0	0	0.67	0	2.27	-16.23	-16.23
232	1	1.12	0	0.87	7.5	0.13	1.91	0.19	0	2.91	-30.5	-27.39
233	1	0.35	0	1	0.19	0	0	0.67	0	0.25	-16.32	-16.32
234	1	0.44	0	1	0.27	0	0	0.67	0	0.31	-6.64	-6.64
235	1	0.67	0	1	0.41	0	0	0.67	0	0.47	-14.49	-14.49
236	1	0.29	0.06	1	0.14	0	0	0.67	0	0.32	-20.74	-20.74
237	1	0.95	0.25	0.95	0.46	0.05	0	0.67	0	1.24	-28.75	-28.75
238	1	2.42	0.25	1	0.78	0	0	0.67	0	2.24	-24.7	-24.7
239	1	1.35	0.14	0.59	1.93	0.41	0.02	0.63	0	2.83	-37.46	-37.2
240	1	0.5	0.12	0.99	0.11	0.01	0	0.67	0	0.61	-23.9	-23.9
241	1	5.68	0	0.94	4.32	0.06	0	0.67	0	4.53	-22.33	-19.17
242	1	0.76	0.38	1	0.29	0	0	0.67	0	1.36	-32.36	-32.36
243	1	1.64	0	0.62	1.84	0.38	0.01	0.64	0	2.68	-33.68	-32.89
244	1	1.83	0.1	0.85	0.15	0.15	0	0.67	0	1.52	-19.77	-19.77
245	1	0.99	0	1	0.73	0	0	0.67	0	0.69	-8.63	-8.63
246	1	1.03	0.51	0.94	0.66	0.06	0	0.67	0	1.85	-35.33	-35.33
247	1	0.94	0.05	1	0.11	0	0	0.67	0	0.78	-14.02	-14.02
248	1	0.42	0	1	0.26	0	0	0.67	0	0.3	-14.76	-14.76
249	1	1.27	0	1	1.11	0	0	0.67	0	0.89	-16.94	-16.94
250	1	4.17	0.74	1	1.51	0	0	0.67	0	4.54	-37.65	-37.65
251	1	1.07	0.21	1	0.35	0	0	0.67	0	1.21	-28.12	-28.12
252	1	0.49	0	1	0.3	0	0	0.67	0	0.34	-11.99	-11.99
253	1	16.02	0	0.62	1.76	0.38	0	0.67	0	12.71	-37.73	-37.25
254	1	3.43	0.18	1	1.46	0	0	0.67	0	2.79	-22.69	-22.69
255	1	1.06	0.45	1	0.52	0	0	0.67	0	1.73	-33.73	-33.73
256	1	0.67	0	1	0.47	0	0	0.67	0	0.47	-17.95	-17.95
257	1	0	0	1	0	0	0	1	0	0	0	0
258	1	2.42	0.03	0.94	0.53	0.06	0	0.67	0	1.84	-25	-25
259	1	0.49	0	0.94	4.96	0.06	1.9	0.19	1	0.99	-17.45	-13.82
260	1	1.92	0.37	1	0.63	0	0	0.67	0	2.15	-32.43	-32.43
261	1	0.29	0	1	0.09	0	0	0.67	0	0.2	-8.48	-8.48
262	1	0.82	0	0.71	3.03	0.29	0.6	0.4	0	2.5	-32.95	-32.05
263	1	0.43	0.13	0.94	0.18	0.06	0	0.67	0	0.58	-20.12	-20.12
264	1	0.42	0	1	0.26	0	0	0.67	0	0.29	-6.87	-6.87
265	1	2.78	0.11	1	1.45	0	0	0.67	0	2.19	-19.46	-19.46
266	1	0.98	0	0.87	4.43	0.13	1.1	0.3	0	1.95	-27.7	-25.7
267	1	0.28	0	1	0.13	0	0	0.67	0	0.2	-14.49	-14.49
268	1	1.44	0	0.87	3.39	0.13	0.24	0.51	2	1.96	-26.47	-23.5
269	1	3.31	0.21	0.94	5.31	0.06	0.03	0.62	0	3.44	-28.7	-28.28
270	1	0.43	0	0.92	1.56	0.08	0.22	0.52	1	0.56	-19.52	-19.3
271	1	2.8	0	0.76	4.19	0.24	0.03	0.62	1	4.18	-31.98	-30.5
272	1	1.61	0	1	1.64	0	0	0.67	0	1.13	-8.95	-8.95
273	1	2.69	0.03	0.74	1.34	0.26	0	0.67	0	2.7	-33.39	-32.65
274	1	0.14	0.11	0.79	0.12	0.21	0	0.67	0	0.34	-18.13	-18.13
275	1	0.46	0	1	0.26	0	0	0.67	0	0.33	-13.02	-13.02
276	1	0.96	0	1	0.86	0	0	0.67	0	0.67	-10.37	-10.37
277	1	0.15	0.06	0.86	11.77	0.14	1.95	0.19	1	3.69	-30.35	-29.11
278	1	1.56	0	1	1.08	0	0	0.67	0	1.1	-18.22	-18.22
279	1	1.07	0.12	1	0.48	0	0	0.67	0	1.03	-27.39	-27.39
280	1	1.16	0	0.94	5.84	0.06	0.74	0.37	1	1.56	-20.11	-17.14
281	1	0.5	0.24	0.93	0.21	0.07	0	0.67	0	0.86	-26.22	-26.22
282	1	0.18	0.12	0.81	0.13	0.19	0	0.67	0	0.39	-19.36	-19.36
283	1	0	0	1	0	0	0	1	0	0	0	0
284	1	0.93	0.05	1	0.22	0	0	0.67	0	0.77	-14.31	-14.31
285	1	1.47	0.29	1	0.96	0	0	0.67	0	1.66	-28.2	-28.21
286	1	2.86	0.11	1	0.75	0	0	0.67	0	2.25	-23.8	-23.8
287	1	1.46	0	1	1.92	0	0	0.67	0	1.03	-21.4	-21.14
288	1	1.72	0	0.7	2.29	0.3	0.03	0.62	1	2.69	-31.4	-29.52
289	1	0.54	0	0.73	3.35	0.27	1.73	0.21	1	2.36	-34.49	-32.29
290	1	0.4	0	1	0.23	0	0	0.67	0	0.28	-15.07	-15.07
291	1	0.23	0	0.94	6.81	0.06	5.15	0.03	1	1.04	-19.29	-15.17
292	1	1.4	0.15	0.95	0.51	0.05	0	0.67	0	1.35	-21.31	-21.31
293	1	11.75	3.69	0.95	4.36	0.05	0	0.67	0	16.34	-46.22	-46.22
294	1	0.91	0	1	0.77	0	0	0.67	0	0.64	-15	-15
295	1	0.06	0.05	0.72	2.31	0.28	1.58	0.23	0	1.51	-25.88	-24.97
296	1	5.82	0.1	0.73	5.22	0.27	0	0.67	0	7.32	-42.68	-40.93
297	1	0.57	0	0.01	0.93	0.99	0.25	0.51	0	2.39	-39.89	-39.89
298	1	1.74	0.9	1	0.96	0	0	0.67	0	3.17	-38.09	-38.09
299	1	0.23	0.05	0.71	29.42	0.29	3.15	0.1	1	18.62	-45.22	-42.51
300	1	0.47	0	1	0.3	0	0	0.67	0	0.33	-6.93	-6.93
301	1	0.57	0	1	0.31	0	0	0.67	0	0.4	-10.34	-10.34
302	1	1.69	0	1	1.55	0	0	0.67	0	1.19	-9.54	-9.55
303	1	1.72	0.06	1	0.83	0	0	0.67	0	1.35	-16.19	-16.19
304	1	2.34	0.54	1	0.88	0	0	0.67	0	2.81	-36.24	-36.24
305	1	0.84	0.05	1	0.23	0	0	0.67	0	0.7	-13.15	-13.15
306	1	1.1	0.11	1	0.53	0	0	0.67	0	1.01	-18.47	-18.47
307	1	0.39	0	0.71	2.5	0.29	2.33	0.15	1	1.86	-31.9	-29.99
308	1	2.01	0.07	0.75	1.78	0.25	0	0.67	0	2.51	-31.7	-31.18
309	1	0	0	0.72	2.63	0.28	1.72	0.21	2	1.58	-28.96	-27.88
310	1	4.23	0.05	0.91	0.61	0.09	0	0.67	0	3.21	-23.84	-23.84
311	1	1.18	0	1	0.84	0	0	0.67	0	0.83	-18.1	-18.1
312	1	0.97	0	1	0.39	0	0	0.67	0	0.68	-16.57	-16.57
313	1	3.34	0	1	2.96	0	0	0.67	0	2.35	-10.51	-10.51
314	1	0.6	0	1	0.42	0	0	0.67	0	0.42	-15.39	-15.39
315	1	0.45	0	1	0.22	0	0	0.67	0	0.32	-16.18	-16.18
316	1	0.69	0	1	0.47	0	0	0.67	0	0.49	-16.55	-16.55
317	1	0.85	0.06	0.99	0.08	0.01	0	0.67	0	0.74	-20.79	-20.79
318	1	3.13	0.16	1	1.41	0	0	0.67	0	2.55	-27.75	-27.75
319	1	0.78	0	1	0.46	0	0	0.67	0	0.55	-19.46	-19.47
320	1	2.51	0	0.77	0.27	0.23	0	0.67	0	1.9	-15.31	-15.32
321	1	0.62	0	0.87	6	0.13	0.46	0.44	0	2.07	-23.23	-22.66
322	1	0.36	0.19	0.92	0.17	0.08	0	0.67	0	0.65	-18.86	-18.87
323	1	0.69	0.4	0.96	0.41	0.04	0	0.67	0	1.36	-27.94	-27.94
324	1	1.93	0.06	1	0.23	0	0	0.67	0	1.49	-17.17	-17.17
325	1	0.53	0	0.91	626.08	0.09	4.02	0.06	0	120.58	-27.29	-24.35
326	1	0	0	0.66	1.89	0.34	2.89	0.11	0	1.38	-24	-23.67
327	1	0.52	0	1	0.3	0	0	0.67	0	0.37	-8.27	-8.27
328	1	0.94	0	0.88	0.87	0.12	0	0.67	0	0.89	-19.21	-19.03
329	1	0.61	0.31	0.82	2.56	0.18	0.13	0.56	0	1.97	-34.47	-34.37
330	1	2.24	0.47	1	0.98	0	0	0.67	0	2.59	-34.91	-34.91
331	1	0.43	0	1	0.28	0	0	0.67	0	0.3	-15.9	-15.9
332	1	0.28	0	1	0.12	0	0	0.67	0	0.2	-11.16	-11.16
333	1	0	0	0.01	0.11	0.99	1.02	0.31	0	0.24	-14.5	-14.5
334	1	4.28	0.09	0.84	0.42	0.16	0	0.67	0	3.31	-24.65	-24.64
335	1	1.14	0.05	1	0.54	0	0	0.67	0	0.9	-13.61	-13.61
336	1	0.65	0.16	0.94	5.81	0.06	0.44	0.45	0	1.53	-25.1	-24.76
337	1	1.69	0.33	1	0.62	0	0	0.67	0	1.9	-28.02	-28.02
338	1	0	0	0.01	0.06	0.99	0.32	0.48	1	0.13	-9.05	-9.05
339	1	0.27	0.01	0.01	0.29	0.99	0	0.66	0	0.82	-29.02	-29.02
340	1	4.6	0.24	1	1.37	0	0	0.67	0	3.77	-27.46	-27.46
341	1	5.29	0.24	1	1.75	0	0	0.67	0	4.25	-31.41	-31.41
342	1	2.66	0.19	0.97	1.73	0.03	0	0.67	0	2.38	-29	-28.98
343	1	0.56	0	0.93	2.33	0.07	0.51	0.43	1	0.74	-22.05	-21.41
344	1	0.91	0.06	0.82	0.04	0.18	0	0.67	0	0.77	-19.73	-19.73
345	1	0.93	0	0.9	1.43	0.1	0.02	0.63	1	0.96	-21.29	-21.18
346	1	1.12	0	1	1.18	0	0	0.67	0	0.79	-10.24	-10.24
347	1	0.23	0.06	0.98	0.03	0.02	0	0.67	0	0.29	-14.32	-14.32
348	1	0.66	0	1	0.31	0	0	0.67	0	0.46	-14.23	-14.23
349	1	0.65	0	0.93	1.94	0.07	0.58	0.41	1	0.77	-20.9	-18.69
350	1	1.93	0.11	1	0.51	0	0	0.67	0	1.6	-26.31	-26.31
351	1	3.86	0	1	2.2	0	0	0.67	0	2.72	-10.11	-10.11
352	1	0.51	0	1	0.33	0	0	0.67	0	0.36	-17.7	-17.7
353	1	1.1	0.05	1	0.23	0	0	0.67	0	0.89	-22.19	-22.19
354	1	0	0	0.79	13.67	0.21	12.34	0	2	6.16	-34.41	-26.92
355	1	0.49	0.05	0.92	0.1	0.08	0	0.67	0	0.46	-12.58	-12.58
356	1	1.25	0.12	1	0.58	0	0	0.67	0	1.15	-23.97	-23.97
357	1	1.11	0	0.9	1.21	0.1	0	0.67	1	1.05	-20.38	-20.28
358	1	4.27	0	1	3.53	0	0	0.67	0	3.01	-11.2	-11.2
359	1	2	0.26	1	1.27	0	0	0.67	0	1.96	-27.73	-27.73
360	1	0	0	1	0	0	0	1	0	0	0	0
361	1	2.38	0.21	1	0.81	0	0	0.67	0	2.12	-27.03	-27.03
362	1	0.82	0	0.94	6.76	0.06	1.99	0.18	1	1.42	-27.48	-23.91
363	1	0.47	0.01	0.87	0.46	0.13	0	0.67	0	0.49	-19.68	-19.66
364	1	1.05	0	0.86	3.45	0.14	0.81	0.36	2	1.76	-25.84	-23.73
365	1	0.79	0.06	0	0.99	1	0.05	0.61	0	2.7	-39.75	-39.75
366	1	0.77	0.39	1	0.26	0	0	0.67	0	1.4	-33.9	-33.9
367	1	3.92	0	0.62	0.93	0.38	0	0.67	0	3.51	-31.48	-30.97
368	1	0	0	0.79	16.86	0.21	6.98	0.01	1	7.71	-34.75	-30.28
369	1	0.33	0	0.86	30.31	0.14	1.26	0.27	2	9.63	-30.02	-27.61
370	1	0.78	0.13	0.83	1.76	0.17	-0.09	0.67	0	1.41	-35.06	-34.94
371	1	0.55	0.19	1	0.23	0	0	0.67	0	0.79	-20.91	-20.92
372	1	5.29	0.1	1	3.86	0	0	0.67	0	3.94	-17.87	-17.87
373	1	1.49	0.46	0.98	0.68	0.02	0	0.67	0	2.05	-34.13	-34.13
374	1	2.16	0.04	0.77	4.28	0.23	0.2	0.53	0	3.76	-37.93	-36.79
375	1	0.6	0	1	0.41	0	0	0.67	0	0.42	-9.78	-9.78
376	1	2.49	0	1	2.37	0	0	0.67	0	1.76	-18.05	-18.05
377	1	1	0	0.88	4.82	0.12	1.11	0.3	2	1.96	-30.5	-27.08
378	1	0.4	0.2	0.93	17.63	0.07	2.46	0.14	1	3.54	-31.93	-30.78
379	1	1.48	0.12	1	0.55	0	0	0.67	0	1.3	-18.93	-18.93
380	1	0.79	0	1	0.53	0	0	0.67	0	0.55	-15.23	-15.23
381	1	0.57	0	0.83	1.77	0.17	0.33	0.48	0	1.04	-25.46	-25.1
382	1	1.34	0	1	1.11	0	0	0.67	0	0.94	-22.21	-22.21
383	1	0.42	0	1	0.26	0	0	0.67	0	0.3	-6.88	-6.88
384	1	0.6	0.1	1	0.14	0	0	0.67	0	0.64	-24.1	-24.1
385	1	2.94	0.2	1	0.96	0	0	0.67	0	2.5	-30	-30
386	1	1.06	0.29	1	0.52	0	0	0.67	0	1.38	-30.06	-30.06
387	1	1.44	0.15	1	0.53	0	0	0.67	0	1.34	-25.35	-25.35
388	1	0.24	0	1	0.05	0	0	0.67	0	0.17	-10.03	-10.03
389	1	1.41	0	1	2.35	0	0	0.67	0	0.99	-10.63	-10.46
390	1	1.15	0	1	1.02	0	0	0.67	0	0.81	-8.67	-8.67
391	1	1.57	1.1	0.95	1.1	0.05	0	0.67	0	3.49	-42.04	-42.04
392	1	0.94	0.02	0.78	0.16	0.22	0	0.67	0	0.78	-14.19	-14.2
393	1	0.41	0	1	0.24	0	0	0.67	0	0.29	-15.16	-15.16
394	1	0.24	0.06	0.97	0.07	0.03	0	0.67	0	0.29	-17.41	-17.41
395	1	1.19	0	0.86	0.53	0.14	0	0.67	0	1.01	-13.97	-13.93
396	1	0.84	0	1	0.55	0	0	0.67	0	0.59	-9.94	-9.94
397	1	1.68	0	1	1.27	0	0	0.67	0	1.19	-20.65	-20.65
398	1	0.63	0.06	1	0.15	0	0	0.67	0	0.56	-17.17	-17.17
399	1	0.22	0	1	0.06	0	0	0.67	0	0.16	-15.92	-15.92
400	1	0.28	0.01	0	0.57	1	0.41	0.46	0	1.43	-26.26	-26.26
401	1	15.93	0	0.76	0	0.24	0	0.67	0	11.21	-6.47	-6.47
402	1	15.93	0	0.76	0	0.24	0	0.67	0	11.21	-4.38	-4.38
403	1	15.93	0	0.76	0	0.24	0	0.67	0	11.21	-5.82	-5.82
404	1	1.98	0.1	0.01	3.9	0.99	0	0.66	0	9.75	-8.5	-8.51
405	1	0	0	0	1.48	1	1.86	0.2	0	3.2	-8.07	-8.07
406	1	0.9	0	1	0.5	0	0	0.67	0	0.64	-5.57	-5.57
407	1	0	0	0	0.98	1	1.44	0.25	0	2.11	-6.9	-6.9
408	1	1.22	0	1	2.86	0	0	0.67	0	0.86	-5.86	-5.8
409	1	0	0	1	0	0	0	1	0	0	0	0
410	1	0	0	1	0	0	0	1	0	0	0	0
411	1	0	0	0	1.13	1	1.7	0.21	0	2.44	-7.27	-7.27
412	1	1.32	0	0.01	9.67	0.99	0	0.66	0	21.66	-9.28	-9.28
413	1	2.02	0.05	0	21.86	1	0	0.67	0	48.78	-6.98	-6.98
414	1	0	0	1	0	0	0	1	0	0	0	0
415	1	0.25	0	1	0.1	0	0	0.67	0	0.18	-12.48	-12.48
416	1	0.22	0	1	0.06	0	0	0.67	0	0.15	-11.5	-11.5
417	1	5.24	0.17	0.9	2.56	0.1	0	0.67	0	4.56	-28.56	-28.22
418	1	0.95	0	0.74	1.48	0.26	0.08	0.59	0	1.49	-28.91	-28.39
419	1	1.36	0.1	1	0.75	0	0	0.67	0	1.17	-17.17	-17.17
420	1	0.89	0	0.81	3.48	0.19	1.29	0.27	3	2.03	-31.85	-27.95
421	1	0.6	0.51	0.71	7.79	0.29	0.47	0.44	0	6.13	-44.78	-44.44
422	1	1.72	0	1	1.24	0	0	0.67	0	1.21	-9.4	-9.4
423	1	12.52	0.09	0.86	46.1	0.14	0.5	0.43	1	22.88	-48.07	-41.39
424	1	0.42	0.05	0.96	20.55	0.04	6.76	0.02	1	2.26	-26.71	-22.35
425	1	0.95	0	0.92	27.87	0.08	6.99	0.01	2	5.59	-40.65	-32.41
426	1	0.76	0.11	0.86	39.02	0.14	6.35	0.02	1	12.24	-41.52	-37.79
427	1	0	0	0.87	106.41	0.13	18.55	0	4	30.92	-39.4	-31.85
428	1	1.01	0	0.97	219.02	0.03	7.44	0.01	1	16.29	-38.05	-28.71
429	1	0.96	0	0.96	240.26	0.04	10.42	0	1	19.53	-34.67	-25.92
430	1	0.57	0.05	0.95	127.85	0.05	12.27	0	1	14.46	-38.25	-29.88
431	1	1	0	0.95	10.82	0.05	1.44	0.25	1	1.85	-27.69	-26.57
432	1	1.1	0	1	0.88	0	0	0.67	0	0.78	-19.37	-19.37
433	1	1.02	0.04	0.96	160.94	0.04	7.73	0.01	1	14.53	-37.56	-31.72
434	1	1.52	0	0.88	26.03	0.12	1.16	0.29	3	7.75	-39.97	-35.22
435	1	1.74	0.02	0.88	1.43	0.12	0	0.67	0	1.64	-29.93	-29.75
436	1	0.17	0.15	0.95	256.18	0.05	14.89	0	1	30.36	-40.29	-32.87
437	1	1.55	0	0.88	3.66	0.12	0.27	0.5	2	2.05	-34.97	-34.18
438	1	0.73	0	0.96	37.64	0.04	3.58	0.08	1	3.42	-15.93	-12.21
439	1	0.35	0.27	0.92	0.29	0.08	0	0.67	0	0.84	-31.38	-31.38
440	1	0.59	0.05	0.85	11.36	0.15	2.49	0.14	1	4.22	-40.19	-37.08
441	1	3.96	0	0.95	18.96	0.05	0.53	0.42	1	4.64	-29.53	-27.73
442	1	0.2	0	0.93	99.88	0.07	17.63	0	2	14.86	-34.97	-23.49
443	1	0.92	0	0.93	10000	0.07	8.34	0.01	2	1546.97	-41.6	-33.91
444	1	0.92	0	0.97	432.59	0.03	9.92	0	1	33.35	-35.28	-26.92
445	1	0.93	0	0.96	177.64	0.04	10.07	0	1	14.68	-36.11	-26.45
446	1	0.95	0	0.86	2.06	0.14	0.22	0.52	2	1.28	-33.66	-33.14
447	1	0	0	0.83	18.7	0.17	10.73	0	3	6.85	-32.51	-28.37
448	1	1.09	0	1	0.8	0	0	0.67	0	0.77	-17.56	-17.56
449	1	0.71	0	1	0.47	0	0	0.67	0	0.5	-17.68	-17.68
450	1	2.5	0.31	1	0.64	0	0	0.67	0	2.43	-30.28	-30.28
451	1	0.81	0.15	1	0.24	0	0	0.67	0	0.9	-26.14	-26.14
452	1	0.24	0.2	0.9	3.55	0.1	1.06	0.31	0	1.32	-30.64	-30.07
453	1	0.52	0.43	1	0.36	0	0	0.67	0	1.3	-32.03	-32.03
454	1	0.05	0.05	0.91	94.94	0.09	8.22	0.01	1	19.45	-33.26	-29.16
455	1	0.36	0.05	1	0.07	0	0	0.67	0	0.36	-12.14	-12.14
456	1	0	0	0.68	1.57	0.32	3.19	0.1	2	1.1	-27.93	-26.63
457	1	0.71	0.41	0.97	0.42	0.03	0	0.67	0	1.39	-34.2	-34.2
458	1	0.85	0	1	0.62	0	0	0.67	0	0.6	-17.66	-17.66
459	1	1.64	0.11	1	0.56	0	0	0.67	0	1.39	-23.44	-23.45
460	1	0.87	0.02	0.9	0.33	0.1	0	0.67	0	0.72	-15.12	-15.12
461	1	2.02	0	1	1.74	0	0	0.67	0	1.42	-10.58	-10.58
462	1	0.84	0	1	0.62	0	0	0.67	0	0.59	-16	-16
463	1	4.01	0	1	2.84	0	0	0.67	0	2.82	-12.36	-12.36
464	1	0.99	0.07	1	0.44	0	0	0.67	0	0.85	-21.78	-21.78
465	1	0.59	0.17	1	0.27	0	0	0.67	0	0.78	-23.46	-23.46
466	1	0.8	0.12	1	0.28	0	0	0.67	0	0.81	-23.48	-23.48
467	1	1.12	0.14	1	0.48	0	0	0.67	0	1.09	-27.16	-27.16
468	1	3.59	0	1	2.2	0	0	0.67	0	2.53	-10.13	-10.13
469	1	0.47	0	1	0.3	0	0	0.67	0	0.33	-15.69	-15.69
470	1	0.64	0.12	0.93	6	0.07	0.62	0.4	1	1.6	-28.57	-27.61
471	1	0.89	0	1	0.6	0	0	0.67	0	0.63	-17.52	-17.52
472	1	0.54	0	1	0.3	0	0	0.67	0	0.38	-15.72	-15.72
473	1	0.18	0.11	0.82	0.08	0.18	0	0.67	0	0.35	-18.55	-18.55
474	1	1.84	0.05	1	0.57	0	0	0.67	0	1.39	-16.24	-16.24
475	1	1.49	0	0.81	0.47	0.19	0	0.67	0	1.24	-24.25	-24.24
476	1	1.64	0	0.77	1.77	0.23	0	0.66	3	2.03	-36.15	-34.7
477	1	0.55	0	0.7	2.31	0.3	1.79	0.2	1	1.9	-33.94	-32.52
478	1	1.4	0	0.79	0.89	0.21	0	0.67	0	1.39	-23.13	-22.17
479	1	0.73	0.06	1	0.17	0	0	0.67	0	0.64	-20.1	-20.1
480	1	0.24	0.07	1	0.05	0	0	0.67	0	0.32	-16.93	-16.93
481	1	0	0	1	0	0	0	1	0	0	0	0
482	1	1.12	0	0.67	1.93	0.33	0.12	0.56	1	2.18	-31.03	-30.13
483	1	0	0	0	0.53	1	1.44	0.25	0	1.15	-29.64	-29.64
484	1	0.47	0.19	0.85	1.04	0.15	-0.14	0.67	0	1.03	-28.11	-28.04
485	1	0.62	0.06	1	0.11	0	0	0.67	0	0.57	-16.05	-16.05
486	1	0.31	0	0.84	1.61	0.16	0.65	0.39	2	0.77	-20.87	-20.2
487	1	1.96	0.3	1	0.8	0	0	0.67	0	2.04	-30.67	-30.68
488	1	4.13	0.07	1	1.04	0	0	0.67	0	3.07	-26.86	-26.86
489	1	3.17	0.07	1	0.56	0	0	0.67	0	2.39	-25.47	-25.47
490	1	0.93	0.08	0.83	2.89	0.17	0.3	0.49	0	1.88	-29.71	-29.01
491	1	0.25	0	0.94	2.28	0.06	2.12	0.17	1	0.48	-18.17	-15.62
492	1	1.02	0	0.96	29.75	0.04	2.89	0.11	1	3.3	-18.18	-16.05
493	1	1.08	0	1	0.79	0	0	0.67	0	0.76	-11.78	-11.79
494	1	2.43	0	0.67	1.43	0.33	0	0.67	0	2.75	-36.34	-35.67
495	1	1.67	0.1	1	0.62	0	0	0.67	0	1.39	-19.07	-19.07
496	1	0.34	0	1	0.18	0	0	0.67	0	0.24	-12.75	-12.75
497	1	1.85	0	1	1.85	0	0	0.67	0	1.3	-10.54	-10.54
498	1	0.89	0	1	0.71	0	0	0.67	0	0.62	-15.52	-15.53
499	1	1.15	0	1	0.7	0	0	0.67	0	0.81	-22.81	-22.81
500	1	1.23	0	1	1.03	0	0	0.67	0	0.86	-20.73	-20.73
501	1	0.93	0	0.97	234.48	0.03	5.08	0.04	1	16.56	-25.28	-18.1
502	1	0.77	0	0.96	40.28	0.04	5.81	0.02	1	3.84	-25.36	-18.47
503	1	0.26	0	0.97	261.57	0.03	19.74	0	1	18.43	-32.76	-20.37
504	1	0.4	0	1	0.24	0	0	0.67	0	0.28	-8.07	-8.07
505	1	0.41	0.05	1	0.01	0	0	0.67	0	0.4	-20.58	-20.59
506	1	0.42	0.13	1	0.05	0	0	0.67	0	0.59	-19.72	-19.72
507	1	2.02	0	1	1.48	0	0	0.67	0	1.42	-17.67	-17.67
508	1	1.13	0.19	1	0.69	0	0	0.67	0	1.22	-26.68	-26.68
509	1	0.91	0.11	1	0.35	0	0	0.67	0	0.88	-23.76	-23.76
510	1	0.92	0.12	0.84	6.66	0.16	0.86	0.34	0	3.25	-33.97	-33.03
511	1	1.06	0	0.93	2.19	0.07	0.05	0.61	0	1.07	-24.37	-24.19
512	1	0.37	0	1	0.21	0	0	0.67	0	0.26	-11.84	-11.84
513	1	0.39	0.05	1	0.1	0	0	0.67	0	0.38	-12.11	-12.11
514	1	1.4	0	1	0.97	0	0	0.67	0	0.99	-8.44	-8.44
515	1	2.69	0.05	1	0.92	0	0	0.67	0	2.01	-15.29	-15.3
516	1	0.44	0	1	0.27	0	0	0.67	0	0.31	-14.34	-14.34
517	1	1.1	0.05	1	0.19	0	0	0.67	0	0.89	-24.27	-24.27
518	1	0.64	0.06	1	0.11	0	0	0.67	0	0.59	-18.64	-18.64
519	1	0.63	0	1	0.41	0	0	0.67	0	0.45	-7.94	-7.94
520	1	0	0	1	0	0	0	1	0	0	0	0
521	1	1.85	0	0.84	1.54	0.16	0	0.67	0	1.84	-24.61	-23.32
522	1	0.76	0.29	1	0.31	0	0	0.67	0	1.17	-30.27	-30.27
523	1	0.35	0.05	0.83	0.56	0.17	-0.01	0.67	0	0.55	-22.33	-22.3
524	1	0.94	0	0.92	1.83	0.08	0.05	0.61	1	0.98	-22.2	-22.02
525	1	0.8	0.26	1	0.39	0	0	0.67	0	1.12	-29.3	-29.31
526	1	0.99	0	0.84	5.22	0.16	1.84	0.2	3	2.49	-34	-29.79
527	1	0.7	0	1	0.5	0	0	0.67	0	0.49	-7.97	-7.97
528	1	1.64	0	0.93	2.31	0.07	0.06	0.6	1	1.49	-24.8	-22.57
529	1	1.06	0.12	1	0.42	0	0	0.67	0	1	-20.46	-20.46
530	1	0.65	0.15	1	0.11	0	0	0.67	0	0.78	-17.91	-17.91
531	1	0.4	0	1	0.24	0	0	0.67	0	0.28	-6.61	-6.61
532	1	1.61	0.05	1	0.61	0	0	0.67	0	1.24	-15.53	-15.53
533	1	0.92	0	1	0.68	0	0	0.67	0	0.65	-17.77	-17.77
534	1	2.38	0.12	1	0.78	0	0	0.67	0	1.92	-28.59	-28.59
535	1	0.64	0	1	0.42	0	0	0.67	0	0.45	-16.35	-16.35
536	1	1.09	0	1	0.78	0	0	0.67	0	0.76	-8.63	-8.63
537	1	0.61	0	1	0.37	0	0	0.67	0	0.43	-9.85	-9.85
538	1	0.75	0	1	0.5	0	0	0.67	0	0.53	-17.79	-17.79
539	1	0.67	0	1	0.47	0	0	0.67	0	0.47	-15.71	-15.71
540	1	1.27	0.04	0.65	0.67	0.35	0	0.67	0	1.45	-24.84	-24.6
541	1	0.74	0.13	1	0.33	0	0	0.67	0	0.8	-20.22	-20.22
542	1	1.22	0	1	0.51	0	0	0.67	0	0.86	-16.03	-16.03
543	1	0.97	0	1	0.73	0	0	0.67	0	0.68	-17.63	-17.64
544	1	0.22	0.05	0.95	0.04	0.05	0	0.67	0	0.26	-13.3	-13.3
545	1	2.35	0	1	2.26	0	0	0.67	0	1.66	-10.99	-10.99
546	1	1.22	0	1	1.07	0	0	0.67	0	0.86	-18.28	-18.28
547	1	0.97	0	1	0.78	0	0	0.67	0	0.68	-10.12	-10.12
548	1	0.95	0.16	1	0.4	0	0	0.67	0	1.02	-19.57	-19.57
549	1	1.08	0	1	0.8	0	0	0.67	0	0.76	-22.03	-22.03
550	1	0.94	0	1	0.71	0	0	0.67	0	0.66	-16.82	-16.82
551	1	1.48	0.08	0.79	0.06	0.21	0	0.67	0	1.21	-25.85	-25.85
552	1	1.7	0	0.76	0.73	0.24	0	0.67	0	1.58	-23.52	-22.94
553	1	0.32	0	0.72	4.28	0.28	2.55	0.14	2	2.83	-37.13	-35.65
554	1	0.69	0.28	1	0.35	0	0	0.67	0	1.09	-30.37	-30.37
555	1	0.63	0	0.66	1.09	0.34	0.11	0.57	1	1.26	-36.92	-36.48
556	1	0.79	0	1	0.4	0	0	0.67	0	0.56	-8.05	-8.05
557	1	0.77	0	0.85	1.67	0.15	0.38	0.46	2	1.09	-28.66	-27.26
558	1	0.87	0.05	1	0.17	0	0	0.67	0	0.72	-20.79	-20.79
559	1	0.95	0.12	0.97	0.92	0.03	0	0.67	0	0.99	-32.87	-32.87
560	1	1.03	0	1	0.57	0	0	0.67	0	0.73	-19.21	-19.22
561	1	0.59	0	1	0.4	0	0	0.67	0	0.42	-9.5	-9.5
562	1	0.67	0.1	1	0.25	0	0	0.67	0	0.69	-19.2	-19.21
563	1	0.96	0.06	1	0.15	0	0	0.67	0	0.8	-24.14	-24.14
564	1	3.73	0	1	2.26	0	0	0.67	0	2.62	-11.36	-11.36
565	1	1.36	0	0.86	2.36	0.14	0.14	0.56	0	1.67	-22.45	-20.44
566	1	0.54	0	0.86	2.15	0.14	0.9	0.34	2	1.03	-27.92	-25.99
567	1	0.45	0	1	0.32	0	0	0.67	0	0.31	-14.47	-14.47
568	1	0.17	0.05	0.91	0.07	0.09	0	0.67	0	0.24	-13.43	-13.43
569	1	3.29	0	1	2.02	0	0	0.67	0	2.31	-22.12	-22.12
570	1	1.52	0	1	1.16	0	0	0.67	0	1.07	-18.09	-18.09
571	1	1.1	0	1	0.61	0	0	0.67	0	0.78	-17.72	-17.72
572	1	1.32	0	1	1.26	0	0	0.67	0	0.93	-11.26	-11.26
573	1	2.28	0	1	1.54	0	0	0.67	0	1.6	-20.51	-20.51
574	1	0.8	0	1	0.43	0	0	0.67	0	0.56	-17.25	-17.25
575	1	0.81	0.06	1	0.33	0	0	0.67	0	0.7	-24.37	-24.37
576	1	1.64	0.32	1	0.58	0	0	0.67	0	1.84	-37.01	-37.01
577	1	0.81	0	0.64	0.4	0.36	0	0.67	0	0.88	-19.66	-19.33
578	1	2.33	0	1	1.54	0	0	0.67	0	1.64	-18.93	-18.93
579	1	0.35	0	1	0.11	0	0	0.67	0	0.25	-6.85	-6.85
580	1	1.57	0.25	1	0.73	0	0	0.67	0	1.64	-29.77	-29.77
581	1	1.74	0.05	1	0.92	0	0	0.67	0	1.33	-16.37	-16.37
582	1	0.95	0.13	1	0.72	0	0	0.67	0	0.94	-25.43	-25.43
583	1	1.01	0	0.95	11.38	0.05	1.68	0.22	1	1.83	-24.47	-23.18
584	1	3.58	0	0.71	1.25	0.29	0	0.67	0	3.31	-28.71	-27.92
585	1	0.6	0.07	1	0.26	0	0	0.67	0	0.58	-20.61	-20.61
586	1	0.39	0	1	0.22	0	0	0.67	0	0.28	-14.29	-14.29
587	1	0.23	0	1	0	0	0	0.67	0	0.16	-11.82	-11.82
588	1	0.84	0	0.92	1.53	0.08	0.07	0.59	1	0.85	-20.8	-20.85
589	1	0.62	0.15	0.99	0.19	0.01	0	0.67	0	0.76	-24.99	-24.99
590	1	1.34	0	1	1.17	0	0	0.67	0	0.94	-19.25	-19.25
591	1	1.3	0	1	1.01	0	0	0.67	0	0.91	-17.17	-17.17
592	1	1.38	0	1	1.08	0	0	0.67	0	0.97	-18.28	-18.28
593	1	0.65	0.08	0.96	0.85	0.04	0	0.65	0	0.7	-22.19	-22.18
594	1	0.23	0.11	0.93	0.09	0.07	0	0.67	0	0.39	-16.75	-16.75
595	1	0.25	0.04	0.95	0.11	0.05	0	0.67	0	0.27	-15.41	-15.41
596	1	0.29	0	1	0.09	0	0	0.67	0	0.2	-6.74	-6.74
597	1	1.82	0.12	1	0.71	0	0	0.67	0	1.54	-20.38	-20.38
598	1	3.23	0.17	1	1.26	0	0	0.67	0	2.63	-25.81	-25.81
599	1	0.36	0.05	0.96	0.12	0.04	0	0.67	0	0.37	-16.33	-16.33
600	1	0	0	1	0	0	0	1	0	0	0	0
601	1	0.6	0.1	0.98	0.27	0.02	0	0.67	0	0.65	-28.57	-28.57
602	1	0.16	0.12	0.85	0.07	0.15	0	0.67	0	0.36	-19.67	-19.67
603	1	0.56	0	1	0.34	0	0	0.67	0	0.4	-15.68	-15.68
604	1	2.14	0	1	1.93	0	0	0.67	0	1.51	-11.15	-11.15
605	1	3.11	0.05	1	1.12	0	0	0.67	0	2.29	-16.92	-16.92
606	1	0.42	0	1	0.29	0	0	0.67	0	0.3	-14.69	-14.69
607	1	0.57	0.05	1	0.17	0	0	0.67	0	0.52	-23.37	-23.37
608	1	0.55	0.28	0.9	0.29	0.1	0	0.67	0	1	-32.77	-32.77
609	1	0.53	0.23	0.95	0.26	0.05	0	0.67	0	0.88	-33.27	-33.27
610	1	0.22	0	1	0.02	0	0	0.67	0	0.16	-11.75	-11.75
611	1	0.44	0	1	0.17	0	0	0.67	0	0.31	-7.05	-7.06
612	1	0.37	0	1	0.2	0	0	0.67	0	0.26	-15.13	-15.13
613	1	1.72	0.19	1	0.83	0	0	0.67	0	1.62	-23.97	-23.97
614	1	1.57	0	1	1.28	0	0	0.67	0	1.11	-16.97	-16.98
615	1	112.05	0	0.75	0.15	0.25	0	0.67	0	78.96	-8.79	-8.93
616	1	0.79	0.41	1	0.5	0	0	0.67	0	1.45	-30.32	-30.32
617	1	1.68	0.18	1	0.37	0	0	0.67	0	1.57	-26.54	-26.55
618	1	1.47	0	0.87	0.79	0.13	0	0.67	0	1.26	-24.76	-24.73
619	1	0.55	0	1	0.3	0	0	0.67	0	0.39	-21.52	-21.52
620	1	0	0	0	0.27	1	3.46	0.08	0	0.58	-20.14	-20.15
621	1	0.15	0.11	0.89	0.12	0.11	0	0.67	0	0.33	-17.54	-17.55
622	1	2.11	0	0.94	2.62	0.06	0.01	0.64	1	1.81	-21.13	-18.62
623	1	0.39	0.03	0	0.44	1	0.01	0.64	0	1.23	-26.9	-26.9
624	1	2.99	0	0.92	1.24	0.08	0	0.67	0	2.33	-20.15	-18.37
625	1	5.25	0	0.95	6.81	0.05	0.04	0.61	1	4.49	-36.64	-33.6
626	1	0.17	0	0.68	0.64	0.32	0.38	0.46	0	0.56	-21.05	-20.77
627	1	1.1	0.05	1	0.65	0	0	0.67	0	0.88	-14.63	-14.63
628	1	0.2	0.05	0.92	1.74	0.08	0.46	0.44	0	0.53	-21.04	-20.69
629	1	0.75	0.06	0.76	4.43	0.24	1.97	0.18	1	2.94	-41.71	-40.02
630	1	1.37	0.05	1	0.33	0	0	0.67	0	1.06	-15.73	-15.73
631	1	0.56	0.11	1	0.22	0	0	0.67	0	0.63	-17.7	-17.7
632	1	2.02	0.11	1	1.06	0	0	0.67	0	1.65	-20.13	-20.13
633	1	0	0	0.96	14.15	0.04	6.85	0.01	1	1.21	-16.97	-12.69
634	1	0	0	0	0.05	1	0.24	0.51	0	0.1	-9.56	-9.56
635	1	2.36	0	0.93	1.75	0.07	0	0.67	0	1.93	-27.09	-26.81
636	1	1.24	0	1	0.91	0	0	0.67	0	0.88	-18.47	-18.47
637	1	2.01	0.07	1	0.92	0	0	0.67	0	1.55	-24.39	-24.39
638	1	2.31	0	1	2.35	0	0	0.67	0	1.63	-10.42	-10.42
639	1	2.32	0.31	0.95	1.32	0.05	0	0.67	0	2.41	-34.86	-34.87
640	1	3.04	0	1	2.42	0	0	0.67	0	2.14	-23.54	-23.54
641	1	0.55	0.06	1	0.19	0	0	0.67	0	0.51	-23.45	-23.45
642	1	0.57	0.17	0.96	0.3	0.04	0	0.67	0	0.79	-28.29	-28.3
643	1	1.36	0.17	1	0.36	0	0	0.67	0	1.33	-31.92	-31.92
644	1	0.37	0	1	0.21	0	0	0.67	0	0.26	-16.43	-16.43
645	1	10.24	0	1	2.74	0	0	0.67	0	7.21	-14.94	-14.94
646	1	0.86	0.06	1	0.26	0	0	0.67	0	0.73	-21.03	-21.03
647	1	1.99	0	0.85	1.59	0.15	0	0.67	0	1.93	-30.82	-29
648	1	1.8	0	1	1.34	0	0	0.67	0	1.26	-18.4	-18.4
649	1	1.16	0	1	0.92	0	0	0.67	0	0.82	-15.42	-15.42
650	1	2.34	0.1	0.88	249.55	0.12	7.98	0.01	2	66.94	-52.39	-45.41
651	1	2.22	0	0.9	1.15	0.1	0	0.67	0	1.81	-25.89	-25.85
652	1	0.4	0.05	0.91	0.29	0.09	0	0.67	0	0.44	-19.14	-19.15
653	1	0.91	0	0.95	10.44	0.05	1.39	0.25	1	1.74	-25.47	-24.4
654	1	0.26	0.02	0	0.47	1	0.33	0.48	0	1.2	-33.29	-33.29
655	1	2.41	0.34	1	0.74	0	0	0.67	0	2.43	-36.27	-36.27
656	1	1.13	0	0.92	1.49	0.08	0.04	0.61	1	1.05	-25.91	-24.05
657	1	0.9	0	1	0.72	0	0	0.67	0	0.63	-16.62	-16.62
658	1	1.6	0	0.69	3.04	0.31	0.2	0.53	1	3.15	-36.6	-35.32
659	1	1.83	0	0.85	1.42	0.15	0	0.67	0	1.76	-25.46	-25.13
660	1	0.94	0.71	0.9	43.46	0.1	1.47	0.24	0	11.02	-49.48	-48.75
661	1	3.43	0	1	2.13	0	0	0.67	0	2.42	-23.38	-23.38
662	1	0.43	0	1	0.23	0	0	0.67	0	0.3	-6.69	-6.69
663	1	1.26	0	0.7	1	0.3	0	0.67	0	1.53	-25.87	-24.8
664	1	1.09	0	0.71	1.94	0.29	0.19	0.53	1	1.97	-30.54	-28.95
665	1	0.96	0.35	0.95	2328.75	0.05	6.5	0.02	1	246.97	-48.21	-40.77
666	1	2.13	0.04	0.78	5.55	0.22	0.31	0.49	0	4.17	-40.41	-39.86
667	1	1.51	0	1	0.96	0	0	0.67	0	1.06	-17.07	-17.06
668	1	1.57	0.05	1	0.72	0	0	0.67	0	1.22	-15.75	-15.75
669	1	1.91	0.2	0.93	28.76	0.07	1.48	0.24	0	6	-36.02	-35.26
670	1	3.28	0	1	2.64	0	0	0.67	0	2.31	-11.59	-11.59
671	1	1.55	0	0.88	2.75	0.12	0.21	0.52	1	1.83	-26.27	-23.62
672	1	0.4	0	1	0.2	0	0	0.67	0	0.28	-17.77	-17.77
673	1	0.58	0.38	0.87	0.37	0.13	0	0.67	0	1.22	-30.36	-30.36
674	1	0.89	0.18	1	0.52	0	0	0.67	0	1.01	-22.05	-22.05
675	1	1.48	0	0.94	2.48	0.06	0.12	0.56	1	1.35	-20.2	-17.74
676	1	0.39	0.34	0.89	0.32	0.11	0	0.67	0	1.01	-28.51	-28.51
677	1	1.17	0.05	1	0.69	0	0	0.67	0	0.93	-22.11	-22.11
678	1	1.48	0.1	1	0.55	0	0	0.67	0	1.25	-21.87	-21.87
679	1	4.37	0.15	1	2.01	0	0	0.67	0	3.41	-21.77	-21.77
680	1	1.07	0	0.92	1.79	0.08	0.08	0.59	1	1.07	-23.14	-21.47
681	1	1.05	0	0.92	1.84	0.08	0.15	0.55	1	1.07	-23.1	-21.31
682	1	2.2	0	0.87	2.57	0.13	0	0.65	2	2.3	-27.67	-25.69
683	1	3.19	0	0.64	0.77	0.36	0	0.67	0	2.85	-33.62	-33.12
684	1	1.44	0.7	0.99	0.68	0.01	0	0.67	0	2.53	-36.99	-36.99
685	1	0.79	0	0.89	0.67	0.11	0	0.67	0	0.72	-17.33	-17.32
686	1	2.17	0.25	1	0.79	0	0	0.67	0	2.07	-27.37	-27.37
687	1	1.13	0	0.76	2.11	0.24	0.28	0.5	2	1.91	-34.21	-31.74
688	1	0	0	0	0.22	1	1.01	0.32	0	0.47	-20.57	-20.57
689	1	1.07	0	1	0.84	0	0	0.67	0	0.75	-17.31	-17.31
690	1	0.05	0.05	0.97	4379.88	0.03	9.65	0	0	280.85	-22.82	-16.97
691	1	0.09	0.09	0.8	16.31	0.2	3.87	0.07	0	7.41	-42.27	-40.32
692	1	3.51	0	1	2.46	0	0	0.67	0	2.47	-10.55	-10.55
693	1	0.78	0	0.64	1.34	0.36	0.25	0.51	0	1.59	-37.08	-36.46
694	1	0.86	0.31	0.97	0.35	0.03	0	0.67	0	1.29	-30.54	-30.54
695	1	2.31	0	0.45	3.15	0.55	0.05	0.6	0	5.39	-43.89	-43.36
696	1	0.26	0.12	0.84	14.83	0.16	3.1	0.1	0	5.45	-37.4	-35.91
697	1	1.29	0.05	1	1.02	0	0	0.67	0	1.01	-17.13	-14.86
698	1	0.92	0.64	0.98	0.69	0.02	0	0.67	0	2.04	-48.33	-48.33
699	1	1.33	0.11	1	0.58	0	0	0.67	0	1.17	-23.94	-23.94
700	1	0.23	0.02	0	0.52	1	0.39	0.46	0	1.3	-33.17	-33.17
701	1	0.93	0	0.89	3.88	0.11	0.86	0.34	0	1.61	-29.61	-28.55
702	1	0	0	0.7	57.91	0.3	2.9	0.11	0	37.97	-12.31	-10.91
703	1	1.5	0	0.71	3.67	0.29	0.63	0.4	2	3.33	-40.16	-37.26
704	1	1.03	0.3	1	0.55	0	0	0.67	0	1.38	-25.72	-25.72
705	1	0.46	0	0.67	4.83	0.33	3.2	0.1	0	3.78	-45.41	-43.01
706	1	0.8	0	0.95	5.76	0.05	1.71	0.21	1	1.17	-22.28	-18.55
707	1	0.27	0	0.65	0.98	0.35	0.72	0.37	0	0.93	-28.01	-27.68
708	1	2.58	0.21	1	0.89	0	0	0.67	0	2.27	-27.8	-27.8
709	1	1.9	0.23	0.88	2.53	0.12	0.01	0.65	0	2.44	-37.61	-37.56
710	1	0.67	0.16	1	0.3	0	0	0.67	0	0.83	-23.25	-23.25
711	1	672.22	0	0.76	0.17	0.24	0	0.67	0	473.29	-8.75	-8.91
712	1	0.9	0.01	0.87	0.52	0.13	0	0.67	0	0.79	-18.57	-18.55
713	1	1.55	0	0.95	4.47	0.05	0.21	0.52	1	1.61	-19.73	-17.29
714	1	0.64	0.17	1	0.24	0	0	0.67	0	0.82	-22.42	-22.42
715	1	0.42	0	1	0.26	0	0	0.67	0	0.3	-12.96	-12.96
716	1	0.99	0	1	0.55	0	0	0.67	0	0.7	-20.58	-20.58
717	1	2.98	0.05	0.93	0.06	0.07	0	0.67	0	2.2	-16.94	-16.94
718	1	2.4	0.11	0.92	31.96	0.08	2.27	0.16	0	7.35	-38.86	-37.36
719	1	2.94	0	0.79	0.9	0.21	0	0.67	0	2.48	-22.48	-21.46
720	1	0.92	0.1	1	0.33	0	0	0.67	0	0.86	-20.09	-20.09
721	1	3.38	0	0.86	5258.12	0.14	6.95	0.01	1	1558.17	-46.77	-35.89
722	1	0.93	0.03	0.89	0.58	0.11	0	0.67	0	0.84	-26.39	-26.38
723	1	0.9	0.07	1	0.22	0	0	0.67	0	0.79	-20.72	-20.72
724	1	0.41	0	1	0.21	0	0	0.67	0	0.29	-6.95	-6.95
725	1	0.38	0.03	0	0.99	1	0.7	0.38	0	2.4	-41.66	-41.66
726	1	0.46	0	1	0.26	0	0	0.67	0	0.33	-8.53	-8.53
727	1	1.13	0.18	1	0.51	0	0	0.67	0	1.18	-23.03	-23.03
728	1	1.76	0	0.62	3.05	0.38	0.18	0.54	0	3.74	-44.47	-44.01
729	1	1.63	0	0.86	1.79	0.14	0	0.66	1	1.71	-25.32	-23.62
730	1	0.57	0	1	0.4	0	0	0.67	0	0.4	-15.15	-15.15
731	1	0.24	0	0.02	0.41	0.98	0.2	0.53	0	1.03	-28.97	-28.97
732	1	0.82	0.24	0.98	0.37	0.02	0	0.67	0	1.09	-27.71	-27.72
733	1	1.89	0.05	1	0.75	0	0	0.67	0	1.43	-15.59	-15.59
734	1	0.3	0	0.66	1.57	0.34	0.93	0.33	0	1.36	-26.81	-26.18
735	1	0.73	0.16	1	0.31	0	0	0.67	0	0.86	-22.79	-22.79
736	1	2.55	0.14	0.93	66.27	0.07	4.2	0.06	0	12.4	-42.73	-40.26
737	1	0.56	0.3	0.95	0.33	0.05	0	0.67	0	1.05	-34.39	-34.39
738	1	2.12	0.05	1	0.74	0	0	0.67	0	1.6	-15.98	-15.98
739	1	3.25	0.13	1	0.89	0	0	0.67	0	2.56	-19.82	-19.82
740	1	0.52	0.17	1	0.14	0	0	0.67	0	0.73	-25.62	-25.62
741	1	0.77	0.06	1	0.22	0	0	0.67	0	0.67	-17.58	-17.59
742	1	0.91	0	0.81	0.97	0.19	0	0.66	2	1.04	-22.04	-20.9
743	1	2.12	0	1	1.43	0	0	0.67	0	1.49	-10.36	-10.36
744	1	1.07	0.07	0.93	0.44	0.07	0	0.67	0	0.97	-21.52	-21.52
745	1	0.4	0	1	0.24	0	0	0.67	0	0.28	-7.13	-7.13
746	1	0.82	0.36	1	0.44	0	0	0.67	0	1.37	-33.12	-33.12
747	1	0	0	0.87	0.78	0.13	1.34	0.26	1	0.21	-13.26	-12.16
748	1	0.26	0	1	0.11	0	0	0.67	0	0.19	-11.77	-11.77
749	1	1.88	0	1	1.3	0	0	0.67	0	1.32	-10.91	-10.91
750	1	0.15	0	0.86	1.96	0.14	3.51	0.08	0	0.69	-23.32	-21.32
751	1	2.39	0	1	1.79	0	0	0.67	0	1.69	-21.81	-21.81
752	1	0.86	0.15	1	0.5	0	0	0.67	0	0.93	-27.39	-27.39
753	1	0.29	0.02	0	2.41	1	2.63	0.13	0	5.44	-46.64	-46.64
754	1	1.28	0.75	0.7	18.29	0.3	1.85	0.2	0	13.86	-49.41	-48.59
755	1	1.04	0.81	0.91	0.91	0.09	0	0.67	0	2.5	-39.19	-39.19
756	1	0.81	0.04	0.91	0.09	0.09	0	0.67	0	0.67	-17.03	-17.03
757	1	0	0	0.7	15.3	0.3	9.69	0	2	9.82	-46.17	-40.56
758	1	0.67	0.28	0.66	2.22	0.34	0.28	0.5	0	2.51	-34.5	-34.32
759	1	0.54	0	0.64	4.19	0.36	2.13	0.17	0	3.62	-41.02	-39.67
760	1	1.07	0.09	0	1.36	1	0.03	0.62	0	3.71	-48.56	-48.56
761	1	82.69	0.37	0.78	0.34	0.22	0	0.67	0	59	-23.73	-23.73
762	1	0	0	1	0	0	0	1	0	0	0	0
763	1	0	0	1	0	0	0	1	0	0	0	0
764	1	0.97	0.29	0.95	25.28	0.05	0.6	0.4	0	4.03	-34.94	-34.51
765	1	0.86	0.21	0.84	2.07	0.16	0.1	0.57	0	1.7	-34.21	-34.01
766	1	1.74	0.36	0.89	41.92	0.11	2.82	0.12	0	11.71	-39.24	-37.78
767	1	0	0	0.65	4.94	0.35	3.07	0.1	2	3.79	-38.5	-37
768	1	0.51	0.16	0.87	0.53	0.13	0	0.67	0	0.8	-23.86	-23.85
769	1	1.77	0.11	1	0.43	0	0	0.67	0	1.47	-18.18	-18.18
770	1	1.01	0	1	0.56	0	0	0.67	0	0.71	-18.46	-18.47
771	1	1.58	0	1	1.25	0	0	0.67	0	1.12	-20.78	-20.77
772	1	1.24	0.25	0.94	0.73	0.06	0	0.67	0	1.49	-36.34	-36.35
773	1	0.63	0.08	0.89	3.43	0.11	0.82	0.35	0	1.41	-35.35	-34.77
774	1	1.02	0	0.88	1.01	0.12	0	0.67	0	0.98	-23.87	-23.78
775	1	0.89	0	1	0.49	0	0	0.67	0	0.63	-9.86	-9.86
776	1	1.27	0	0.87	0.57	0.13	0	0.67	0	1.06	-22.46	-22.45
777	1	0	0	1	0	0	0	1	0	0	0	0
778	1	0.74	0	1	0.52	0	0	0.67	0	0.52	-15.15	-15.15
779	1	0.58	0.42	1	0.34	0	0	0.67	0	1.33	-29.85	-29.85
780	1	1.18	0.18	1	0.33	0	0	0.67	0	1.23	-21.74	-21.74
781	1	1.93	0	0.92	27.33	0.08	1.36	0.26	2	5.87	-25.67	-22.52
782	1	0.34	0	1	0.18	0	0	0.67	0	0.24	-12.06	-12.06
783	1	1.5	0.2	1	1.11	0	0	0.67	0	1.48	-25.21	-25.21
784	1	3.73	0.17	1	1.92	0	0	0.67	0	3	-21.01	-21.01
785	1	1.45	0	1	1.1	0	0	0.67	0	1.02	-20.64	-20.64
786	1	0.87	0	1	0.67	0	0	0.67	0	0.61	-16.04	-16.04
787	1	0.85	0.3	1	0.33	0	0	0.67	0	1.25	-28.38	-28.38
788	1	4.1	0	1	2.86	0	0	0.67	0	2.88	-11.14	-11.14
789	1	0.71	0	1	0.4	0	0	0.67	0	0.5	-17.17	-17.17
790	1	0.42	0.07	0.94	0.1	0.06	0	0.67	0	0.45	-17.88	-17.89
791	1	0.83	0.05	1	0.26	0	0	0.67	0	0.69	-14.52	-14.52
792	1	1.29	0.11	1	0.79	0	0	0.67	0	1.15	-25.85	-25.85
793	1	9.95	0.05	1	4.49	0	0	0.67	0	7.11	-18.37	-18.37
794	1	3.58	0	1	2.35	0	0	0.67	0	2.52	-11.53	-11.53
795	1	0.79	0	1	0.57	0	0	0.67	0	0.55	-20.41	-20.41
796	1	0.93	0	0.79	1.19	0.21	0.03	0.62	1	1.18	-27.4	-26.5
797	1	0	0	1	0	0	0	1	0	0	0	0
798	1	0.72	0	1	0.51	0	0	0.67	0	0.51	-7.93	-7.93
799	1	0	0	1	0	0	0	1	0	0	0	0
800	1	0	0	1	0	0	0	1	0	0	0	0
801	1	0	0	1	0	0	0	1	0	0	0	0
802	1	0	0	1	0	0	0	1	0	0	0	0
803	1	0	0	1	0	0	0	1	0	0	0	0
804	1	0	0	1	0	0	0	1	0	0	0	0
805	1	0	0	1	0	0	0	1	0	0	0	0
806	1	0	0	1	0	0	0	1	0	0	0	0
807	1	0	0	1	0	0	0	1	0	0	0	0
808	1	0	0	1	0	0	0	1	0	0	0	0
809	1	0	0	1	0	0	0	1	0	0	0	0
810	1	0.66	0	0.38	2.35	0.62	0.73	0.37	0	3.6	-41.04	-40.72
811	1	1.78	0	1	1.79	0	0	0.67	0	1.25	-18.55	-18.55
812	1	0.59	0	1	0.36	0	0	0.67	0	0.41	-10.71	-10.71
813	1	0.7	0	1	0.5	0	0	0.67	0	0.49	-15.49	-15.49
814	1	0.8	0.11	1	0.61	0	0	0.67	0	0.79	-19.98	-19.98
815	1	0.78	0.25	0.97	0.34	0.03	0	0.67	0	1.1	-31.58	-31.58
816	1	1.33	0.04	0.91	2.59	0.09	0.14	0.55	1	1.54	-29.27	-28.04
817	1	1.6	0	1	1.51	0	0	0.67	0	1.12	-11.4	-11.4
818	1	3.78	0.42	1	0.89	0	0	0.67	0	3.57	-34.6	-34.6
819	1	0.4	0	0.88	4.41	0.12	1.11	0.3	2	1.39	-22.37	-21.64
820	1	1.87	0	1	1.71	0	0	0.67	0	1.31	-9.29	-9.29
821	1	2.28	0.11	1	0.88	0	0	0.67	0	1.85	-20.7	-20.7
822	1	1.39	0.16	0.85	18.05	0.15	1.36	0.26	0	6.97	-40.42	-39.32
823	1	152.36	0.15	0.76	1.17	0.24	0	0.67	0	108.11	-33.4	-33.23
824	1	4.65	0	1	2.74	0	0	0.67	0	3.28	-11.15	-11.15
825	1	0.5	0.31	0.89	0.34	0.11	0	0.67	0	1.03	-27.04	-27.04
826	1	0.97	0.02	0.81	0.29	0.19	0	0.67	0	0.84	-22.43	-22.43
827	1	1.16	0	1	0.87	0	0	0.67	0	0.82	-17.42	-17.42
828	1	1.78	0.08	0.91	0.1	0.09	0	0.67	0	1.42	-23.4	-23.4
829	1	0.85	0.14	1	0.48	0	0	0.67	0	0.89	-23.34	-23.34
830	1	0.66	0	1	0.46	0	0	0.67	0	0.47	-15.13	-15.13
831	1	3.85	0.07	1	1.04	0	0	0.67	0	2.86	-23.65	-23.65
832	1	0.91	0	1	0.67	0	0	0.67	0	0.64	-16.15	-16.15
833	1	0.5	0.35	0.95	0.37	0.05	0	0.67	0	1.11	-26.88	-26.88
834	1	2.62	0	1	2.01	0	0	0.67	0	1.84	-19.86	-19.86
835	1	1.94	0	0.85	0.55	0.15	0	0.67	0	1.54	-20.41	-20.39
836	1	0.29	0.02	0	0.33	1	0	0.65	0	0.92	-23.06	-23.06
837	1	0	0	0.68	3.01	0.32	3.42	0.09	2	2.11	-34.39	-32.28
838	1	0	0	1	0	0	0	1	0	0	0	0
839	1	0	0	1	0	0	0	1	0	0	0	0
840	1	0	0	1	0	0	0	1	0	0	0	0
841	1	0	0	1	0	0	0	1	0	0	0	0
842	1	0	0	1	0	0	0	1	0	0	0	0
843	1	0	0	1	0	0	0	1	0	0	0	0
844	1	0	0	1	0	0	0	1	0	0	0	0
845	1	0	0	1	0	0	0	1	0	0	0	0
846	1	0	0	1	0	0	0	1	0	0	0	0
847	1	0.51	0.14	0.96	0.25	0.04	0	0.67	0	0.68	-22.71	-22.71
848	1	1.17	0.25	1	0.5	0	0	0.67	0	1.36	-28.33	-28.33
849	1	2.49	0	0.94	3.12	0.06	0.02	0.63	1	2.16	-26.93	-24.43
850	1	0.37	0.37	0.93	10000	0.07	6.81	0.01	0	1479.72	-45.18	-41.78
851	1	0.07	0.01	0	0.73	1	2.3	0.15	0	1.62	-29.12	-29.12
852	1	0.62	0.34	0.92	0.4	0.08	0	0.67	0	1.18	-27.55	-27.56
853	1	0.79	0.37	0.91	0.56	0.09	0	0.67	0	1.39	-28.86	-28.87
854	1	1.36	0.41	1	0.47	0	0	0.67	0	1.84	-35.22	-35.22
855	1	0.53	0	0.64	1.42	0.36	0.78	0.36	1	1.5	-35.23	-34.41
856	1	1.29	0	0.78	0.95	0.22	0	0.67	0	1.36	-27.79	-27.02
857	1	2.07	0.36	1	0.75	0	0	0.67	0	2.23	-31.4	-31.4
858	1	3.14	0.52	1	0.93	0	0	0.67	0	3.33	-30.54	-30.54
859	1	1.77	0.07	0.73	1.88	0.27	0	0.67	0	2.45	-32.76	-32.29
860	1	1.83	0	0.61	1.57	0.39	0	0.67	0	2.6	-28.06	-27.7
861	1	0.52	0.04	0	1.61	1	0.49	0.43	0	3.86	-11.85	-11.85
862	1	0.63	0.25	1	0.24	0	0	0.67	0	0.99	-9.59	-9.59
863	1	0	0	0.74	151.61	0.26	0.93	0.33	0	86.88	-9.69	-9.28
864	1	0	0	0	2.47	1	0.87	0.34	0	5.36	-11	-11
865	1	1.81	0	0.01	52.33	0.99	0	0.67	0	113.52	-8.73	-8.73
866	1	0	0	0.8	3.94	0.2	2.13	0.17	1	1.71	-11.84	-10.94
867	1	0	0	1	0	0	0	1	0	0	0	0
868	1	0	0	1	0	0	0	1	0	0	0	0
869	1	0	0	1	0	0	0	1	0	0	0	0
870	1	0	0	1	0	0	0	1	0	0	0	0
871	1	0.16	0.09	0.82	8.91	0.18	2.44	0.14	0	3.77	-32.19	-30.96
872	1	0.11	0.01	0	0.65	1	1.31	0.27	0	1.48	-33.59	-33.59
873	1	0.14	0.08	0.8	1.6	0.2	0.41	0.45	0	0.95	-24.84	-24.41
874	1	1.05	0.16	1	0.4	0	0	0.67	0	1.08	-25.96	-25.96
875	1	0.38	0.04	0.8	7.48	0.2	2.97	0.11	1	3.55	-36.03	-32.95
876	1	0.76	0	0.73	5.57	0.27	1.04	0.31	0	3.73	-39.48	-37.9
877	1	0.69	0	0.78	4.6	0.22	1.97	0.18	0	2.69	-33.02	-30.96
878	1	4.15	0.21	1	0.89	0	0	0.67	0	3.37	-17.04	-17.05
879	1	2	1.54	0.88	1.59	0.12	0	0.67	0	4.75	-30.22	-30.22
880	1	0	0	0.01	0.09	0.99	0.37	0.47	0	0.19	-8.45	-8.45
881	1	0.28	0	0.66	0.48	0.34	0.12	0.57	1	0.55	-19.7	-19.3
882	1	0.59	0.51	0.84	0.52	0.16	0	0.67	0	1.52	-36.89	-36.89
883	1	1.33	0	0.71	2.66	0.29	0.19	0.53	3	2.6	-33.44	-31.68
884	1	0.75	0.44	0.95	0.47	0.05	0	0.67	0	1.48	-31.17	-31.17
885	1	0.13	0.09	0.81	7.85	0.19	3.79	0.07	1	3.54	-32.72	-30.93
886	1	0.3	0.2	0.95	0.26	0.05	0	0.67	0	0.65	-25.3	-25.3
887	1	4.28	0.54	1	1.76	0	0	0.67	0	4.17	-37.32	-37.32
888	1	0.64	0.09	1	0.12	0	0	0.67	0	0.65	-20.09	-20.09
889	1	0	0	0	0.04	1	0.01	0.64	1	0.09	-8.81	-8.81
890	1	0.54	0.04	0	0.66	1	0.04	0.61	0	1.8	-30.82	-30.82
891	1	1.97	0	0.87	0.65	0.13	0	0.67	0	1.57	-18.92	-18.94
892	1	1.61	0	1	1.31	0	0	0.67	0	1.14	-15.79	-15.79
893	1	0.65	0.28	0.93	0.29	0.07	0	0.67	0	1.07	-28.35	-28.35
894	1	1.37	0.52	0.98	0.61	0.02	0	0.67	0	2.1	-35.21	-35.22
895	1	0	0	0.96	13.21	0.04	1.9	0.19	1	1.2	-16.46	-12.64
896	1	2.79	0.05	1	1.8	0	0	0.67	0	2.06	-16.08	-16.08
897	1	0	0	0	0.35	1	0.65	0.39	0	0.75	-24.83	-24.83
898	1	3.57	0.12	1	1.39	0	0	0.67	0	2.77	-20.71	-20.71
899	1	0.7	0.21	1	0.24	0	0	0.67	0	0.94	-30.39	-30.39
900	1	1.49	0	0.85	1.66	0.15	0	0.65	2	1.6	-28.12	-26.57
901	1	1.28	0.19	0.88	1.26	0.12	0	0.67	0	1.59	-32.63	-32.62
902	1	0.55	0	1	0.33	0	0	0.67	0	0.39	-10.41	-10.41
903	1	1.14	0	1	1.01	0	0	0.67	0	0.8	-9.94	-9.94
904	1	0.85	0.05	0	0.98	1	0.01	0.64	0	2.72	-36.41	-36.41
905	1	2.56	0.22	0.92	8.53	0.08	0.17	0.54	0	3.74	-37.83	-37.45
906	1	0.94	0	1	0.63	0	0	0.67	0	0.66	-9.08	-9.08
907	1	1.76	0.32	1	0.73	0	0	0.67	0	1.94	-33.72	-33.72
908	1	0.34	0.31	0.77	0.34	0.23	0	0.67	0	0.93	-28.2	-28.2
909	1	1.99	0	1	1.47	0	0	0.67	0	1.4	-10.94	-10.94
910	1	0	0	1	0	0	0	1	0	0	0	0
911	1	0.33	0	0.91	1.26	0.09	0.39	0.46	1	0.48	-18.01	-17.62
912	1	0.59	0	0.79	3.17	0.21	0.46	0.44	1	1.87	-27.23	-26.94
913	1	0	0	0.72	2.15	0.28	3.59	0.08	2	1.28	-30.6	-29.63
914	1	1.13	0	1	0.77	0	0	0.67	0	0.8	-9.67	-9.67
915	1	2.01	0.26	1	0.55	0	0	0.67	0	1.98	-26.09	-26.09
916	1	0.56	0.05	0	1.02	1	0.18	0.54	0	2.6	-36.2	-36.2
917	1	0.58	0	1	0.4	0	0	0.67	0	0.41	-9.85	-9.85
918	1	1.85	0.38	0.88	13.86	0.12	0.89	0.34	0	5.57	-37.5	-36.69
919	1	0.46	0	0.77	1.93	0.23	1.74	0.21	0	1.3	-28.44	-26.93
920	1	0.35	0	1	0.2	0	0	0.67	0	0.25	-6.59	-6.59
921	1	0.79	0.75	0.88	0.78	0.12	0	0.67	0	2.19	-34.73	-34.74
922	1	4.04	0.47	1	0.95	0	0	0.67	0	3.85	-32.45	-32.45
923	1	0	0	0.01	0.05	0.99	0.26	0.51	1	0.1	-9.29	-9.29
924	1	0	0	1	0	0	0	1	0	0	0	0
925	1	0.91	0.08	0	2.04	1	0.71	0.38	0	5.07	-46.92	-46.92
926	1	1.59	0	0.74	0.73	0.26	0	0.67	0	1.54	-27.81	-27.24
927	1	2.07	0	0.93	2.31	0.07	0	0.65	1	1.82	-23.62	-21.63
928	1	1.85	0.27	1	0.52	0	0	0.67	0	1.89	-31.22	-31.22
929	1	2.89	0.46	1	0.95	0	0	0.67	0	3.03	-36.79	-36.79
930	1	0.58	0.29	0.9	0.59	0.1	-0.61	0.67	0	1.1	-33.59	-33.58
931	1	2.95	0.14	1	0.67	0	0	0.67	0	2.37	-26.73	-26.73
932	1	1.51	0.14	1	0.5	0	0	0.67	0	1.37	-25.62	-25.62
933	1	1.58	0	1	2.37	0	0	0.67	0	1.11	-10.1	-9.95
934	1	1.1	0.13	1	0.55	0	0	0.67	0	1.05	-23.23	-23.24
935	1	1.14	0.42	0.93	0.74	0.07	0	0.67	0	1.76	-31.9	-31.9
936	1	0.79	0.11	1	0.35	0	0	0.67	0	0.8	-23.49	-23.49
937	1	0.61	0.07	0.88	11.5	0.12	3.15	0.1	0	3.49	-30.53	-28.35
938	1	438.04	0.05	0.75	1.26	0.25	0	0.67	0	309.11	-21.91	-21.69
939	1	2.34	0.99	0.97	1.08	0.03	0	0.67	0	3.79	-38.72	-38.72
940	1	0.82	0.11	0.94	3.69	0.06	0.69	0.38	1	1.31	-26.13	-25.39
941	1	0.9	0.54	0.97	0.47	0.03	0	0.67	0	1.8	-40	-40
942	1	0.35	0	0.79	0.96	0.21	0.36	0.47	1	0.69	-21.29	-20.6
943	1	0	0	1	0	0	0	1	0	0	0	0
944	1	0	0	1	0	0	0	1	0	0	0	0
945	1	0	0	1	0	0	0	1	0	0	0	0
946	1	1.71	0.27	1	0.43	0	0	0.67	0	1.8	-32.59	-32.59
947	1	0.99	0.25	0.8	1.52	0.2	-0.1	0.67	0	1.78	-34.46	-34.42
948	1	1.22	0.23	1	0.58	0	0	0.67	0	1.36	-27.5	-27.5
949	1	0.54	0.1	1	0.07	0	0	0.67	0	0.6	-14.96	-14.96
950	1	0	0	1	0	0	0	1	0	0	0	0
951	1	1.07	0.11	1	0.59	0	0	0.67	0	0.99	-21.19	-21.19
952	1	0.37	0	0.78	0.9	0.22	0.44	0.45	1	0.68	-28.64	-27.9
953	1	0.47	0	1	0.3	0	0	0.67	0	0.33	-18.6	-18.6
954	1	0.75	0	0.9	0.85	0.1	-0.01	0.67	0	0.72	-23.7	-23.67
955	1	1.85	0	0.51	1.19	0.49	0	0.67	0	2.57	-34.68	-34.38
956	1	5.86	0	1	2.93	0	0	0.67	0	4.12	-21.54	-21.54
957	1	2.33	0.22	1	0.98	0	0	0.67	0	2.11	-28.93	-28.93
958	1	1.84	0.23	1	0.97	0	0	0.67	0	1.8	-25.66	-25.66
959	1	1.63	0.59	0.97	0.6	0.03	0	0.67	0	2.42	-37.41	-37.4
960	1	0.59	0.12	0.96	0.11	0.04	0	0.67	0	0.67	-22.74	-22.74
961	1	0	0	1	0	0	0	1	0	0	0	0
962	1	1.25	0.31	0.95	17.37	0.05	0.87	0.34	0	3.54	-36.57	-36.04
963	1	1.33	0	0.91	31.58	0.09	4.65	0.05	2	6.82	-38.55	-28.92
964	1	1.29	0	0.9	7.1	0.1	-0.44	0.67	2	2.47	-22.2	-22.35
965	1	2	0	0.96	104.42	0.04	7.11	0.01	1	9.93	-36.4	-28.34
966	1	0.46	0.07	0.96	280.8	0.04	11.34	0	1	24.83	-35.37	-28.34
967	1	10.37	0	0.94	5.4	0.06	0	0.67	0	7.96	-21.04	-20.3
968	1	0.81	0.13	1	0.55	0	0	0.67	0	0.84	-28.59	-28.59
969	1	0.75	0	0.96	71.51	0.04	5.28	0.03	1	6.38	-26.98	-17.06
970	1	1.72	0	1	1.25	0	0	0.67	0	1.21	-19.56	-19.56
971	1	0	0	1	0	0	0	1	0	0	0	0
972	1	2.09	0	1	1.85	0	0	0.67	0	1.47	-10.92	-10.92
973	1	5.84	0.2	0.91	2.95	0.09	0	0.67	0	5.06	-36.16	-35.75
974	1	0.38	0.27	0.89	0.5	0.11	0	0.67	0	0.92	-26.01	-26.01
975	1	1.04	0	1	0.77	0	0	0.67	0	0.73	-17.69	-17.69
976	1	0.41	0	1	0.25	0	0	0.67	0	0.29	-10.91	-10.91
977	1	2.65	0.13	1	0.76	0	0	0.67	0	2.14	-20.23	-20.23
978	1	0.74	0.13	1	0.44	0	0	0.67	0	0.8	-22.1	-22.1
979	1	0.15	0	0.9	0	0.1	0	0.67	0	0.11	-8.47	-8.47
980	1	0	0	1	0	0	0	1	0	0	0	0
981	1	2.18	0.05	1	0.85	0	0	0.67	0	1.64	-16.65	-16.65
982	1	0.75	0	0.7	2.17	0.3	0.52	0.42	2	1.92	-31.13	-29.53
983	1	1.2	0.12	1	0.34	0	0	0.67	0	1.09	-19.32	-19.32
984	1	0.54	0	1	0.37	0	0	0.67	0	0.38	-11.45	-11.45
985	1	1.16	0.31	1	0.45	0	0	0.67	0	1.48	-26.95	-26.95
986	1	0.75	0.16	0.99	0.21	0.01	0	0.67	0	0.88	-25.59	-25.59
987	1	1.68	0	1	1.19	0	0	0.67	0	1.18	-17.16	-17.16
988	1	0.27	0	1	0.11	0	0	0.67	0	0.19	-12.44	-12.44
989	1	3.25	0.28	1	0.77	0	0	0.67	0	2.9	-30.37	-30.37
990	1	1.83	0.11	1	0.77	0	0	0.67	0	1.54	-26.92	-26.93
991	1	3.03	0	0.94	3.59	0.06	0	0.65	1	2.63	-23.7	-20.98
992	1	1.6	0.32	1	0.91	0	0	0.67	0	1.82	-28.75	-28.75
993	1	0.28	0	0.04	0.32	0.96	0.02	0.63	0	0.86	-30.43	-30.42
994	1	2.83	0	0.76	0.98	0.24	0	0.67	0	2.51	-28.36	-28.32
995	1	2.55	0	1	2.41	0	0	0.67	0	1.79	-10.74	-10.74
996	1	1.99	0.25	1	0.89	0	0	0.67	0	1.93	-29.64	-29.64
997	1	0	0	0	0.18	1	0.93	0.33	1	0.39	-15.91	-15.91
998	1	1.14	0	1	0.48	0	0	0.67	0	0.81	-18.23	-18.23
999	1	1.95	0.24	1	0.96	0	0	0.67	0	1.89	-27	-27
1000	1	0.91	0	1	0.5	0	0	0.67	0	0.64	-16.62	-16.62
1001	1	2.11	0.05	1	1.08	0	0	0.67	0	1.6	-23.95	-23.95
1002	1	0.94	0	1	0.84	0	0	0.67	0	0.66	-10.44	-10.44
1003	1	0.3	0	0.89	318.03	0.11	5	0.04	3	74.74	-38.53	-35.54
1004	1	0.51	0	1	0.33	0	0	0.67	0	0.36	-13.53	-13.53
1005	1	2.22	0	0.82	1.16	0.18	0	0.67	0	2.02	-27.36	-26.44
1006	1	0.43	0	1	0.23	0	0	0.67	0	0.3	-7.32	-7.32
1007	1	2.73	0.19	1	1.15	0	0	0.67	0	2.34	-23.83	-23.83
1008	1	0.92	0.12	1	0.39	0	0	0.67	0	0.91	-25.27	-25.27
1009	1	1.67	0.07	1	0.89	0	0	0.67	0	1.33	-23.08	-23.08
1010	1	0.34	0.05	1	0.13	0	0	0.67	0	0.35	-12.43	-12.43
1011	1	0.37	0	0.04	0.45	0.96	0.05	0.6	0	1.2	-27.91	-27.91
1012	1	2.5	0.8	1	0.97	0	0	0.67	0	3.5	-37.56	-37.56
1013	1	0.56	0	0.91	1.19	0.09	0.05	0.6	1	0.63	-14.96	-14.88
1014	1	9.68	0.71	1	9.98	0	0	0.67	0	8.36	-44.35	-44.35
1015	1	0.55	0.38	0.88	11.38	0.12	1.57	0.23	1	4.09	-38.91	-37.69
1016	1	1.27	0	0.84	1.36	0.16	0	0.66	2	1.36	-23.28	-22.98
1017	1	0.81	0.22	0.84	1.26	0.16	-0.47	0.67	0	1.4	-32.9	-32.89
1018	1	1.97	0	0.51	1.1	0.49	0	0.67	0	2.56	-38.47	-38.25
1019	1	1.11	0.21	0.91	0.72	0.09	0	0.67	0	1.35	-28.49	-28.47
1020	1	1.81	0.17	0.84	22.86	0.16	2.34	0.15	1	9.45	-42.91	-40.82
1021	1	0.67	0.07	1	0.15	0	0	0.67	0	0.63	-24.17	-24.17
1022	1	2.09	0.19	1	0.73	0	0	0.67	0	1.89	-32.55	-32.56
1023	1	0.41	0.01	0	0.41	1	0	0.67	0	1.17	-28.93	-28.93
1024	1	6.68	0.38	0.92	36.41	0.08	0.42	0.45	1	11.77	-42.24	-40.42
1025	1	0.92	0	0.9	10.97	0.1	2.09	0.17	2	3.04	-26.14	-22.81
1026	1	1.48	0.05	0.96	170.87	0.04	3.79	0.07	1	15.96	-37.16	-31.99
1027	1	0.65	0	0.96	58.48	0.04	3.68	0.07	1	5.01	-21.04	-17.82
1028	1	0.87	0.13	0.89	33.5	0.11	6.15	0.02	1	8.66	-40.98	-35.79
1029	1	169.05	0	0.96	18.05	0.04	0	0.67	0	120.55	-18.12	-12.43
1030	1	200.31	0	0.08	0.05	0.92	0	0.67	0	141.1	-10.69	-10.7
1031	1	1.47	0.07	0.95	55.34	0.05	4.62	0.05	1	6.89	-36.81	-31.06
1032	1	0.34	0	1	0.18	0	0	0.67	0	0.24	-16.87	-16.87
1033	1	4.23	0	0.92	33.67	0.08	-1.16	0.67	2	9.03	-29.4	-25.26
1034	1	0.89	0.13	1	0.17	0	0	0.67	0	0.9	-24.23	-24.23
1035	1	0.53	0	0.96	11.02	0.04	4.4	0.05	1	1.44	-20.6	-15.43
1036	1	0.36	0	0.97	164.51	0.03	7.49	0.01	1	11.57	-23.01	-16
1037	1	1.79	0.18	1	0.7	0	0	0.67	0	1.65	-26.61	-26.61
1038	1	0.34	0.03	0	0.38	1	0.01	0.64	0	1.07	-31.25	-31.26
1039	1	1.23	0.43	1	0.51	0	0	0.67	0	1.8	-37.61	-37.61
1040	1	5.96	0	0.8	2	0.2	0	0.67	0	5.05	-27.58	-26.95
1041	1	0.4	0	0.91	31.51	0.09	1.69	0.22	2	6.28	-28.89	-27.72
1042	1	4.88	0.36	1	3.25	0	0	0.67	0	4.21	-31.31	-31.32
1043	1	0.64	0.13	0.92	23.34	0.08	1.6	0.23	0	4.88	-39.24	-38.28
1044	1	1.53	0	0.76	2.3	0.24	0.12	0.56	1	2.25	-31.62	-30.45
1045	1	0.13	0	0.82	6.78	0.18	2.65	0.13	3	2.78	-30.14	-28.31
1046	1	1.32	0.68	1	0.52	0	0	0.67	0	2.39	-41.12	-41.12
1047	1	1.91	0.41	1	0.79	0	0	0.67	0	2.22	-32.03	-32.03
1048	1	4.12	0.21	0.9	5.46	0.1	0.04	0.61	0	4.46	-33.06	-32.31
1049	1	1.41	0.16	1	0.9	0	0	0.67	0	1.34	-26.05	-26.05
1050	1	0.94	0.25	0.95	0.41	0.05	0	0.67	0	1.21	-32.02	-32.02
1051	1	2.75	0.12	1	1.14	0	0	0.67	0	2.19	-20.13	-20.13
1052	1	1.26	0	0.94	5.33	0.06	0.89	0.34	1	1.53	-29.83	-26.56
1053	1	0.47	0.41	0.87	0.4	0.13	0	0.67	0	1.22	-29.17	-29.17
1054	1	0.76	0.18	0.97	0.33	0.03	0	0.67	0	0.94	-24.32	-24.32
1055	1	1.03	0	0.78	0.8	0.22	0	0.67	0	1.11	-29.71	-29.59
1056	1	2.49	0.21	1	0.6	0	0	0.67	0	2.21	-23.46	-23.46
1057	1	18.93	0.25	0.75	25.07	0.25	0.03	0.62	0	27.07	-49.46	-48.14
1058	1	3.11	0.18	0.84	2.81	0.16	0	0.67	0	3.47	-31.21	-30.92
1059	1	0.4	0.06	1	0.07	0	0	0.67	0	0.41	-16.41	-16.41
1060	1	0.07	0.05	0.85	85.3	0.15	9.92	0	0	28.21	-37.95	-32.74
1061	1	0.03	0	0	6.24	1	1.73	0.21	0	13.53	-46.05	-46.05
1062	1	0.26	0	1	0.06	0	0	0.67	0	0.18	-7.7	-7.7
1063	1	0.66	0	0.9	1.19	0.1	0.12	0.56	1	0.74	-23.75	-22.41
1064	1	0.77	0.24	0.99	0.31	0.01	0	0.67	0	1.05	-26.04	-26.04
1065	1	0.38	0.13	0.95	0.18	0.05	0	0.67	0	0.56	-21.2	-21.2
1066	1	1.3	0.16	1	0.71	0	0	0.67	0	1.25	-18.57	-18.57
1067	1	0.97	0	1	0.83	0	0	0.67	0	0.69	-17.73	-17.73
1068	1	0.55	0	1	0.37	0	0	0.67	0	0.38	-9.72	-9.72
1069	1	0.46	0.07	0.98	0.02	0.02	0	0.67	0	0.48	-20.55	-20.55
1070	1	0.72	0	1	0.41	0	0	0.67	0	0.51	-15.44	-15.44
1071	1	0.64	0.05	0.92	0.09	0.08	0	0.67	0	0.56	-12.03	-12.03
1072	1	1.57	0	1	1.15	0	0	0.67	0	1.1	-8.72	-8.72
1073	1	0.93	0	1	0.74	0	0	0.67	0	0.66	-17.38	-17.38
1074	1	2.69	0	0.91	1.14	0.09	0	0.67	0	2.12	-17.92	-17.94
1075	1	0.17	0	0.94	0	0.06	0	0.67	0	0.12	-10.31	-10.31
1076	1	0.25	0	1	0.1	0	0	0.67	0	0.18	-16.7	-16.7
1077	1	0.64	0	1	0.45	0	0	0.67	0	0.45	-14.8	-14.8
1078	1	2.9	0	1	1.69	0	0	0.67	0	2.04	-18.81	-18.8
1079	1	0.27	0	1	0.12	0	0	0.67	0	0.19	-11.3	-11.3
1080	1	0.68	0	1	0.49	0	0	0.67	0	0.48	-15.61	-15.61
1081	1	0	0	1	0	0	0	1	0	0	0	0
1082	1	0.94	0	1	0.84	0	0	0.67	0	0.66	-15.95	-15.95
1083	1	0.57	0	1	0.4	0	0	0.67	0	0.4	-19.45	-19.45
1084	1	3.2	0	1	2.87	0	0	0.67	0	2.25	-10.14	-10.14
1085	1	1.65	0	1	1.33	0	0	0.67	0	1.16	-17.2	-17.2
1086	1	0.94	0	1	0.76	0	0	0.67	0	0.66	-9.46	-9.46
1087	1	0.59	0.12	0.94	0.17	0.06	0	0.67	0	0.67	-31.03	-31.03
1088	1	2.07	0.1	0.89	0.18	0.11	0	0.67	0	1.69	-19.93	-19.93
1089	1	2.26	0	0.96	13.47	0.04	2.29	0.16	1	2.87	-31.35	-25.91
1090	1	1.78	0.71	0.97	0.91	0.03	0	0.67	0	2.8	-43	-43
1091	1	2.89	0	1	1.94	0	0	0.67	0	2.03	-22.83	-22.83
1092	1	13.08	0	0.77	0	0.23	0	0.67	0	9.2	-15.87	-15.87
1093	1	0.67	0	0.95	12.55	0.05	3.46	0.08	1	1.75	-25.69	-22.87
1094	1	3.56	0	0.95	4.16	0.05	0	0.67	1	2.97	-24.41	-23.81
1095	1	1.68	0	0.83	1.25	0.17	0	0.67	0	1.64	-31.38	-31.16
1096	1	3811.32	0	0.96	11.37	0.04	0	0.67	0	2683.99	-16.61	-11.55
1097	1	0	0	1	0	0	0	1	0	0	0	0
1098	1	0	0	1	0	0	0	1	0	0	0	0
1099	1	1.44	0.06	1	0.76	0	0	0.67	0	1.15	-18.72	-18.72
1100	1	2.01	0.44	1	0.86	0	0	0.67	0	2.37	-29.79	-29.79
1101	1	0.67	0	1	0.41	0	0	0.67	0	0.47	-16.56	-16.56
1102	1	0.84	0	1	0.6	0	0	0.67	0	0.59	-8.17	-8.17
1103	1	0.86	0	1	0.63	0	0	0.67	0	0.6	-16.28	-16.28
1104	1	0.85	0.6	0.89	0.5	0.11	0	0.67	0	1.87	-43.84	-43.84
1105	1	0.4	0	1	0.23	0	0	0.67	0	0.28	-13.31	-13.31
1106	1	2.37	0	1	1.61	0	0	0.67	0	1.67	-10.36	-10.36
1107	1	4.44	0.11	1	1.05	0	0	0.67	0	3.36	-17.52	-17.52
1108	1	0.37	0.05	1	0.11	0	0	0.67	0	0.37	-12	-12
1109	1	1.06	0	1	0.9	0	0	0.67	0	0.74	-18.48	-18.48
1110	1	0.48	0	1	0.36	0	0	0.67	0	0.34	-17.68	-17.68
1111	1	3.32	0.12	1	1.18	0	0	0.67	0	2.6	-19.96	-19.97
1112	1	0	0	1	0	0	0	1	0	0	0	0
1113	1	4.73	0	0.87	0.59	0.13	0	0.67	0	3.49	-16.47	-16.44
1114	1	0.85	0.12	1	0.3	0	0	0.67	0	0.87	-20.11	-20.11
1115	1	1.61	0.04	0.88	1.45	0.12	0	0.67	0	1.57	-22.69	-22.53
1116	1	0.48	0	0.91	1.7	0.09	0.41	0.45	1	0.67	-26.19	-25.72
1117	1	0.38	0	1	0.22	0	0	0.67	0	0.27	-12.51	-12.51
1118	1	2.21	0	1	1.87	0	0	0.67	0	1.55	-9.86	-9.86
1119	1	0.41	0.12	0.95	0.13	0.05	0	0.67	0	0.54	-16.46	-16.47
1120	1	0	0	0.44	2.9	0.56	4.45	0.05	0	3.52	-36.92	-36.25
1121	1	1.77	0.03	0.85	5.62	0.15	0.53	0.42	2	3.16	-40.94	-38.13
1122	1	1.1	0.17	1	0.36	0	0	0.67	0	1.15	-26.26	-26.26
1123	1	0.68	0.44	0.94	0.45	0.06	0	0.67	0	1.43	-32.59	-32.59
1124	1	0.51	0	0.81	1.37	0.19	0.02	0.63	1	0.94	-21.93	-21.85
1125	1	1.27	0	1	1.04	0	0	0.67	0	0.9	-10.37	-10.37
1126	1	1.73	0	1	1.75	0	0	0.67	0	1.22	-17.57	-17.57
1127	1	2.49	0	1	2.37	0	0	0.67	0	1.75	-10.17	-10.17
1128	1	0.36	0.1	0.8	0.79	0.2	-0.04	0.67	0	0.77	-28.42	-28.39
1129	1	6.4	0	0.74	3.08	0.26	0	0.67	0	6.27	-29.5	-28.36
1130	1	3.81	0.05	1	0.83	0	0	0.67	0	2.79	-19.87	-19.87
1131	1	0.25	0.24	0.67	3.06	0.33	1.99	0.18	0	2.71	-36.47	-35.96
1132	1	0.86	0.36	1	0.18	0	0	0.67	0	1.39	-30.43	-30.43
1133	1	0.31	0	0.69	2.01	0.31	1.5	0.24	0	1.56	-30.53	-29.44
1134	1	3.55	0.31	0.91	28.65	0.09	0.66	0.39	0	8.49	-35.85	-35.28
1135	1	3.93	0.52	0.93	39.01	0.07	0.53	0.42	0	9.65	-42.46	-42.12
1136	1	0	0	1	0	0	0	1	0	0	0	0
1137	1	0	0	1	0	0	0	1	0	0	0	0
1138	1	0	0	1	0	0	0	1	0	0	0	0
1139	1	159.37	0.38	0.74	0.41	0.26	0	0.67	0	113.03	-11.69	-11.69
1140	1	0	0	0.79	55.29	0.21	1.73	0.21	1	25.48	-11.07	-10.3
1141	1	436.22	0	0.72	0	0.28	0	0.67	0	307.07	-6.25	-6.25
1142	1	0	0	0	0.15	1	0.32	0.48	0	0.33	-8.93	-8.93
1143	1	32.13	0	0.82	80.03	0.18	0	0.67	1	52.98	-15.48	-12.39
1144	1	173.49	0	0.75	0	0.25	0	0.67	0	122.12	-5.75	-5.75
1145	1	0.55	0.35	0.74	3.94	0.26	0.66	0.39	0	3.16	-40.2	-39.89
1146	1	0.73	0.06	0	1.75	1	0.18	0.54	0	4.31	-36.96	-36.96
1147	1	4.5	0.37	0.89	2.26	0.11	0	0.67	0	4.41	-38.85	-38.84
1148	1	0.67	0	0.9	1.29	0.1	0.05	0.6	1	0.75	-13.91	-13.65
1149	1	0.2	0	0.54	6.7	0.46	3.32	0.09	1	6.87	-38.88	-38.34
1150	1	0.38	0.05	0.86	2.28	0.14	0.49	0.43	0	1.05	-23.58	-23.17
1151	1	1.94	0.39	1	0.94	0	0	0.67	0	2.21	-27.55	-27.55
1152	1	0.43	0.16	0.99	0.21	0.01	0	0.67	0	0.65	-19.05	-19.05
1153	1	2.42	0.73	1	0.83	0	0	0.67	0	3.28	-35.91	-35.91
1154	1	1.01	0.52	0.96	0.55	0.04	0	0.67	0	1.83	-38.29	-38.29
1155	1	0.34	0.17	0.51	1.01	0.49	0.19	0.53	0	1.5	-30.83	-30.82
1156	1	0.59	0.49	0.82	0.52	0.18	0	0.67	0	1.48	-36.28	-36.29
1157	1	0.73	0.33	0.9	0.69	0.1	0	0.67	0	1.31	-30.49	-30.49
1158	1	85.72	0.11	0.72	0.4	0.28	0	0.67	0	60.77	-9.58	-9.66
1159	1	0.98	0.35	1	0.56	0	0	0.67	0	1.44	-20.01	-20.01
1160	1	0.61	0.05	0.89	0.79	0.11	-0.03	0.67	0	0.71	-17.41	-17.4
1161	1	0.57	0.14	0.97	0.2	0.03	0	0.67	0	0.7	-13.17	-13.17
1162	1	4.28	0.5	1	1.58	0	0	0.67	0	4.1	-17.2	-17.2
1163	1	0.64	0.03	0.01	1.08	0.99	0.15	0.55	0	2.76	-24.12	-24.12
1164	1	0.89	0.72	0.92	0.7	0.08	0	0.67	0	2.17	-21.2	-21.2
1165	1	0.65	0.3	0.92	0.29	0.08	0	0.67	0	1.1	-31.26	-31.26
1166	1	1.82	0.45	1	1.12	0	0	0.67	0	2.26	-30.08	-30.08
1167	1	0	0	0	2.09	1	2.63	0.13	0	4.53	-39.5	-39.5
1168	1	0.75	0.01	0.82	4.23	0.18	0.97	0.32	0	2.16	-29.03	-26.37
1169	1	0.6	0	0.53	1.38	0.47	0.61	0.4	1	1.81	-38.76	-38.19
1170	1	101.62	0.57	0.72	0.62	0.28	0	0.67	0	72.8	-40.15	-40.15
1171	1	1.66	0.26	0.97	0.61	0.03	0	0.67	0	1.76	-30.59	-30.6
1172	1	0.96	0	1	0.69	0	0	0.67	0	0.68	-8.86	-8.86
1173	1	2.31	0.32	1	0.85	0	0	0.67	0	2.32	-30.51	-30.52
1174	1	1.16	0	1	0.72	0	0	0.67	0	0.82	-9.54	-9.54
1175	1	1.03	0.22	1	0.34	0	0	0.67	0	1.2	-27.8	-27.8
1176	1	3	0.59	1	0.91	0	0	0.67	0	3.39	-33.85	-33.85
1177	1	1.92	0	1	1.91	0	0	0.67	0	1.35	-9.23	-9.23
1178	1	0	0	1	0	0	0	1	0	0	0	0
1179	1	0.76	0	1	0.52	0	0	0.67	0	0.53	-10.22	-10.22
1180	1	0.92	0.49	0.92	0.55	0.08	0	0.67	0	1.71	-33.09	-33.09
1181	1	0.39	0	1	0.22	0	0	0.67	0	0.27	-12.91	-12.91
1182	1	0.74	0.07	0.95	28.25	0.05	1.78	0.21	0	3.56	-23.7	-22.77
1183	1	1.86	0	1	1.72	0	0	0.67	0	1.31	-9.29	-9.29
1184	1	2.17	0.05	1	1.36	0	0	0.67	0	1.64	-13.76	-13.77
1185	1	1.81	0.25	1	0.57	0	0	0.67	0	1.81	-25.05	-25.05
1186	1	1.31	0.13	1	0.68	0	0	0.67	0	1.21	-26.29	-26.29
1187	1	0.59	0	0.58	2.49	0.42	0.4	0.46	1	2.7	-40.21	-39.41
1188	1	5.37	0.47	0.93	32.36	0.07	0.15	0.55	0	9.3	-44.71	-44.42
1189	1	0.43	0.14	0.91	10.51	0.09	3.32	0.09	1	2.61	-33.17	-30.63
1190	1	1.38	0.05	1	0.66	0	0	0.67	0	1.08	-18.02	-18.02
1191	1	1.97	0	0.96	26.54	0.04	2.62	0.13	1	3.85	-23.63	-17.15
1192	1	8.79	0	1	3.04	0	0	0.67	0	6.18	-11.77	-11.77
1193	1	0.66	0.1	1	0.64	0	0	0.67	0	0.69	-19.99	-19.99
1194	1	0.38	0.24	0.89	7.75	0.11	1.36	0.26	0	2.59	-38.11	-37.44
1195	1	0.47	0	0.97	356.15	0.03	12.5	0	1	27.19	-29.98	-21.27
1196	1	1.72	0.14	1	0.77	0	0	0.67	0	1.51	-30.99	-30.99
1197	1	0.47	0	0.97	132.64	0.03	7.29	0.01	1	10.17	-26.39	-15.73
1198	1	0.83	0	1	0.54	0	0	0.67	0	0.58	-18.87	-18.87
1199	1	1.11	0	0.95	6	0.05	0.79	0.36	1	1.47	-18.85	-17.93
1200	1	1.47	0	0.83	1.28	0.17	0	0.67	0	1.51	-23.84	-23.58
1201	1	0.59	0	0.9	3561.01	0.1	5.24	0.03	3	738.54	-46.78	-30.17
1202	1	3.27	0	0.96	51.2	0.04	1.98	0.18	1	6.55	-19.9	-17.25
1203	1	0	0	1	0	0	0	1	0	0	0	0
1204	1	0.4	0	0.97	2126.37	0.03	6.89	0.01	1	144.97	-23.17	-15.32
1205	1	1.16	0	0.97	4612.08	0.03	9.33	0	1	326.63	-25.79	-19.49
1206	1	1.25	0.43	0.98	0.55	0.02	0	0.67	0	1.82	-34.5	-34.5
1207	1	2.53	0.02	0.89	0.51	0.11	0	0.67	0	1.95	-24.95	-24.94
1208	1	0.42	0	1	0.22	0	0	0.67	0	0.29	-6.61	-6.61
1209	1	3.07	0.12	1	1.13	0	0	0.67	0	2.41	-26.77	-26.77
1210	1	2	0.05	0.92	2.23	0.08	0.01	0.65	1	1.9	-22.24	-21.34
1211	1	0.95	0.05	1	0.21	0	0	0.67	0	0.78	-15.19	-15.19
1212	1	2.82	0.19	0.88	7.91	0.12	0.08	0.59	1	4.32	-33.5	-32.21
1213	1	2.77	0	1	2.57	0	0	0.67	0	1.95	-10.34	-10.34
1214	1	0.74	0.12	0.98	0.24	0.02	0	0.67	0	0.78	-22.62	-22.62
1215	1	1.61	0.19	1	0.67	0	0	0.67	0	1.54	-27.59	-27.59
1216	1	4.93	0.71	1	1.75	0	0	0.67	0	5	-34.04	-34.04
1217	1	0.86	0.3	0.91	28.14	0.09	0.55	0.42	0	6.55	-33.41	-32.93
1218	1	0.61	0.44	0.89	0.74	0.11	0	0.67	0	1.45	-27	-27.01
1219	1	1.22	0.08	1	0.13	0	0	0.67	0	1.02	-17.77	-17.77
1220	1	2.1	0	1	1.36	0	0	0.67	0	1.48	-9.46	-9.47
1221	1	0	0	0	0.51	1	0.68	0.38	0	1.1	-11.39	-11.39
1222	1	0.57	0.03	0.01	1.56	0.99	0.3	0.49	0	3.76	-18.86	-18.86
1223	1	0	0	0.86	5.3	0.14	1.06	0.31	1	1.66	-12.72	-11.11
1224	1	1.16	0	0.58	1.23	0.42	0	0.66	0	1.95	-33.75	-33.46
1225	1	1.91	0.6	0.86	3.12	0.14	0	0.67	0	3.42	-39.01	-38.98
1226	1	2.22	0.53	1	1.3	0	0	0.67	0	2.71	-29.44	-29.44
1227	1	6.81	0	0.45	3.87	0.55	0	0.67	0	9.36	-46.12	-45.58
1228	1	0.38	0.24	0.88	0.24	0.12	0	0.67	0	0.79	-22.53	-22.53
1229	1	0.93	0	0.73	3.53	0.27	0.93	0.33	1	2.74	-35.08	-32.66
1230	1	1.26	0.33	1	0.49	0	0	0.67	0	1.6	-32.8	-32.8
1231	1	1.06	0.65	0.89	0.86	0.11	0	0.67	0	2.2	-41.43	-41.43
1232	1	6.61	0.84	1	1.06	0	0	0.67	0	6.47	-40.79	-40.79
1233	1	0.41	0	0.21	1.01	0.79	0.42	0.45	0	2.03	-36.95	-36.9
1234	1	1.36	0.71	0.78	16.89	0.22	1.17	0.29	0	10.05	-50.55	-49.74
1235	1	1.57	0.65	0.9	1.3	0.1	0	0.67	0	2.65	-39.27	-39.27
1236	1	2.12	0.4	1	0.7	0	0	0.67	0	2.36	-34.17	-34.17
1237	1	1.88	0	0.95	10.55	0.05	1.36	0.26	1	2.42	-28.69	-24.23
1238	1	0.83	0	0.84	1.74	0.16	0.17	0.54	2	1.2	-25.45	-24.97
1239	1	0	0	1	0	0	0	1	0	0	0	0
1240	1	0.42	0.18	0.99	0.2	0.01	0	0.67	0	0.7	-21.03	-21.04
1241	1	1.72	0	0.8	3.26	0.2	0.34	0.48	1	2.62	-36.07	-33.92
1242	1	0.72	0.08	1	0.11	0	0	0.67	0	0.67	-20.12	-20.12
1243	1	1.79	0.39	0.98	1	0.02	0	0.67	0	2.14	-31.15	-31.14
1244	1	1.93	0.24	1	0.59	0	0	0.67	0	1.87	-27.07	-27.07
1245	1	0.49	0	1	0.32	0	0	0.67	0	0.35	-14.51	-14.51
1246	1	0.99	0.14	1	0.52	0	0	0.67	0	1	-22.95	-22.95
1247	1	1.17	0.12	1	0.31	0	0	0.67	0	1.09	-18.37	-18.37
1248	1	1.79	0.43	1	0.97	0	0	0.67	0	2.18	-43.45	-43.45
1249	1	5.07	0.25	0.84	1.17	0.16	0	0.67	0	4.42	-35.42	-35.4
1250	1	0.33	0.06	0.8	38.38	0.2	1.93	0.19	0	17.18	-40.92	-37.83
1251	1	1.96	0.15	0.85	2794.15	0.15	4.39	0.05	1	892.31	-38.57	-35.21
1252	1	1.81	0.09	0.01	52.33	0.99	-0.01	0.67	0	113.52	-21.36	-21.36
1253	1	3056.1	0.32	0.75	1	0.25	0	0.67	0	2152.36	-16.35	-16.38
1254	1	4.42	1.11	0.3	1276	0.7	0	0.66	0	1939.02	-16.25	-16.25
1255	1	1.3	0	0.77	1520.77	0.23	-0.07	0.67	0	753.07	-17.21	-16.61
1256	1	512.61	0.95	0.75	0.85	0.25	0	0.67	0	362.84	-17.78	-17.78
1257	1	1.46	0.07	0.01	52.33	0.99	0	0.67	0	113.28	-17.29	-17.29
1258	1	0	0	0	2.12	1	0.71	0.38	0	4.59	-16.3	-16.3
1259	1	91.73	0.17	0.76	10.09	0.24	0	0.67	0	70.07	-16.32	-16.1
1260	1	0	0	0	0.92	1	0.75	0.37	0	1.99	-7.11	-7.11
1261	1	0	0	0	0.38	1	0.15	0.55	0	0.82	-7.54	-7.54
1262	1	0	0	1	0	0	0	1	0	0	0	0

## Sheet: TRPA1b_signif
Ancestral cryonotothenioid signal?	Location	Site (human)	Site (alignment)	Partition	&alpha;	&beta;<sup>-</sup>	p<sup>-</sup>	&beta;<sup>+</sup>	p<sup>+</sup>	LRT	p-value	# branches under selection	Total branch length	MEME LogL	FEL LogL	Notes	SIFT score
			32	1	0	0	0	0.89	1	5.28	0.03	0	1.94	-27.66	-27.66
			34	1	0.14	0.14	0.7	21.91	0.3	6.32	0.02	0	14.59	-43.93	-41.53
***	ANK 5	222	291	1	0.23	0	0.94	6.81	0.06	5.15	0.03	1	1.04	-19.29	-15.17	E>S	0.2
**	ANK 6	256	325	1	0.53	0	0.91	626.08	0.09	4.02	0.06	0	120.58	-27.29	-24.35	K/R>T	0.19
*	ANK 7	285	354	1	0	0	0.79	13.67	0.21	12.34	0	2	6.16	-34.41	-26.92	T/L>T/M	0.3
			368	1	0	0	0.79	16.86	0.21	6.98	0.01	1	7.71	-34.75	-30.28
			424	1	0.42	0.05	0.96	20.55	0.04	6.76	0.02	1	2.26	-26.71	-22.35
			425	1	0.95	0	0.92	27.87	0.08	6.99	0.01	2	5.59	-40.65	-32.41
			426	1	0.76	0.11	0.86	39.02	0.14	6.35	0.02	1	12.24	-41.52	-37.79
			427	1	0	0	0.87	106.41	0.13	18.55	0	4	30.92	-39.4	-31.85
			428	1	1.01	0	0.97	219.02	0.03	7.44	0.01	1	16.29	-38.05	-28.71
			429	1	0.96	0	0.96	240.26	0.04	10.42	0	1	19.53	-34.67	-25.92
			430	1	0.57	0.05	0.95	127.85	0.05	12.27	0	1	14.46	-38.25	-29.88
*	ANK 9	350	433	1	1.02	0.04	0.96	160.94	0.04	7.73	0.01	1	14.53	-37.56	-31.72	T/S>T/R	0.07
			436	1	0.17	0.15	0.95	256.18	0.05	14.89	0	1	30.36	-40.29	-32.87
			438	1	0.73	0	0.96	37.64	0.04	3.58	0.08	1	3.42	-15.93	-12.21
			442	1	0.2	0	0.93	99.88	0.07	17.63	0	2	14.86	-34.97	-23.49
*	ANK 9	360	443	1	0.92	0	0.93	10000	0.07	8.34	0.01	2	1546.97	-41.6	-33.91	L>A/L	0.08
			444	1	0.92	0	0.97	432.59	0.03	9.92	0	1	33.35	-35.28	-26.92
			445	1	0.93	0	0.96	177.64	0.04	10.07	0	1	14.68	-36.11	-26.45
*	ANK 9	364	447	1	0	0	0.83	18.7	0.17	10.73	0	3	6.85	-32.51	-28.37	K/H/I>T/E	0.31
**	between ANK 9 and 10	371	454	1	0.05	0.05	0.91	94.94	0.09	8.22	0.01	1	19.45	-33.26	-29.16	K/R>R/T	0.22
			501	1	0.93	0	0.97	234.48	0.03	5.08	0.04	1	16.56	-25.28	-18.1
			502	1	0.77	0	0.96	40.28	0.04	5.81	0.02	1	3.84	-25.36	-18.47
			503	1	0.26	0	0.97	261.57	0.03	19.74	0	1	18.43	-32.76	-20.37
			620	1	0	0	0	0.27	1	3.46	0.08	0	0.58	-20.14	-20.15
			633	1	0	0	0.96	14.15	0.04	6.85	0.01	1	1.21	-16.97	-12.69
**	ANK 15	565	650	1	2.34	0.1	0.88	249.55	0.12	7.98	0.01	2	66.94	-52.39	-45.41	various>N/R	0.6
*	ANK 16 (beta strand)	580	665	1	0.96	0.35	0.95	2328.75	0.05	6.5	0.02	1	246.97	-48.21	-40.77	various>D	1
***	ANK 16	605	690	1	0.05	0.05	0.97	4379.88	0.03	9.65	0	0	280.85	-22.82	-16.97	W/C>V	1
**	ANK 16	606	691	1	0.09	0.09	0.8	16.31	0.2	3.87	0.07	0	7.41	-42.27	-40.32	E/T>S/R	0.33
			721	1	3.38	0	0.86	5258.12	0.14	6.95	0.01	1	1558.17	-46.77	-35.89
			736	1	2.55	0.14	0.93	66.27	0.07	4.2	0.06	0	12.4	-42.73	-40.26
			750	1	0.15	0	0.86	1.96	0.14	3.51	0.08	0	0.69	-23.32	-21.32
*	Turn before pre-S1 helix	672	757	1	0	0	0.7	15.3	0.3	9.69	0	2	9.82	-46.17	-40.56	various>M/T	0.6
***	End of S1 helix	739	837	1	0	0	0.68	3.01	0.32	3.42	0.09	2	2.11	-34.39	-32.28	various>M	0.33
			850	1	0.37	0.37	0.93	10000	0.07	6.81	0.01	0	1479.72	-45.18	-41.78
			885	1	0.13	0.09	0.81	7.85	0.19	3.79	0.07	1	3.54	-32.72	-30.93
			913	1	0	0	0.72	2.15	0.28	3.59	0.08	2	1.28	-30.6	-29.63
			963	1	1.33	0	0.91	31.58	0.09	4.65	0.05	2	6.82	-38.55	-28.92
			963	1	1.33	0	0.91	31.58	0.09	4.65	0.05	2	6.82	-38.55	-28.92
			965	1	2	0	0.96	104.42	0.04	7.11	0.01	1	9.93	-36.4	-28.34
			966	1	0.46	0.07	0.96	280.8	0.04	11.34	0	1	24.83	-35.37	-28.34
			969	1	0.75	0	0.96	71.51	0.04	5.28	0.03	1	6.38	-26.98	-17.06
			1003	1	0.3	0	0.89	318.03	0.11	5	0.04	3	74.74	-38.53	-35.54
			1026	1	1.48	0.05	0.96	170.87	0.04	3.79	0.07	1	15.96	-37.16	-31.99
			1027	1	0.65	0	0.96	58.48	0.04	3.68	0.07	1	5.01	-21.04	-17.82
			1028	1	0.87	0.13	0.89	33.5	0.11	6.15	0.02	1	8.66	-40.98	-35.79
			1031	1	1.47	0.07	0.95	55.34	0.05	4.62	0.05	1	6.89	-36.81	-31.06
			1035	1	0.53	0	0.96	11.02	0.04	4.4	0.05	1	1.44	-20.6	-15.43
			1036	1	0.36	0	0.97	164.51	0.03	7.49	0.01	1	11.57	-23.01	-16
			1060	1	0.07	0.05	0.85	85.3	0.15	9.92	0	0	28.21	-37.95	-32.74
			1093	1	0.67	0	0.95	12.55	0.05	3.46	0.08	1	1.75	-25.69	-22.87
			1120	1	0	0	0.44	2.9	0.56	4.45	0.05	0	3.52	-36.92	-36.25
			1149	1	0.2	0	0.54	6.7	0.46	3.32	0.09	1	6.87	-38.88	-38.34
			1189	1	0.43	0.14	0.91	10.51	0.09	3.32	0.09	1	2.61	-33.17	-30.63
			1195	1	0.47	0	0.97	356.15	0.03	12.5	0	1	27.19	-29.98	-21.27
			1197	1	0.47	0	0.97	132.64	0.03	7.29	0.01	1	10.17	-26.39	-15.73
			1201	1	0.59	0	0.9	3561.01	0.1	5.24	0.03	3	738.54	-46.78	-30.17
			1204	1	0.4	0	0.97	2126.37	0.03	6.89	0.01	1	144.97	-23.17	-15.32
			1205	1	1.16	0	0.97	4612.08	0.03	9.33	0	1	326.63	-25.79	-19.49
**	End after coiled coil	1115	1251	1	1.96	0.15	0.85	2794.15	0.15	4.39	0.05	1	892.31	-38.57	-35.21	various>T	0.97

## Sheet: TRPV1a_all
Site	Partition	&alpha;	&beta;<sup>-</sup>	p<sup>-</sup>	&beta;<sup>+</sup>	p<sup>+</sup>	LRT	p-value	# branches under selection	Total branch length	MEME LogL	FEL LogL
1	1	0	0	1	0	0	0	1	0	0	0	0
2	1	0	0	1	0	0	0	1	0	0	0	0
3	1	0	0	1	0	0	0	1	0	0	0	0
4	1	0	0	1	0	0	0	1	0	0	0	0
5	1	0	0	1	0	0	0	1	0	0	0	0
6	1	0	0	1	0	0	0	1	0	0	0	0
7	1	0	0	1	0	0	0	1	0	0	0	0
8	1	0	0	1	0	0	0	1	0	0	0	0
9	1	0	0	1	0	0	0	1	0	0	0	0
10	1	0	0	1	0	0	0	1	0	0	0	0
11	1	0	0	1	0	0	0	1	0	0	0	0
12	1	0	0	1	0	0	0	1	0	0	0	0
13	1	0	0	1	0	0	0	1	0	0	0	0
14	1	0	0	1	0	0	0	1	0	0	0	0
15	1	2.95	0	0.01	10000	0.99	0	0.67	0	16067.6	-8.05	-8.05
16	1	1772.04	8.37	0.79	6.98	0.21	0	0.67	0	892.11	-8.69	-8.69
17	1	81.16	8.41	0.79	8.18	0.21	0	0.67	0	53.84	-7.47	-7.47
18	1	2.95	0	0.01	10000	0.99	0	0.67	0	16067.6	-9.29	-9.29
19	1	24.43	5.97	0.78	5.14	0.22	0	0.67	0	21.51	-8.16	-8.16
20	1	2.95	0	0.01	10000	0.99	0	0.67	0	16067.6	-7.79	-7.79
21	1	2.95	0	0.01	10000	0.99	0	0.67	0	16067.6	-9.56	-9.56
22	1	0.04	0	0	29.66	1	0.58	0.41	0	48.15	-7.59	-7.56
23	1	0	0	1	0	0	0	1	0	0	0	0
24	1	0	0	0	24.19	1	1.93	0.19	0	39.26	-7.6	-7.59
25	1	2.95	0	0.01	10000	0.99	0	0.67	0	16067.6	-8.49	-8.49
26	1	2.95	0	0.01	10000	0.99	-0.14	0.67	0	16067.6	-8.38	-8.38
27	1	0	0	0	6.17	1	0.88	0.34	0	10.01	-7.03	-7.03
28	1	0	0	0	23.2	1	2.35	0.15	0	37.66	-7.72	-7.72
29	1	0	0	1	0	0	0	1	0	0	0	0
30	1	0	0	1	0	0	0	1	0	0	0	0
31	1	0	0	1	0	0	0	1	0	0	0	0
32	1	0	0	1	0	0	0	1	0	0	0	0
33	1	0	0	1	0	0	0	1	0	0	0	0
34	1	0	0	1	0	0	0	1	0	0	0	0
35	1	0	0	1	0	0	0	1	0	0	0	0
36	1	0	0	1	0	0	0	1	0	0	0	0
37	1	0	0	1	0	0	0	1	0	0	0	0
38	1	0	0	1	0	0	0	1	0	0	0	0
39	1	0	0	1	0	0	0	1	0	0	0	0
40	1	0	0	1	0	0	0	1	0	0	0	0
41	1	0	0	1	0	0	0	1	0	0	0	0
42	1	0	0	1	0	0	0	1	0	0	0	0
43	1	0	0	1	0	0	0	1	0	0	0	0
44	1	0	0	1	0	0	0	1	0	0	0	0
45	1	0	0	1	0	0	0	1	0	0	0	0
46	1	0	0	1	0	0	0	1	0	0	0	0
47	1	0	0	1	0	0	0	1	0	0	0	0
48	1	0	0	1	0	0	0	1	0	0	0	0
49	1	0	0	1	0	0	0	1	0	0	0	0
50	1	0	0	0	3.96	1	0.84	0.35	0	6.43	-7.05	-7.05
51	1	0	0	1	0	0	0	1	0	0	0	0
52	1	0	0	1	0	0	0	1	0	0	0	0
53	1	0	0	1	0	0	0	1	0	0	0	0
54	1	0	0	1	0	0	0	1	0	0	0	0
55	1	0	0	1	0	0	0	1	0	0	0	0
56	1	0	0	1	0	0	0	1	0	0	0	0
57	1	0	0	1	0	0	0	1	0	0	0	0
58	1	6.02	0	1	1.21	0	0	0.67	0	2.99	-7.93	-7.93
59	1	0	0	0	3	1	0.51	0.43	0	4.87	-7.29	-7.29
60	1	0	0	1	0	0	0	1	0	0	0	0
61	1	0	0	1	0	0	0	1	0	0	0	0
62	1	0	0	1	0	0	0	1	0	0	0	0
63	1	0	0	0	3.04	1	0.48	0.44	0	4.93	-8.55	-8.55
64	1	0	0	1	0	0	0	1	0	0	0	0
65	1	0	0	1	0	0	0	1	0	0	0	0
66	1	0	0	1	0	0	0	1	0	0	0	0
67	1	0	0	1	0	0	0	1	0	0	0	0
68	1	0	0	1	0	0	0	1	0	0	0	0
69	1	0	0	1	0	0	0	1	0	0	0	0
70	1	0	0	1	0	0	0	1	0	0	0	0
71	1	0	0	1	0	0	0	1	0	0	0	0
72	1	0	0	1	0	0	0	1	0	0	0	0
73	1	0	0	1	0	0	0	1	0	0	0	0
74	1	0	0	1	0	0	0	1	0	0	0	0
75	1	0	0	1	0	0	0	1	0	0	0	0
76	1	0.03	0	0	2.81	1	0.28	0.5	0	4.57	-8.08	-8.07
77	1	10.96	0	1	1.76	0	0	0.67	0	5.44	-6.88	-6.88
78	1	0	0	1	0	0	0	1	0	0	0	0
79	1	0	0	1	0	0	0	1	0	0	0	0
80	1	0	0	1	0	0	0	1	0	0	0	0
81	1	0	0	1	0	0	0	1	0	0	0	0
82	1	0	0	1	0	0	0	1	0	0	0	0
83	1	0	0	1	0	0	0	1	0	0	0	0
84	1	0	0	1	0	0	0	1	0	0	0	0
85	1	0	0	1	0	0	0	1	0	0	0	0
86	1	0	0	1	0	0	0	1	0	0	0	0
87	1	0	0	1	0	0	0	1	0	0	0	0
88	1	0	0	1	0	0	0	1	0	0	0	0
89	1	0	0	1	0	0	0	1	0	0	0	0
90	1	0	0	1	0	0	0	1	0	0	0	0
91	1	0	0	1	0	0	0	1	0	0	0	0
92	1	0	0	1	0	0	0	1	0	0	0	0
93	1	0	0	1	0	0	0	1	0	0	0	0
94	1	0	0	1	0	0	0	1	0	0	0	0
95	1	0	0	1	0	0	0	1	0	0	0	0
96	1	0	0	1	0	0	0	1	0	0	0	0
97	1	0	0	1	0	0	0	1	0	0	0	0
98	1	0	0	1	0	0	0	1	0	0	0	0
99	1	0	0	1	0	0	0	1	0	0	0	0
100	1	0	0	1	0	0	0	1	0	0	0	0
101	1	0	0	1	0	0	0	1	0	0	0	0
102	1	0	0	1	0	0	0	1	0	0	0	0
103	1	0	0	1	0	0	0	1	0	0	0	0
104	1	0	0	1	0	0	0	1	0	0	0	0
105	1	0	0	1	0	0	0	1	0	0	0	0
106	1	0	0	0	2.96	1	0.46	0.44	0	4.8	-7.73	-7.73
107	1	0	0	1	0	0	0	1	0	0	0	0
108	1	0	0	1	0	0	0	1	0	0	0	0
109	1	0	0	1	0	0	0	1	0	0	0	0
110	1	0	0	1	0	0	0	1	0	0	0	0
111	1	0	0	1	0	0	0	1	0	0	0	0
112	1	8.68	0	1	1.72	0	0	0.67	0	4.31	-6.53	-6.53
113	1	13.18	0	0.74	0	0.26	0	0.67	0	6.54	-6.94	-6.94
114	1	6.24	0	1	1.56	0	0	0.67	0	3.1	-7.33	-7.33
115	1	0	0	1	0	0	0	1	0	0	0	0
116	1	0	0	1	0	0	0	1	0	0	0	0
117	1	0	0	1	0	0	0	1	0	0	0	0
118	1	0	0	1	0	0	0	1	0	0	0	0
119	1	0	0	1	0	0	0	1	0	0	0	0
120	1	0	0	1	0	0	0	1	0	0	0	0
121	1	206.39	0	0.8	0	0.2	0	0.67	0	102.38	-5.26	-5.26
122	1	0	0	1	0	0	0	1	0	0	0	0
123	1	0	0	1	0	0	0	1	0	0	0	0
124	1	0	0	0	3.09	1	0.94	0.33	0	5.01	-8.11	-8.11
125	1	0	0	1	0	0	0	1	0	0	0	0
126	1	0	0	1	0	0	0	1	0	0	0	0
127	1	0	0	1	0	0	0	1	0	0	0	0
128	1	0	0	1	0	0	0	1	0	0	0	0
129	1	0	0	0	2.98	1	0.47	0.44	0	4.83	-7.15	-7.15
130	1	0	0	1	0	0	0	1	0	0	0	0
131	1	0	0	1	0	0	0	1	0	0	0	0
132	1	0	0	1	0	0	0	1	0	0	0	0
133	1	0	0	1	0	0	0	1	0	0	0	0
134	1	0	0	1	0	0	0	1	0	0	0	0
135	1	0	0	1	0	0	0	1	0	0	0	0
136	1	0	0	1	0	0	0	1	0	0	0	0
137	1	0	0	1	0	0	0	1	0	0	0	0
138	1	0	0	1	0	0	0	1	0	0	0	0
139	1	6.02	0	1	1.21	0	0	0.67	0	2.99	-7.93	-7.93
140	1	0	0	1	0	0	0	1	0	0	0	0
141	1	0	0	1	0	0	0	1	0	0	0	0
142	1	0	0	1	0	0	0	1	0	0	0	0
143	1	0	0	1	0	0	0	1	0	0	0	0
144	1	0	0	1	0	0	0	1	0	0	0	0
145	1	0	0	1	0	0	0	1	0	0	0	0
146	1	0	0	1	0	0	0	1	0	0	0	0
147	1	0	0	1	0	0	0	1	0	0	0	0
148	1	0	0	1	0	0	0	1	0	0	0	0
149	1	0	0	1	0	0	0	1	0	0	0	0
150	1	0	0	1	0	0	0	1	0	0	0	0
151	1	0	0	1	0	0	0	1	0	0	0	0
152	1	0	0	1	0	0	0	1	0	0	0	0
153	1	0	0	1	0	0	0	1	0	0	0	0
154	1	0	0	1	0	0	0	1	0	0	0	0
155	1	145.39	0	0.81	0	0.19	0	0.67	0	72.12	-4.77	-4.77
156	1	0	0	1	0	0	0	1	0	0	0	0
157	1	0	0	1	0	0	0	1	0	0	0	0
158	1	0	0	1	0	0	0	1	0	0	0	0
159	1	0	0	1	0	0	0	1	0	0	0	0
160	1	0	0	1	0	0	0	1	0	0	0	0
161	1	0	0	1	0	0	0	1	0	0	0	0
162	1	0	0	1	0	0	0	1	0	0	0	0
163	1	0	0	1	0	0	0	1	0	0	0	0
164	1	0	0	0	3.01	1	0.38	0.47	0	4.89	-7.16	-7.16
165	1	0	0	1	0	0	0	1	0	0	0	0
166	1	0	0	1	0	0	0	1	0	0	0	0
167	1	0	0	1	0	0	0	1	0	0	0	0
168	1	0	0	1	0	0	0	1	0	0	0	0
169	1	0	0	1	0	0	0	1	0	0	0	0
170	1	499.86	0	0.78	0	0.22	0	0.67	0	247.95	-6.23	-6.23
171	1	0	0	1	0	0	0	1	0	0	0	0
172	1	0	0	1	0	0	0	1	0	0	0	0
173	1	0	0	1	0	0	0	1	0	0	0	0
174	1	0	0	1	0	0	0	1	0	0	0	0
175	1	0	0	1	0	0	0	1	0	0	0	0
176	1	8.5	0	1	1.6	0	0	0.67	0	4.21	-8.3	-8.3
177	1	0	0	1	0	0	0	1	0	0	0	0
178	1	0	0	1	0	0	0	1	0	0	0	0
179	1	0	0	1	0	0	0	1	0	0	0	0
180	1	0	0	1	0	0	0	1	0	0	0	0
181	1	0	0	1	0	0	0	1	0	0	0	0
182	1	0	0	1	0	0	0	1	0	0	0	0
183	1	0	0	1	0	0	0	1	0	0	0	0
184	1	0	0	1	0	0	0	1	0	0	0	0
185	1	0	0	1	0	0	0	1	0	0	0	0
186	1	0	0	1	0	0	0	1	0	0	0	0
187	1	0	0	1	0	0	0	1	0	0	0	0
188	1	0	0	1	0	0	0	1	0	0	0	0
189	1	0	0	1	0	0	0	1	0	0	0	0
190	1	0	0	1	0	0	0	1	0	0	0	0
191	1	0	0	1	0	0	0	1	0	0	0	0
192	1	0	0	1	0	0	0	1	0	0	0	0
193	1	0	0	1	0	0	0	1	0	0	0	0
194	1	0	0	1	0	0	0	1	0	0	0	0
195	1	0	0	1	0	0	0	1	0	0	0	0
196	1	0	0	1	0	0	0	1	0	0	0	0
197	1	0	0	1	0	0	0	1	0	0	0	0
198	1	0	0	1	0	0	0	1	0	0	0	0
199	1	0	0	1	0	0	0	1	0	0	0	0
200	1	0	0	1	0	0	0	1	0	0	0	0
201	1	240.91	0	0.76	0	0.24	0	0.67	0	119.5	-5.16	-5.16
202	1	0	0	1	0	0	0	1	0	0	0	0
203	1	0	0	1	0	0	0	1	0	0	0	0
204	1	0	0	1	0	0	0	1	0	0	0	0
205	1	0	0	1	0	0	0	1	0	0	0	0
206	1	0	0	1	0	0	0	1	0	0	0	0
207	1	0	0	1	0	0	0	1	0	0	0	0
208	1	0	0	1	0	0	0	1	0	0	0	0
209	1	0	0	1	0	0	0	1	0	0	0	0
210	1	0	0	1	0	0	0	1	0	0	0	0
211	1	0	0	0.79	39.23	0.21	0.92	0.33	0	13.17	-7.91	-7.81
212	1	0	0	1	0	0	0	1	0	0	0	0
213	1	0	0	1	0	0	0	1	0	0	0	0
214	1	0	0	1	0	0	0	1	0	0	0	0
215	1	23.4	0	0.82	0	0.18	0	0.67	0	11.61	-6.1	-6.1
216	1	0	0	1	0	0	0	1	0	0	0	0
217	1	0	0	1	0	0	0	1	0	0	0	0
218	1	0	0	1	0	0	0	1	0	0	0	0
219	1	0	0	1	0	0	0	1	0	0	0	0
220	1	0	0	1	0	0	0	1	0	0	0	0
221	1	0	0	0	2.65	1	0.33	0.48	0	4.29	-7.4	-7.4
222	1	0	0	1	0	0	0	1	0	0	0	0
223	1	0	0	1	0	0	0	1	0	0	0	0
224	1	0	0	1	0	0	0	1	0	0	0	0
225	1	0	0	1	0	0	0	1	0	0	0	0
226	1	0	0	1	0	0	0	1	0	0	0	0
227	1	0	0	1	0	0	0	1	0	0	0	0
228	1	0	0	1	0	0	0	1	0	0	0	0
229	1	0	0	1	0	0	0	1	0	0	0	0
230	1	0	0	1	0	0	0	1	0	0	0	0
231	1	0	0	1	0	0	0	1	0	0	0	0
232	1	0	0	1	0	0	0	1	0	0	0	0
233	1	0	0	1	0	0	0	1	0	0	0	0
234	1	0	0	1	0	0	0	1	0	0	0	0
235	1	0	0	1	0	0	0	1	0	0	0	0
236	1	0	0	1	0	0	0	1	0	0	0	0
237	1	0	0	1	0	0	0	1	0	0	0	0
238	1	250.98	0	0.76	0	0.24	0	0.67	0	124.5	-4.87	-4.87
239	1	0	0	1	0	0	0	1	0	0	0	0
240	1	0	0	1	0	0	0	1	0	0	0	0
241	1	0	0	1	0	0	0	1	0	0	0	0
242	1	0	0	1	0	0	0	1	0	0	0	0
243	1	0	0	1	0	0	0	1	0	0	0	0
244	1	0	0	1	0	0	0	1	0	0	0	0
245	1	0	0	0	3.15	1	0.63	0.4	0	5.11	-7.19	-7.19
246	1	0	0	1	0	0	0	1	0	0	0	0
247	1	0	0	1	0	0	0	1	0	0	0	0
248	1	0	0	1	0	0	0	1	0	0	0	0
249	1	0	0	1	0	0	0	1	0	0	0	0
250	1	0	0	1	0	0	0	1	0	0	0	0
251	1	0	0	1	0	0	0	1	0	0	0	0
252	1	0	0	0.82	67.03	0.18	1.96	0.19	0	19.37	-9.47	-9.1
253	1	0	0	1	0	0	0	1	0	0	0	0
254	1	0	0	1	0	0	0	1	0	0	0	0
255	1	0	0	0	3.6	1	0.66	0.39	0	5.85	-8.29	-8.29
256	1	0	0	1	0	0	0	1	0	0	0	0
257	1	0	0	1	0	0	0	1	0	0	0	0
258	1	839.54	0	0.76	0	0.24	0	0.67	0	416.45	-8.06	-8.06
259	1	0	0	1	0	0	0	1	0	0	0	0
260	1	0	0	0.81	52.65	0.19	1.08	0.3	0	15.99	-7.77	-7.62
261	1	0	0	1	0	0	0	1	0	0	0	0
262	1	0	0	1	0	0	0	1	0	0	0	0
263	1	0	0	1	0	0	0	1	0	0	0	0
264	1	0	0	1	0	0	0	1	0	0	0	0
265	1	0	0	1	0	0	0	1	0	0	0	0
266	1	0	0	1	0	0	0	1	0	0	0	0
267	1	0	0	1	0	0	0	1	0	0	0	0
268	1	0	0	1	0	0	0	1	0	0	0	0
269	1	0	0	1	0	0	0	1	0	0	0	0
270	1	0	0	1	0	0	0	1	0	0	0	0
271	1	0	0	1	0	0	0	1	0	0	0	0
272	1	0	0	1	0	0	0	1	0	0	0	0
273	1	0	0	1	0	0	0	1	0	0	0	0
274	1	0	0	1	0	0	0	1	0	0	0	0
275	1	0	0	1	0	0	0	1	0	0	0	0
276	1	12.34	0	1	2.62	0	0	0.67	0	6.12	-7.24	-7.24
277	1	0	0	1	0	0	0	1	0	0	0	0
278	1	0	0	1	0	0	0	1	0	0	0	0
279	1	0	0	1	0	0	0	1	0	0	0	0
280	1	0	0	1	0	0	0	1	0	0	0	0
281	1	0	0	1	0	0	0	1	0	0	0	0
282	1	0	0	1	0	0	0	1	0	0	0	0
283	1	0	0	1	0	0	0	1	0	0	0	0
284	1	0	0	1	0	0	0	1	0	0	0	0
285	1	0	0	1	0	0	0	1	0	0	0	0
286	1	0	0	1	0	0	0	1	0	0	0	0
287	1	0	0	1	0	0	0	1	0	0	0	0
288	1	0	0	1	0	0	0	1	0	0	0	0
289	1	0	0	1	0	0	0	1	0	0	0	0
290	1	0	0	1	0	0	0	1	0	0	0	0
291	1	0	0	1	0	0	0	1	0	0	0	0
292	1	0	0	1	0	0	0	1	0	0	0	0
293	1	0	0	1	0	0	0	1	0	0	0	0
294	1	0	0	1	0	0	0	1	0	0	0	0
295	1	0	0	1	0	0	0	1	0	0	0	0
296	1	0	0	1	0	0	0	1	0	0	0	0
297	1	0	0	1	0	0	0	1	0	0	0	0
298	1	0	0	1	0	0	0	1	0	0	0	0
299	1	0	0	1	0	0	0	1	0	0	0	0
300	1	0	0	1	0	0	0	1	0	0	0	0
301	1	758.24	0	0.76	0	0.24	0	0.67	0	376.12	-8.22	-8.22
302	1	0	0	1	0	0	0	1	0	0	0	0
303	1	0	0	1	0	0	0	1	0	0	0	0
304	1	0	0	1	0	0	0	1	0	0	0	0
305	1	0	0	1	0	0	0	1	0	0	0	0
306	1	0	0	1	0	0	0	1	0	0	0	0
307	1	0	0	1	0	0	0	1	0	0	0	0
308	1	0	0	1	0	0	0	1	0	0	0	0
309	1	0	0	1	0	0	0	1	0	0	0	0
310	1	0	0	1	0	0	0	1	0	0	0	0
311	1	0	0	1	0	0	0	1	0	0	0	0
312	1	0	0	1	0	0	0	1	0	0	0	0
313	1	0	0	1	0	0	0	1	0	0	0	0
314	1	0	0	1	0	0	0	1	0	0	0	0
315	1	0	0	1	0	0	0	1	0	0	0	0
316	1	0	0	1	0	0	0	1	0	0	0	0
317	1	0	0	1	0	0	0	1	0	0	0	0
318	1	0	0	1	0	0	0	1	0	0	0	0
319	1	0	0	1	0	0	0	1	0	0	0	0
320	1	0	0	1	0	0	0	1	0	0	0	0
321	1	0	0	1	0	0	0	1	0	0	0	0
322	1	0	0	1	0	0	0	1	0	0	0	0
323	1	0	0	1	0	0	0	1	0	0	0	0
324	1	0	0	1	0	0	0	1	0	0	0	0
325	1	0	0	1	0	0	0	1	0	0	0	0
326	1	0	0	1	0	0	0	1	0	0	0	0
327	1	0	0	1	0	0	0	1	0	0	0	0
328	1	0	0	1	0	0	0	1	0	0	0	0
329	1	0	0	1	0	0	0	1	0	0	0	0
330	1	0	0	1	0	0	0	1	0	0	0	0
331	1	0	0	1	0	0	0	1	0	0	0	0
332	1	0	0	1	0	0	0	1	0	0	0	0
333	1	0	0	1	0	0	0	1	0	0	0	0
334	1	0	0	1	0	0	0	1	0	0	0	0
335	1	0	0	1	0	0	0	1	0	0	0	0
336	1	0	0	1	0	0	0	1	0	0	0	0
337	1	0	0	1	0	0	0	1	0	0	0	0
338	1	0	0	1	0	0	0	1	0	0	0	0
339	1	0	0	1	0	0	0	1	0	0	0	0
340	1	0	0	1	0	0	0	1	0	0	0	0
341	1	0	0	1	0	0	0	1	0	0	0	0
342	1	0	0	1	0	0	0	1	0	0	0	0
343	1	0	0	1	0	0	0	1	0	0	0	0
344	1	0	0	1	0	0	0	1	0	0	0	0
345	1	0	0	1	0	0	0	1	0	0	0	0
346	1	0	0	0	3.8	1	1.21	0.28	0	6.17	-7.91	-7.92
347	1	0	0	1	0	0	0	1	0	0	0	0
348	1	0	0	1	0	0	0	1	0	0	0	0
349	1	0	0	1	0	0	0	1	0	0	0	0
350	1	0	0	1	0	0	0	1	0	0	0	0
351	1	0	0	1	0	0	0	1	0	0	0	0
352	1	0	0	1	0	0	0	1	0	0	0	0
353	1	0	0	1	0	0	0	1	0	0	0	0
354	1	0	0	1	0	0	0	1	0	0	0	0
355	1	0	0	1	0	0	0	1	0	0	0	0
356	1	0	0	1	0	0	0	1	0	0	0	0
357	1	0	0	1	0	0	0	1	0	0	0	0
358	1	0	0	1	0	0	0	1	0	0	0	0
359	1	0	0	0	2.96	1	0.65	0.39	0	4.8	-8.12	-8.12
360	1	0	0	1	0	0	0	1	0	0	0	0
361	1	0	0	1	0	0	0	1	0	0	0	0
362	1	0	0	1	0	0	0	1	0	0	0	0
363	1	0	0	1	0	0	0	1	0	0	0	0
364	1	0	0	1	0	0	0	1	0	0	0	0
365	1	0	0	1	0	0	0	1	0	0	0	0
366	1	0	0	1	0	0	0	1	0	0	0	0
367	1	0	0	1	0	0	0	1	0	0	0	0
368	1	0	0	1	0	0	0	1	0	0	0	0
369	1	0	0	1	0	0	0	1	0	0	0	0
370	1	0	0	0.81	58.65	0.19	1.46	0.25	0	17.95	-8.62	-8.57
371	1	0	0	1	0	0	0	1	0	0	0	0
372	1	0	0	1	0	0	0	1	0	0	0	0
373	1	0	0	1	0	0	0	1	0	0	0	0
374	1	0	0	1	0	0	0	1	0	0	0	0
375	1	0	0	1	0	0	0	1	0	0	0	0
376	1	0	0	1	0	0	0	1	0	0	0	0
377	1	0	0	1	0	0	0	1	0	0	0	0
378	1	0	0	0	3.47	1	0.77	0.36	0	5.63	-8.18	-8.18
379	1	0	0	1	0	0	0	1	0	0	0	0
380	1	0	0	1	0	0	0	1	0	0	0	0
381	1	0	0	1	0	0	0	1	0	0	0	0
382	1	0	0	1	0	0	0	1	0	0	0	0
383	1	0	0	1	0	0	0	1	0	0	0	0
384	1	0	0	0	2.52	1	0.23	0.52	0	4.09	-8.35	-8.35
385	1	0	0	1	0	0	0	1	0	0	0	0
386	1	0	0	1	0	0	0	1	0	0	0	0
387	1	0	0	1	0	0	0	1	0	0	0	0
388	1	0	0	1	0	0	0	1	0	0	0	0
389	1	0	0	1	0	0	0	1	0	0	0	0
390	1	0	0	1	0	0	0	1	0	0	0	0
391	1	0	0	1	0	0	0	1	0	0	0	0
392	1	0	0	1	0	0	0	1	0	0	0	0
393	1	13.07	0	0.78	0	0.22	0	0.67	0	6.48	-6.37	-6.37
394	1	39.53	0	0.75	0	0.25	0	0.67	0	19.61	-6.94	-6.93
395	1	19.72	0	0.82	0	0.18	0	0.67	0	9.78	-5.74	-5.74
396	1	0	0	1	0	0	0	1	0	0	0	0
397	1	434.07	0	0.8	0	0.2	0	0.67	0	215.32	-5.14	-5.14
398	1	145.39	0	0.81	0	0.19	0	0.67	0	72.12	-4.88	-4.88
399	1	0	0	1	0	0	0	1	0	0	0	0
400	1	0	0	1	0	0	0	1	0	0	0	0
401	1	0	0	1	0	0	0	1	0	0	0	0
402	1	0	0	1	0	0	0	1	0	0	0	0
403	1	0	0	1	0	0	0	1	0	0	0	0
404	1	0	0	1	0	0	0	1	0	0	0	0
405	1	0	0	1	0	0	0	1	0	0	0	0
406	1	0	0	1	0	0	0	1	0	0	0	0
407	1	0	0	1	0	0	0	1	0	0	0	0
408	1	0	0	1	0	0	0	1	0	0	0	0
409	1	0	0	1	0	0	0	1	0	0	0	0
410	1	0	0	1	0	0	0	1	0	0	0	0
411	1	0	0	1	0	0	0	1	0	0	0	0
412	1	0	0	1	0	0	0	1	0	0	0	0
413	1	0	0	1	0	0	0	1	0	0	0	0
414	1	0	0	1	0	0	0	1	0	0	0	0
415	1	0	0	1	0	0	0	1	0	0	0	0
416	1	12.34	0	1	2.62	0	0	0.67	0	6.12	-8.22	-8.22
417	1	0	0	1	0	0	0	1	0	0	0	0
418	1	0	0	1	0	0	0	1	0	0	0	0
419	1	0	0	1	0	0	0	1	0	0	0	0
420	1	0	0	1	0	0	0	1	0	0	0	0
421	1	0	0	1	0	0	0	1	0	0	0	0
422	1	0	0	1	0	0	0	1	0	0	0	0
423	1	0	0	1	0	0	0	1	0	0	0	0
424	1	0	0	0	3.35	1	0.75	0.37	0	5.43	-8.26	-8.26
425	1	0	0	1	0	0	0	1	0	0	0	0
426	1	0	0	1	0	0	0	1	0	0	0	0
427	1	0	0	1	0	0	0	1	0	0	0	0
428	1	0	0	1	0	0	0	1	0	0	0	0
429	1	0	0	1	0	0	0	1	0	0	0	0
430	1	0	0	1	0	0	0	1	0	0	0	0
431	1	0	0	1	0	0	0	1	0	0	0	0
432	1	0	0	1	0	0	0	1	0	0	0	0
433	1	0	0	1	0	0	0	1	0	0	0	0
434	1	0	0	1	0	0	0	1	0	0	0	0
435	1	0	0	1	0	0	0	1	0	0	0	0
436	1	0	0	1	0	0	0	1	0	0	0	0
437	1	0	0	0	3.04	1	0.11	0.57	0	4.93	-7.11	-7.11
438	1	0	0	1	0	0	0	1	0	0	0	0
439	1	0	0	1	0	0	0	1	0	0	0	0
440	1	0	0	1	0	0	0	1	0	0	0	0
441	1	0	0	1	0	0	0	1	0	0	0	0
442	1	0	0	1	0	0	0	1	0	0	0	0
443	1	0	0	1	0	0	0	1	0	0	0	0
444	1	0	0	1	0	0	0	1	0	0	0	0
445	1	0	0	1	0	0	0	1	0	0	0	0
446	1	0	0	1	0	0	0	1	0	0	0	0
447	1	0	0	1	0	0	0	1	0	0	0	0
448	1	0	0	1	0	0	0	1	0	0	0	0
449	1	0	0	1	0	0	0	1	0	0	0	0
450	1	0	0	1	0	0	0	1	0	0	0	0
451	1	0	0	1	0	0	0	1	0	0	0	0
452	1	0	0	1	0	0	0	1	0	0	0	0
453	1	0	0	1	0	0	0	1	0	0	0	0
454	1	0	0	1	0	0	0	1	0	0	0	0
455	1	0	0	1	0	0	0	1	0	0	0	0
456	1	0	0	1	0	0	0	1	0	0	0	0
457	1	0	0	1	0	0	0	1	0	0	0	0
458	1	0	0	1	0	0	0	1	0	0	0	0
459	1	0	0	1	0	0	0	1	0	0	0	0
460	1	0	0	1	0	0	0	1	0	0	0	0
461	1	0	0	1	0	0	0	1	0	0	0	0
462	1	0	0	1	0	0	0	1	0	0	0	0
463	1	0	0	1	0	0	0	1	0	0	0	0
464	1	0	0	1	0	0	0	1	0	0	0	0
465	1	0	0	1	0	0	0	1	0	0	0	0
466	1	0	0	1	0	0	0	1	0	0	0	0
467	1	0	0	0	3.38	1	0.69	0.38	0	5.49	-7.28	-7.28
468	1	0	0	1	0	0	0	1	0	0	0	0
469	1	8.95	0	1	1.67	0	0	0.67	0	4.44	-7.11	-7.11
470	1	0	0	1	0	0	0	1	0	0	0	0
471	1	0	0	1	0	0	0	1	0	0	0	0
472	1	0	0	1	0	0	0	1	0	0	0	0
473	1	0	0	1	0	0	0	1	0	0	0	0
474	1	0	0	1	0	0	0	1	0	0	0	0
475	1	0	0	1	0	0	0	1	0	0	0	0
476	1	0	0	1	0	0	0	1	0	0	0	0
477	1	0	0	1	0	0	0	1	0	0	0	0
478	1	11.11	0	1	2.36	0	0	0.67	0	5.51	-8.04	-8.04
479	1	0	0	1	0	0	0	1	0	0	0	0
480	1	0	0	1	0	0	0	1	0	0	0	0
481	1	0	0	1	0	0	0	1	0	0	0	0
482	1	12.51	0	1	1.59	0	0	0.67	0	6.2	-6.08	-6.08
483	1	0	0	1	0	0	0	1	0	0	0	0
484	1	0	0	1	0	0	0	1	0	0	0	0
485	1	0	0	1	0	0	0	1	0	0	0	0
486	1	0	0	1	0	0	0	1	0	0	0	0
487	1	0	0	1	0	0	0	1	0	0	0	0
488	1	0	0	1	0	0	0	1	0	0	0	0
489	1	0	0	1	0	0	0	1	0	0	0	0
490	1	0	0	1	0	0	0	1	0	0	0	0
491	1	0	0	1	0	0	0	1	0	0	0	0
492	1	0	0	1	0	0	0	1	0	0	0	0
493	1	0	0	1	0	0	0	1	0	0	0	0
494	1	212.26	4.23	0.77	5.15	0.23	0	0.67	0	112.5	-7.54	-7.54
495	1	0	0	1	0	0	0	1	0	0	0	0
496	1	0	0	1	0	0	0	1	0	0	0	0
497	1	0	0	1	0	0	0	1	0	0	0	0
498	1	0	0	1	0	0	0	1	0	0	0	0
499	1	0	0	1	0	0	0	1	0	0	0	0
500	1	0	0	1	0	0	0	1	0	0	0	0
501	1	0	0	1	0	0	0	1	0	0	0	0
502	1	0	0	1	0	0	0	1	0	0	0	0
503	1	0	0	0.83	80.48	0.17	2.06	0.18	0	22.35	-9.02	-8.67
504	1	10.49	0	1	2.11	0	0	0.67	0	5.21	-6.66	-6.66
505	1	0	0	1	0	0	0	1	0	0	0	0
506	1	0	0	1	0	0	0	1	0	0	0	0
507	1	0	0	0	2.96	1	0.6	0.4	0	4.8	-8.06	-8.06
508	1	0	0	1	0	0	0	1	0	0	0	0
509	1	0	0	1	0	0	0	1	0	0	0	0
510	1	0	0	1	0	0	0	1	0	0	0	0
511	1	0	0	0.79	35.4	0.21	0.35	0.47	0	11.9	-8.08	-7.93
512	1	0	0	1	0	0	0	1	0	0	0	0
513	1	0	0	0.85	137.58	0.15	1.79	0.2	0	32.78	-9	-8.43
514	1	0	0	1	0	0	0	1	0	0	0	0
515	1	0	0	1	0	0	0	1	0	0	0	0
516	1	0	0	1	0	0	0	1	0	0	0	0
517	1	0	0	1	0	0	0	1	0	0	0	0
518	1	0	0	1	0	0	0	1	0	0	0	0
519	1	0	0	1	0	0	0	1	0	0	0	0
520	1	0	0	1	0	0	0	1	0	0	0	0
521	1	0	0	0	0.72	1	0.62	0.4	0	1.17	-7.06	-7.06
522	1	0	0	0.76	81.09	0.24	1.44	0.25	0	30.94	-13.63	-13.26
523	1	2.01	0.68	0.96	0.81	0.04	0	0.67	0	2.1	-13.39	-13.39
524	1	0	0	0.54	3.63	0.46	0.6	0.4	0	2.72	-12.63	-12.5
525	1	502.97	0	0.72	0.43	0.28	0	0.67	0	249.69	-8.61	-8.78
526	1	0	0	0	0.69	1	1.99	0.18	0	1.13	-18.11	-18.1
527	1	5.06	0	0.86	1.07	0.14	0	0.67	0	2.75	-15.48	-14.39
528	1	7.76	0	0.85	3.07	0.15	0	0.67	0	4.6	-31.76	-30.25
529	1	0	0	0.6	0.89	0.4	1.58	0.23	1	0.58	-18.84	-18.38
530	1	0.63	0.25	0.86	0.42	0.14	0	0.67	0	0.75	-21.37	-21.37
531	1	0.34	0.03	0	0.53	1	0.07	0.59	0	1.02	-24.63	-24.63
532	1	1.44	0	0.77	2.52	0.23	0.26	0.51	1	1.66	-32.62	-30.87
533	1	0.8	0	0.8	3.09	0.2	0.62	0.4	1	1.41	-18.6	-17.72
534	1	0.34	0	0.85	10.62	0.15	3.57	0.08	0	2.72	-31.81	-28.61
535	1	0.93	0.48	0.91	0.65	0.09	0	0.67	0	1.26	-28.74	-28.74
536	1	2.02	0.07	1	0.62	0	0	0.67	0	1.11	-12.52	-12.52
537	1	0.41	0.21	0.52	1.14	0.48	0.25	0.51	0	1.28	-31.75	-31.73
538	1	3.56	0.13	0.96	0.77	0.04	0	0.67	0	2.01	-21.93	-21.93
539	1	0	0	0.7	1.17	0.3	0.75	0.37	0	0.57	-9.54	-9.44
540	1	0	0	0	0.55	1	1.92	0.19	0	0.89	-12.37	-12.37
541	1	1.34	0	0.72	1.33	0.28	0	0.67	0	1.27	-11.33	-11.21
542	1	0	0	0	6.11	1	1.04	0.31	0	9.92	-14.13	-14.12
543	1	0.48	0.22	0.95	0.23	0.05	0	0.67	0	0.6	-12.65	-12.65
544	1	0.45	0.04	0	5.84	1	1.09	0.3	0	9.7	-16.31	-16.31
545	1	0	0	0	0.53	1	1.52	0.24	0	0.85	-11.25	-11.25
546	1	3.51	2.73	0.92	2.66	0.08	0	0.67	0	6.16	-8.58	-8.58
547	1	2.07	0.06	0	22.73	1	-0.01	0.67	0	37.91	-8.05	-8.05
548	1	47.16	0.47	0.75	0.37	0.25	0	0.67	0	24.12	-7.54	-7.54
549	1	2.07	0.06	0	22.73	1	0	0.67	0	37.91	-8.7	-8.7
550	1	2.59	0.47	1	0.92	0	0	0.67	0	2.04	-11.56	-11.56
551	1	0	0	0	0.46	1	0.46	0.44	0	0.75	-11.11	-11.11
552	1	0.99	0	0.7	1.41	0.3	0	0.65	1	1.18	-12.84	-12.75
553	1	0	0	1	0	0	0	1	0	0	0	0
554	1	0	0	1	0	0	0	1	0	0	0	0
555	1	0	0	1	0	0	0	1	0	0	0	0
556	1	0	0	0.59	17.34	0.41	0.99	0.32	0	11.48	-15.1	-14.6
557	1	5.46	0.96	0.99	1.86	0.01	0	0.67	0	4.28	-16.81	-16.81
558	1	2.4	0	1	2.3	0	0	0.67	0	1.19	-5.18	-5.18
559	1	6.09	0.37	0.77	255.58	0.23	0.04	0.61	0	96.87	-13.89	-13.81
560	1	3.35	1.33	0.91	1.26	0.09	0	0.67	0	3.82	-16.02	-16.02
561	1	1.76	0.02	0.76	1.74	0.24	0	0.67	0	1.57	-23.86	-23.15
562	1	1.73	0.28	1	0.79	0	0	0.67	0	1.32	-27.99	-27.99
563	1	1.12	0	0.82	1.83	0.18	0.06	0.6	2	1.09	-25.97	-25
564	1	1.36	0.26	0.81	7.09	0.19	0.79	0.36	0	3.16	-33.79	-32.91
565	1	1.46	0.36	0.9	0.84	0.1	0	0.67	0	1.38	-22.18	-22.17
566	1	0	0	0.89	7.62	0.11	4.45	0.05	2	1.31	-20.82	-17.74
567	1	0	0	1	0	0	0	1	0	0	0	0
568	1	0	0	1	0	0	0	1	0	0	0	0
569	1	0	0	1	0	0	0	1	0	0	0	0
570	1	0	0	1	0	0	0	1	0	0	0	0
571	1	0	0	1	0	0	0	1	0	0	0	0
572	1	0	0	0.61	0.77	0.39	0.36	0.47	0	0.5	-8.37	-8.32
573	1	21.47	1.15	0.75	1.01	0.25	0	0.67	0	12.46	-15.55	-15.55
574	1	1.33	1.1	0.89	1.09	0.11	0	0.67	0	2.44	-15.08	-15.08
575	1	0.41	0.21	0.96	0.19	0.04	0	0.67	0	0.54	-11.12	-11.12
576	1	0.71	0.23	0.96	0.36	0.04	0	0.67	0	0.74	-12.19	-12.19
577	1	3.61	0	1	2.13	0	0	0.67	0	1.79	-5.16	-5.16
578	1	0.98	0.08	0	1.27	1	0.03	0.62	0	2.55	-14.56	-14.56
579	1	122.4	1.73	0.79	1.58	0.21	0	0.67	0	63.47	-15.03	-15.03
580	1	0	0	0.72	1.39	0.28	0.76	0.37	0	0.64	-8.4	-8.27
581	1	1.33	0	0.7	1.19	0.3	0	0.67	0	1.24	-12.41	-12.33
582	1	21.86	1.08	0.75	0.94	0.25	0	0.67	0	12.54	-16.6	-16.6
583	1	0	0	0	2.83	1	1.48	0.24	0	4.59	-16.28	-16.28
584	1	0	0	1	0	0	0	1	0	0	0	0
585	1	1.84	0.24	0.86	1.64	0.14	0	0.67	0	1.62	-32.35	-32.3
586	1	4.19	0.7	0.94	1.53	0.06	0	0.67	0	3.29	-46.91	-46.91
587	1	0.17	0	0.67	2.22	0.33	2.07	0.17	3	1.29	-29.62	-28.79
588	1	0	0	0	0.76	1	3.55	0.08	0	1.23	-25.11	-25.11
589	1	0.37	0	0.82	2.03	0.18	0.68	0.38	2	0.79	-21.67	-21.19
590	1	2.01	0.41	1	0.57	0	0	0.67	0	1.66	-30.62	-30.62
591	1	0.38	0	0.56	1.98	0.44	1	0.32	1	1.59	-35.31	-34.82
592	1	0.49	0.25	0.9	14.19	0.1	1.11	0.3	0	2.91	-34.2	-32.48
593	1	0.73	0.07	1	0.34	0	0	0.67	0	0.48	-11.8	-11.8
594	1	1.04	0.25	1	0.45	0	0	0.67	0	0.92	-29.78	-29.78
595	1	0	0	1	0	0	0	1	0	0	0	0
596	1	5.89	0	1	2.1	0	0	0.67	0	2.92	-5.83	-5.83
597	1	0	0	1	0	0	0	1	0	0	0	0
598	1	5.89	0	1	2.1	0	0	0.67	0	2.92	-5.73	-5.73
599	1	0	0	0.66	3.53	0.34	2.27	0.16	0	1.93	-9.51	-9.36
600	1	1.44	0.42	1	0.83	0	0	0.67	0	1.39	-9.18	-9.18
601	1	6.74	0.53	1	1.85	0	0	0.67	0	4.21	-8.86	-8.86
602	1	0.66	0	0.86	4.61	0.14	1.18	0.29	0	1.34	-16.13	-15.32
603	1	1.71	0	0.7	8.63	0.3	0.59	0.41	1	5.05	-23.75	-23.32
604	1	0.48	0.18	0.89	43.47	0.11	6.08	0.02	1	8	-33.88	-30.84
605	1	1.87	0.8	0.99	0.89	0.01	0	0.67	0	2.23	-31.53	-31.53
606	1	3.34	0	0.87	3.3	0.13	0	0.67	0	2.37	-24.03	-22.6
607	1	1.37	0.77	0.92	0.9	0.08	0	0.67	0	1.95	-28.89	-28.89
608	1	0.82	0.34	0.99	0.31	0.01	0	0.67	0	0.97	-25.71	-25.71
609	1	2.23	0.45	1	0.9	0	0	0.67	0	1.83	-24.09	-24.09
610	1	0	0	0.61	6.65	0.39	1.87	0.2	2	4.21	-39.66	-38.96
611	1	1.67	0	1	1.18	0	0	0.67	0	0.83	-18.2	-18.2
612	1	0	0	0.88	0.75	0.12	0.19	0.53	1	0.14	-9.18	-9.09
613	1	11.77	0	0.97	189.04	0.03	1.02	0.31	1	13.91	-30.27	-20.81
614	1	1.29	0.22	0.94	0.63	0.06	0	0.67	0	1.04	-34.54	-34.54
615	1	0.36	0.36	0.93	1865.38	0.07	24.19	0	0	202.32	-49.57	-38.24
616	1	2.23	0	0.94	76.55	0.06	3.23	0.09	1	9.17	-27.15	-22.64
617	1	2.34	0	0.48	0.93	0.52	0	0.67	0	1.94	-31.23	-30.98
618	1	1.33	0.15	0.95	782.76	0.05	9.63	0	1	67.1	-39.44	-32.21
619	1	8.08	0.24	0.97	67.65	0.03	2.02	0.18	1	8.2	-38.08	-33.93
620	1	311.38	0.71	0.92	57.23	0.08	0	0.67	0	162.98	-45.58	-41.98
621	1	0.27	0.18	0.93	511.94	0.07	9.78	0	0	58.66	-38.81	-33.95
622	1	0	0	0	1.52	1	0.55	0.42	0	2.47	-6.29	-6.3
623	1	0	0	1	0	0	0	1	0	0	0	0
624	1	0	0	1	0	0	0	1	0	0	0	0
625	1	55.09	0	0.76	0	0.24	0	0.67	0	27.32	-6	-6
626	1	0	0	0	1.39	1	0.63	0.4	0	2.26	-6.19	-6.19
627	1	0	0	1	0	0	0	1	0	0	0	0
628	1	1.94	0.48	0.86	29.02	0.14	1.85	0.2	0	8.26	-46.46	-45.08
629	1	1.33	0	0.49	1.31	0.51	0	0.67	0	1.74	-41	-40.77
630	1	10.8	0.31	0.91	51.04	0.09	0.17	0.54	1	13.34	-49.16	-46.04
631	1	0.7	0.3	0.95	51.9	0.05	3.73	0.07	0	5.2	-48.49	-45.78
632	1	0	0	0.7	9.73	0.3	8.35	0.01	2	4.67	-43.03	-39.33
633	1	0.75	0.24	0.96	94.14	0.04	3.71	0.07	0	6.11	-33.68	-30.58
634	1	1.33	0.18	0.96	1879.06	0.04	11.95	0	0	137.31	-44.88	-37.03
635	1	1.66	0	0.79	5.68	0.21	0.52	0.42	1	2.79	-32.92	-29.79
636	1	0.79	0.19	0.97	596.55	0.03	4.69	0.04	0	28.92	-29.16	-26.8
637	1	1.07	0.56	0.94	1780.8	0.06	4.35	0.05	0	181.85	-50.42	-45.99
638	1	6.15	0.06	0.7	2.12	0.3	0	0.67	0	4.15	-36.18	-35.32
639	1	0.56	0.48	0.8	0.54	0.2	0	0.67	0	1.08	-31.01	-31.01
640	1	1.95	0	0.86	2.47	0.14	0.01	0.64	2	1.55	-19.64	-19.39
641	1	0.96	0.3	1	0.41	0	0	0.67	0	0.96	-28.33	-28.33
642	1	3.1	0	0.75	4.25	0.25	0.13	0.56	2	3.24	-38.35	-34.66
643	1	0	0	0.81	101.2	0.19	2.25	0.16	0	30.53	-11.24	-9.98
644	1	0	0	0	1.95	1	2.07	0.18	0	3.17	-16.18	-16.18
645	1	0.56	0.24	0.51	2.05	0.49	0.57	0.41	0	2.12	-32.64	-32.56
646	1	0.42	0.28	0.91	0.24	0.09	0	0.67	0	0.66	-24.57	-24.57
647	1	1.12	0.62	1	0.55	0	0	0.67	0	1.56	-30.77	-30.77
648	1	0.49	0	0.82	9.76	0.18	4.58	0.05	1	3.17	-35.31	-31.19
649	1	0.2	0.02	0	0.63	1	0.18	0.54	0	1.12	-20.52	-20.52
650	1	1.12	0.64	0.92	0.64	0.08	0	0.67	0	1.59	-23.71	-23.71
651	1	1	0.46	0.98	0.67	0.02	0	0.67	0	1.25	-21.83	-21.83
652	1	9.52	0	0.84	249.42	0.16	0	0.67	0	68.6	-13.89	-13.21
653	1	0.86	0.01	0.04	1.46	0.96	0.18	0.54	0	2.69	-25.96	-25.96
654	1	1.23	0.03	0.81	6.18	0.19	1.33	0.26	2	2.57	-36.26	-33.96
655	1	0	0	0.75	18.93	0.25	4.85	0.04	0	7.68	-40.42	-38.21
656	1	0.66	0.06	0.94	4.06	0.06	0.96	0.32	1	0.84	-24.68	-23.26
657	1	0.71	0	0.62	1.85	0.38	0.66	0.39	1	1.48	-32.79	-31.81
658	1	0.47	0.04	0	0.76	1	0.12	0.56	0	1.47	-15.4	-15.4
659	1	0.69	0.13	0.84	3.46	0.16	0.21	0.53	0	1.44	-31.14	-30.8
660	1	4.65	1.16	1	1.31	0	0	0.67	0	4.19	-15.91	-15.91
661	1	5.62	0.42	1	1.85	0	0	0.67	0	3.47	-13.88	-13.88
662	1	21.73	7.16	0.76	9.88	0.24	0	0.67	0	23.45	-16.27	-16.27
663	1	2.38	0.2	1	0.7	0	0	0.67	0	1.5	-8.67	-8.67
664	1	0.95	0.56	0.99	0.57	0.01	0	0.67	0	1.38	-13.94	-13.95
665	1	1.97	0.6	1	0.79	0	0	0.67	0	1.95	-14.7	-14.7
666	1	10.44	0	0.52	2.7	0.48	0	0.67	0	7.26	-15.37	-15.1
667	1	0.98	0.2	1	0.36	0	0	0.67	0	0.82	-10.39	-10.39
668	1	2.07	0.3	1	1.39	0	0	0.67	0	1.52	-11.39	-11.39
669	1	0.67	0.08	1	0.45	0	0	0.67	0	0.45	-14.13	-14.13
670	1	0.77	0	0.94	73.09	0.06	3.74	0.07	2	7.75	-32.24	-26.93
671	1	0.4	0	0.67	1.35	0.33	0.62	0.4	2	0.93	-30.67	-30.09
672	1	0.53	0.04	0.86	4.91	0.14	1.97	0.19	1	1.46	-27.6	-25.39
673	1	0.34	0.07	0.95	9.12	0.05	2.54	0.14	1	0.99	-22.86	-21.42
674	1	2.15	0.1	1	0.64	0	0	0.67	0	1.22	-21.61	-21.62
675	1	9.22	0	1	2.07	0	0	0.67	0	4.57	-18.23	-18.23
676	1	1.21	0.14	1	0.42	0	0	0.67	0	0.82	-18.86	-18.86
677	1	1.37	0	1	0.75	0	0	0.67	0	0.68	-16.11	-16.11
678	1	3.61	0.27	1	1.43	0	0	0.67	0	2.24	-32.28	-32.28
679	1	1	0.07	1	0.37	0	0	0.67	0	0.61	-19.47	-19.47
680	1	4.74	0.03	0.64	0.79	0.36	0	0.67	0	2.85	-30.04	-29.78
681	1	1.48	0.22	1	0.38	0	0	0.67	0	1.09	-27.39	-27.39
682	1	1.5	0.21	1	0.5	0	0	0.67	0	1.08	-19.93	-19.93
683	1	1.25	0	0.88	7.58	0.12	2.05	0.18	2	2.04	-29.21	-25.34
684	1	0.46	0	0.72	5.41	0.28	2.96	0.11	2	2.72	-37.05	-35.65
685	1	1.88	0.28	0.94	16.06	0.06	0.71	0.38	0	2.87	-33.31	-32.9
686	1	0.34	0.1	0.95	0.09	0.05	0	0.67	0	0.33	-17.18	-17.18
687	1	0.73	0.26	1	0.28	0	0	0.67	0	0.79	-23.31	-23.31
688	1	0.47	0.07	0.88	4.5	0.12	1.41	0.25	1	1.25	-27.25	-25.85
689	1	0.52	0	1	0.26	0	0	0.67	0	0.26	-12.9	-12.9
690	1	0	0	0.83	1.95	0.17	4.31	0.05	2	0.54	-19.55	-17.99
691	1	0.66	0.02	0	1.53	1	0.57	0.41	0	2.81	-39.19	-39.19
692	1	1.63	0.18	1	0.82	0	0	0.67	0	1.1	-19.95	-19.95
693	1	0.34	0	1	0.17	0	0	0.67	0	0.17	-11.41	-11.41
694	1	0.59	0.51	0.89	0.54	0.11	0	0.67	0	1.13	-35.75	-35.75
695	1	0.54	0	0.74	4	0.26	1.34	0.26	1	1.94	-27.97	-27.23
696	1	0.4	0.13	1	0.22	0	0	0.67	0	0.41	-16.05	-16.05
697	1	0	0	0.54	2.74	0.46	2.61	0.13	0	2.03	-33.34	-31.99
698	1	2.21	0	0.92	1.93	0.08	0	0.67	0	1.34	-13.88	-13.63
699	1	0.43	0.03	0	0.59	1	0.05	0.61	0	1.16	-29.51	-29.51
700	1	0.76	0	1	0.54	0	0	0.67	0	0.38	-14.64	-14.64
701	1	1.28	0.06	0.85	0.14	0.15	0	0.67	0	0.75	-21.45	-21.46
702	1	2.43	0.13	1	0.68	0	0	0.67	0	1.43	-18.75	-18.75
703	1	1.89	0.47	0.96	0.74	0.04	0	0.67	0	1.71	-33.04	-33.04
704	1	1.63	0.12	0.91	13.32	0.09	2.53	0.14	1	2.93	-32.25	-29.41
705	1	1.52	0.13	0.65	0.08	0.35	0	0.67	0	0.94	-11.62	-11.62
706	1	0.41	0.1	0.93	0.07	0.07	0	0.67	0	0.36	-9.28	-9.28
707	1	0.47	0.02	0	0.51	1	0	0.66	0	1.06	-31.77	-31.77
708	1	0	0	1	0	0	0	1	0	0	0	0
709	1	0	0	1	0	0	0	1	0	0	0	0
710	1	0	0	1	0	0	0	1	0	0	0	0
711	1	0	0	1	0	0	0	1	0	0	0	0
712	1	0	0	1	0	0	0	1	0	0	0	0
713	1	0	0	1	0	0	0	1	0	0	0	0
714	1	0	0	1	0	0	0	1	0	0	0	0
715	1	0	0	1	0	0	0	1	0	0	0	0
716	1	0	0	1	0	0	0	1	0	0	0	0
717	1	0	0	1	0	0	0	1	0	0	0	0
718	1	0	0	1	0	0	0	1	0	0	0	0
719	1	0	0	1	0	0	0	1	0	0	0	0
720	1	0	0	1	0	0	0	1	0	0	0	0
721	1	0	0	1	0	0	0	1	0	0	0	0
722	1	0	0	1	0	0	0	1	0	0	0	0
723	1	0	0	1	0	0	0	1	0	0	0	0
724	1	0	0	1	0	0	0	1	0	0	0	0
725	1	0.59	0.41	0.97	0.51	0.03	0	0.67	0	0.96	-27.57	-27.57
726	1	2.92	0	0.8	3.19	0.2	0	0.66	3	2.46	-34.91	-32.86
727	1	11.17	0.25	1	3.12	0	0	0.67	0	5.96	-30.96	-30.96
728	1	0.76	0	0.96	23.91	0.04	6.25	0.02	1	1.92	-26.55	-20.87
729	1	0.69	0	0.96	23.54	0.04	6.38	0.02	1	1.83	-22.48	-16.47
730	1	3.72	0	1	1.43	0	0	0.67	0	1.85	-19.13	-19.13
731	1	1.45	0	0.71	1.66	0.29	0.01	0.64	2	1.5	-31.76	-30.77
732	1	0.69	0	1	0.44	0	0	0.67	0	0.34	-15.42	-15.42
733	1	0.25	0.19	0.94	0.2	0.06	0	0.67	0	0.43	-18.31	-18.32
734	1	0.35	0	1	0.25	0	0	0.67	0	0.17	-8.32	-8.31
735	1	0.49	0	1	0.26	0	0	0.67	0	0.24	-12.74	-12.74
736	1	0.77	0.08	1	0.32	0	0	0.67	0	0.52	-16.31	-16.31
737	1	0.93	0.1	1	0.29	0	0	0.67	0	0.63	-17.93	-17.93
738	1	1.55	0.07	1	0.51	0	0	0.67	0	0.88	-15.71	-15.67
739	1	1.15	0	1	0.6	0	0	0.67	0	0.57	-14.41	-14.41
740	1	3.39	0.52	1	0.93	0	0	0.67	0	2.52	-28.28	-28.28
741	1	2.8	0.57	1	0.83	0	0	0.67	0	2.32	-36.14	-36.14
742	1	0.92	0	1	0.66	0	0	0.67	0	0.45	-17.56	-17.56
743	1	3.52	0.24	1	1.41	0	0	0.67	0	2.13	-21.72	-21.72
744	1	2.47	0	1	1.53	0	0	0.67	0	1.22	-8.59	-8.58
745	1	1.13	0.46	0.83	2.57	0.17	-0.44	0.67	0	1.89	-30.55	-30.51
746	1	1.62	0	1	1.24	0	0	0.67	0	0.8	-17.85	-17.85
747	1	1.19	0.09	0.78	0.07	0.22	0	0.67	0	0.73	-17.84	-17.84
748	1	3.04	0	0.84	2.52	0.16	0	0.67	0	2.17	-25.99	-24.38
749	1	1.31	0.22	1	0.76	0	0	0.67	0	1.01	-24.1	-24.1
750	1	3.12	0.21	1	1.24	0	0	0.67	0	1.89	-25.13	-25.14
751	1	0.23	0	0.91	2.4	0.09	0.78	0.36	1	0.45	-17.67	-17.06
752	1	0.98	0.21	1	0.58	0	0	0.67	0	0.83	-19.33	-19.33
753	1	0.23	0.07	0.87	0.09	0.13	0	0.67	0	0.24	-13.81	-13.79
754	1	0.47	0	0.91	2.62	0.09	0.48	0.43	1	0.59	-21.82	-21.43
755	1	0.56	0.34	0.88	0.52	0.12	0	0.67	0	0.86	-20.94	-20.95
756	1	1.3	0.14	1	0.68	0	0	0.67	0	0.88	-20.13	-20.13
757	1	6.48	0.22	1	0.96	0	0	0.67	0	3.56	-24.97	-24.97
758	1	2.52	0.15	0.94	10.21	0.06	0.88	0.34	1	2.47	-31.81	-30.04
759	1	3.16	0.23	1	1.4	0	0	0.67	0	1.93	-22.59	-22.59
760	1	0.66	0.25	0.91	0.42	0.09	0	0.67	0	0.76	-22.19	-22.19
761	1	2.14	0.1	0.91	0.7	0.09	0	0.67	0	1.31	-21.04	-21.04
762	1	0.98	0.28	0.9	7.02	0.1	0.31	0.49	0	2.08	-27.97	-27.15
763	1	0.3	0	0.86	0.81	0.14	0.07	0.59	1	0.33	-13.33	-13.26
764	1	0.85	0.19	1	0.13	0	0	0.67	0	0.74	-20.82	-20.82
765	1	0.33	0	1	0.13	0	0	0.67	0	0.16	-8	-8
766	1	0.61	0.07	1	0.38	0	0	0.67	0	0.43	-20.73	-20.73
767	1	1.27	0	0.82	2.08	0.18	0.14	0.55	2	1.23	-27.73	-26.17
768	1	1.06	0.09	1	0.61	0	0	0.67	0	0.67	-12.66	-12.66
769	1	1.43	0.05	0.69	0.14	0.31	0	0.67	0	0.84	-25.65	-25.65
770	1	0	0	0	0.15	1	0.51	0.43	0	0.24	-12.41	-12.41
771	1	1.6	0.23	0.84	2.71	0.16	0.06	0.6	0	1.8	-30.26	-30.14
772	1	3.38	0	1	1.93	0	0	0.67	0	1.67	-8.81	-8.81
773	1	0.74	0	1	0.49	0	0	0.67	0	0.36	-7.77	-7.77
774	1	0.6	0.07	0.96	27.14	0.04	1.54	0.23	1	1.96	-20.82	-20.05
775	1	0.99	0	1	0.65	0	0	0.67	0	0.49	-15.17	-15.17
776	1	0.87	0	1	0.52	0	0	0.67	0	0.43	-6.98	-6.98
777	1	0.26	0	1	0.1	0	0	0.67	0	0.13	-13.81	-13.81
778	1	0.34	0	1	0.18	0	0	0.67	0	0.17	-12.55	-12.55
779	1	2.48	0	1	1.22	0	0	0.67	0	1.23	-18.4	-18.4
780	1	2.17	0	1	1.02	0	0	0.67	0	1.08	-9.24	-9.24
781	1	1.13	0.18	1	0.55	0	0	0.67	0	0.85	-23.71	-23.72
782	1	0.21	0	1	0	0	0	0.67	0	0.1	-7.9	-7.9
783	1	1.36	0	1	0.81	0	0	0.67	0	0.67	-13.66	-13.66
784	1	3.06	0	1	1.4	0	0	0.67	0	1.52	-9.2	-9.2
785	1	0.78	0	1	0.56	0	0	0.67	0	0.39	-12.95	-12.95
786	1	1.27	0	1	0.84	0	0	0.67	0	0.63	-14.05	-14.05
787	1	0.8	0.12	1	0.45	0	0	0.67	0	0.6	-17.34	-17.34
788	1	1.05	0	0.79	1.5	0.21	0.05	0.6	1	1.03	-20.44	-20.03
789	1	0.89	0.74	0.84	0.77	0.16	0	0.67	0	1.65	-30.97	-30.97
790	1	0.22	0.18	0.8	0.33	0.2	-0.01	0.67	0	0.45	-16.52	-16.52
791	1	0.53	0	1	0.36	0	0	0.67	0	0.26	-10.61	-10.61
792	1	1.44	0.49	1	0.56	0	0	0.67	0	1.51	-24.93	-24.93
793	1	0.44	0.1	1	0.14	0	0	0.67	0	0.38	-14.49	-14.49
794	1	0.66	0	1	0.41	0	0	0.67	0	0.33	-13.4	-13.4
795	1	0.81	0.09	0.86	1.39	0.14	-0.02	0.67	0	0.83	-21.7	-21.67
796	1	0.63	0.37	0.96	0.29	0.04	0	0.67	0	0.91	-22.02	-22.02
797	1	0.38	0.29	0.92	0.39	0.08	-0.01	0.67	0	0.67	-24.15	-24.16
798	1	0.14	0	0.94	5.56	0.06	6.38	0.02	1	0.63	-20.42	-16.15
799	1	0.3	0	1	0.15	0	0	0.67	0	0.15	-13.13	-13.13
800	1	4.75	0	1	2.32	0	0	0.67	0	2.36	-10.66	-10.66
801	1	0.49	0	0.96	37.46	0.04	3.39	0.09	1	2.53	-19.18	-17.26
802	1	2.04	0.07	1	0.48	0	0	0.67	0	1.12	-14.77	-14.77
803	1	1.03	0	1	0.68	0	0	0.67	0	0.51	-14.24	-14.24
804	1	1.25	0.03	0.88	2.72	0.12	0.26	0.51	1	1.2	-24.46	-23.34
805	1	1.68	0.07	1	0.24	0	0	0.67	0	0.95	-19.13	-19.13
806	1	1.38	0.68	1	0.73	0	0	0.67	0	1.78	-32.13	-32.13
807	1	0.41	0	1	0.25	0	0	0.67	0	0.21	-11.54	-11.54
808	1	1.25	0.19	0.91	14.03	0.09	1.51	0.24	0	3.01	-31.45	-30.07
809	1	0	0	1	0	0	0	1	0	0	0	0
810	1	2.36	0	1	1.16	0	0	0.67	0	1.17	-8.73	-8.73
811	1	1.85	0.16	1	0.64	0	0	0.67	0	1.18	-17.88	-17.88
812	1	0.17	0	0.9	1.34	0.1	1.65	0.22	1	0.3	-16.43	-14.98
813	1	1.38	0.36	1	0.6	0	0	0.67	0	1.27	-25.66	-25.66
814	1	0.24	0.18	0.81	0.41	0.19	0.01	0.64	0	0.49	-18.79	-18.79
815	1	0.91	0	0.9	1.38	0.1	0.1	0.57	1	0.68	-19.86	-18.45
816	1	4.26	0.2	1	0.98	0	0	0.67	0	2.44	-12.19	-12.2
817	1	0.9	0	0.7	0.8	0.3	0	0.67	0	0.83	-23.82	-23.29
818	1	1.1	0.07	0.94	7.18	0.06	1.38	0.26	1	1.35	-25.29	-23.71
819	1	0.85	0	1	0.51	0	0	0.67	0	0.42	-7.17	-7.17
820	1	1.37	0	1	0.93	0	0	0.67	0	0.68	-8.38	-8.38
821	1	0.74	0	1	0.52	0	0	0.67	0	0.37	-9.86	-9.86
822	1	0.68	0	1	0.48	0	0	0.67	0	0.34	-15.34	-15.34
823	1	1.11	0	1	0.82	0	0	0.67	0	0.55	-7.29	-7.29
824	1	0	0	1	0	0	0	1	0	0	0	0
825	1	0.48	0	1	0.31	0	0	0.67	0	0.24	-11.1	-11.1
826	1	0.15	0	1	0	0	0	0.67	0	0.07	-7.92	-7.92
827	1	0.42	0	1	0.17	0	0	0.67	0	0.21	-10.87	-10.87
828	1	0.15	0	0.97	0	0.03	0	0.67	0	0.07	-8.64	-8.64
829	1	1.2	0	1	0.85	0	0	0.67	0	0.6	-17.65	-17.65
830	1	0.91	0	1	0.6	0	0	0.67	0	0.45	-12.23	-12.23
831	1	0	0	1	0	0	0	1	0	0	0	0
832	1	0.51	0	1	0.34	0	0	0.67	0	0.25	-10.59	-10.59
833	1	1.42	0	1	0.78	0	0	0.67	0	0.7	-8	-8
834	1	0	0	1	0	0	0	1	0	0	0	0
835	1	1.05	0.38	0.99	0.56	0.01	0	0.67	0	1.13	-26.14	-26.14
836	1	1.07	0.61	0.94	0.59	0.06	0	0.67	0	1.51	-33.87	-33.87
837	1	2.13	0.26	1	1.27	0	0	0.67	0	1.48	-24.65	-24.65
838	1	0.5	0	1	0.33	0	0	0.67	0	0.25	-11.62	-11.62
839	1	1.07	0.31	0.99	0.51	0.01	0	0.67	0	1.03	-21.94	-21.94
840	1	1.74	0.16	1	0.96	0	0	0.67	0	1.12	-16.87	-16.87
841	1	1.19	0	1	0.99	0	0	0.67	0	0.59	-15.2	-15.2
842	1	1.71	0.26	1	0.88	0	0	0.67	0	1.26	-26.17	-26.17
843	1	0.75	0.33	1	0.26	0	0	0.67	0	0.92	-19.96	-19.96
844	1	0.67	0	0.87	13.74	0.13	2.61	0.13	3	3.13	-28.79	-26.15
845	1	0.49	0.19	0.88	39.95	0.12	5.85	0.02	1	8.49	-42.88	-38.05
846	1	5.05	0.06	0.71	1.8	0.29	0	0.67	0	3.42	-26.05	-25.47
847	1	1.23	0	0.86	3.34	0.14	0.48	0.43	2	1.34	-23.78	-21.48
848	1	3.84	0.43	1	1.25	0	0	0.67	0	2.61	-39.24	-39.24
849	1	3.28	0	0.93	27.73	0.07	-0.64	0.67	2	4.94	-31.63	-31.76
850	1	1.66	0.13	0.92	3.88	0.08	0.16	0.54	0	1.53	-25.07	-24.9
851	1	0.54	0.38	1	0.39	0	0	0.67	0	0.88	-23.29	-23.29
852	1	2.12	0.56	0.96	0.83	0.04	0	0.67	0	1.98	-28.82	-28.82
853	1	1.63	0.11	0.77	4.68	0.23	0.59	0.41	0	2.68	-34.25	-33.06
854	1	1.2	0.06	0.75	1.44	0.25	0	0.66	0	1.26	-28.95	-28.75
855	1	1.02	0	1	0.75	0	0	0.67	0	0.5	-7.59	-7.59
856	1	0.66	0.18	1	0.11	0	0	0.67	0	0.62	-21.38	-21.38
857	1	0.61	0	0.7	1.76	0.3	0.37	0.47	0	1.16	-25.38	-24.56
858	1	0.76	0	1	0.49	0	0	0.67	0	0.38	-14.83	-14.83
859	1	0.85	0	1	0.51	0	0	0.67	0	0.42	-6.69	-6.69
860	1	1.14	0.05	0.96	0.47	0.04	0	0.67	0	0.68	-19.18	-19.2
861	1	0.51	0	0.94	5.9	0.06	1.05	0.31	1	0.8	-17.54	-16.83
862	1	0.58	0	1	0.38	0	0	0.67	0	0.29	-17.21	-17.21
863	1	2.22	0	0.91	47.77	0.09	6.65	0.02	3	7.98	-43.1	-29.45
864	1	0.45	0.05	0.96	92.85	0.04	11.93	0	1	5.68	-32.21	-24.22
865	1	0.59	0	0.97	112.9	0.03	5.66	0.03	1	5.75	-26.63	-22.94
866	1	0.87	0	0.97	256.84	0.03	8.8	0.01	1	11.26	-29.77	-22.16
867	1	0.36	0.03	0	0.61	1	0.2	0.53	0	1.16	-32.16	-32.16
868	1	0.61	0	0.95	12.11	0.05	1.09	0.3	1	1.23	-22.24	-21.5
869	1	4.97	0	1	2.84	0	0	0.67	0	2.46	-14.96	-14.97
870	1	1.08	0	1	0.63	0	0	0.67	0	0.54	-7.07	-7.07
871	1	0	0	1	0	0	0	1	0	0	0	0
872	1	0	0	1	0	0	0	1	0	0	0	0
873	1	0	0	1	0	0	0	1	0	0	0	0
874	1	7.63	0	1	2.36	0	0	0.67	0	3.78	-11.69	-11.69
875	1	1.91	0	0.94	4.38	0.06	0.39	0.46	1	1.39	-19.06	-15.82
876	1	1.77	0.11	0.89	7.86	0.11	0.72	0.38	1	2.4	-34.01	-32.3
877	1	0.91	0.11	0.82	20.23	0.18	3.32	0.09	1	6.62	-40.68	-37.5
878	1	1.04	0.31	1	0.44	0	0	0.67	0	1.02	-23.8	-23.8
879	1	0.85	0	1	0.51	0	0	0.67	0	0.42	-6.69	-6.69
880	1	0.91	0	1	0.47	0	0	0.67	0	0.45	-14.8	-14.8
881	1	0.51	0.18	0.99	0.25	0.01	0	0.67	0	0.55	-15.22	-15.22
882	1	3.57	0	1	1.59	0	0	0.67	0	1.77	-10.54	-10.54
883	1	1.76	0.19	1	0.56	0	0	0.67	0	1.19	-22.29	-22.29
884	1	0.98	0.14	1	0.46	0	0	0.67	0	0.72	-20.1	-20.1
885	1	0.17	0	0	0.8	1	0.35	0.48	1	1.38	-33.35	-33.35
886	1	0	0	1	0	0	0	1	0	0	0	0
887	1	1.82	0	1	1.08	0	0	0.67	0	0.9	-9.07	-9.07
888	1	2.92	0.06	1	1.57	0	0	0.67	0	1.55	-14.12	-14.12
889	1	0	0	0.53	1.26	0.47	2.44	0.14	1	0.96	-25.07	-24.94
890	1	1.25	0	1	0.69	0	0	0.67	0	0.62	-10.81	-10.81
891	1	0.58	0	1	0.39	0	0	0.67	0	0.29	-12.49	-12.49
892	1	0	0	0.66	1.39	0.34	0.85	0.35	1	0.76	-21.05	-20.69
893	1	1.08	0.4	0.97	0.41	0.03	0	0.67	0	1.19	-25.02	-25.03
894	1	1.73	0.2	0.85	6.92	0.15	0.48	0.44	0	2.85	-35.76	-34.94
895	1	1.02	0.08	1	0.42	0	0	0.67	0	0.63	-18.69	-18.69
896	1	0.26	0.22	0.88	0.21	0.12	0	0.67	0	0.48	-19.77	-19.77
897	1	1.24	0	0.93	5.15	0.07	0.38	0.47	1	1.18	-24.24	-23.84
898	1	4.47	0.13	0.85	0.21	0.15	0	0.67	0	2.45	-19.24	-19.24
899	1	1.49	0	0.93	2.48	0.07	0.07	0.59	1	1.03	-22.78	-22.41
900	1	1.81	0.48	1	0.91	0	0	0.67	0	1.67	-33.27	-33.27
901	1	1.6	0	0.74	5.16	0.26	0.4	0.46	0	3	-33.43	-32.19
902	1	0.8	0	0.92	2.4	0.08	0.2	0.53	1	0.7	-16.63	-16.27
903	1	0.68	0	1	0.45	0	0	0.67	0	0.34	-14.53	-14.53
904	1	2.43	0	1	1.46	0	0	0.67	0	1.21	-8.27	-8.27
905	1	0.35	0.14	0.94	0.12	0.06	0	0.67	0	0.4	-18.05	-18.05
906	1	0.97	0.17	1	0.51	0	0	0.67	0	0.76	-18.3	-18.3
907	1	1.54	0.36	1	0.74	0	0	0.67	0	1.35	-21.87	-21.87
908	1	1.56	0	1	0.85	0	0	0.67	0	0.78	-7.49	-7.49
909	1	1.22	0.14	1	0.72	0	0	0.67	0	0.83	-18.05	-18.05
910	1	1.93	0.15	1	0.47	0	0	0.67	0	1.2	-18.29	-18.29
911	1	0.87	0	0.97	62	0.03	3.97	0.06	0	3.56	-22.39	-19.96
912	1	0.38	0	0.87	1.48	0.13	0.16	0.54	1	0.5	-18.12	-17.99
913	1	1.76	0.07	1	0.5	0	0	0.67	0	0.99	-20.49	-20.49
914	1	0.79	0	1	0.57	0	0	0.67	0	0.39	-14.42	-14.42
915	1	1.54	0.1	1	0.64	0	0	0.67	0	0.93	-20.7	-20.7
916	1	0.64	0.47	0.97	0.5	0.03	0	0.67	0	1.08	-28.75	-28.76
917	1	1.28	0.09	1	0.36	0	0	0.67	0	0.78	-14.73	-14.73
918	1	0.34	0	1	0.18	0	0	0.67	0	0.17	-14.3	-14.3
919	1	0.92	0	1	0.66	0	0	0.67	0	0.45	-14.49	-14.49
920	1	0.99	0	0.84	2.81	0.16	0.42	0.45	0	1.21	-21.72	-20.18
921	1	3.23	0.16	1	0.86	0	0	0.67	0	1.86	-31.61	-31.61
922	1	0.78	0	1	0.57	0	0	0.67	0	0.39	-11.37	-11.37
923	1	0.33	0	0.97	229.94	0.03	5.03	0.04	0	9.53	-16.18	-13.14
924	1	4.33	0.07	1	0.69	0	0	0.67	0	2.26	-23	-23
925	1	0	0	1	0	0	0	1	0	0	0	0
926	1	0.8	0.47	1	0.4	0	0	0.67	0	1.17	-27.34	-27.34
927	1	0.43	0.08	1	0.22	0	0	0.67	0	0.34	-13.03	-13.03
928	1	0.84	0	0.6	1.28	0.4	0.08	0.58	0	1.25	-30.96	-30.72
929	1	2.26	0.08	1	1.07	0	0	0.67	0	1.25	-13.48	-13.48
930	1	0.8	0	1	0.57	0	0	0.67	0	0.4	-9.34	-9.34
931	1	1.07	0.11	1	0.54	0	0	0.67	0	0.7	-20.55	-20.55
932	1	1.95	0.21	1	1.08	0	0	0.67	0	1.3	-21.29	-21.29
933	1	1.67	0	1	0.89	0	0	0.67	0	0.83	-23.21	-23.21
934	1	1.6	0	1	0.86	0	0	0.67	0	0.79	-8.77	-8.77
935	1	1.58	0.16	1	0.77	0	0	0.67	0	1.04	-17.52	-17.53
936	1	1.62	0.6	1	0.72	0	0	0.67	0	1.78	-28.56	-28.56
937	1	1.43	0.22	1	0.57	0	0	0.67	0	1.07	-16.72	-16.72
938	1	3.46	0	0.7	1.96	0.3	0	0.67	0	2.67	-30.56	-29.79
939	1	0.9	0.47	0.87	1.1	0.13	0	0.67	0	1.35	-33.43	-33.43
940	1	0.4	0	0.75	4.85	0.25	3.39	0.09	0	2.19	-31.75	-29.15
941	1	0.45	0.07	0.92	0.1	0.08	0	0.67	0	0.33	-17.33	-17.33
942	1	0.8	0	0.96	14.68	0.04	1.98	0.18	1	1.44	-17.86	-16.41
943	1	1.17	0	1	0.61	0	0	0.67	0	0.58	-15.92	-15.92
944	1	0.61	0	1	0.42	0	0	0.67	0	0.3	-13.66	-13.66
945	1	0.86	0	1	0.44	0	0	0.67	0	0.42	-14.34	-14.34
946	1	12.5	0	1	2.03	0	0	0.67	0	6.2	-13.17	-13.16
947	1	0	0	0	0.08	1	0.28	0.5	1	0.12	-8.78	-8.78
948	1	2.18	0	1	1.47	0	0	0.67	0	1.08	-18.11	-18.11
949	1	1.15	0	1	0.79	0	0	0.67	0	0.57	-8.65	-8.65
950	1	0	0	1	0	0	0	1	0	0	0	0
951	1	0.68	0.08	1	0.34	0	0	0.67	0	0.47	-17.63	-17.63
952	1	6.62	0	1	2.05	0	0	0.67	0	3.28	-10.76	-10.76
953	1	1.91	0	1	0.99	0	0	0.67	0	0.95	-16.21	-16.21
954	1	1.81	0	1	1.36	0	0	0.67	0	0.9	-15.98	-15.98
955	1	1.2	0	0.94	9.32	0.06	1.03	0.31	1	1.43	-19.23	-18.3
956	1	1.3	0	0.69	1.41	0.31	0	0.67	2	1.34	-24.82	-24
957	1	0.82	0.06	0.87	1.4	0.13	-0.07	0.67	0	0.79	-21.8	-21.69
958	1	1.96	0	1	1.23	0	0	0.67	0	0.97	-16.19	-16.19
959	1	3.62	0	1	1.77	0	0	0.67	0	1.8	-19.11	-19.11
960	1	1.49	0	1	1.07	0	0	0.67	0	0.74	-10.49	-10.49
961	1	0.63	0	1	0.41	0	0	0.67	0	0.31	-6.38	-6.38
962	1	0.99	0	1	0.55	0	0	0.67	0	0.49	-15.31	-15.32
963	1	0.19	0.08	0.89	0.08	0.11	0	0.67	0	0.22	-14.37	-14.37
964	1	3.08	0.18	1	1.02	0	0	0.67	0	1.81	-27.01	-27.01
965	1	1.08	0.23	0.93	111.66	0.07	4.97	0.04	1	13.87	-38.65	-36.16
966	1	0.61	0	1	0.4	0	0	0.67	0	0.3	-6.4	-6.4
967	1	0.68	0	0.94	87.12	0.06	9.13	0	2	8.57	-35.31	-27.63
968	1	6.11	0.33	1	2.01	0	0	0.67	0	3.57	-28.88	-28.88
969	1	0	0	0.92	2.46	0.08	0.93	0.33	1	0.31	-10.37	-10.03
970	1	1.93	0	0.57	0.72	0.43	0	0.67	0	1.46	-20.35	-20.2
971	1	2.3	0	0.94	5.96	0.06	0.43	0.45	1	1.7	-19.82	-16.18
972	1	1.62	0	1	1.31	0	0	0.67	0	0.8	-18.07	-18.07
973	1	1.07	0.2	1	0.55	0	0	0.67	0	0.85	-22.78	-22.78
974	1	0.87	0	0.79	2.42	0.21	0.38	0.46	0	1.25	-24.4	-23.86
975	1	1	0	0.93	2.6	0.07	0.2	0.53	1	0.81	-14.97	-14.57
976	1	2.4	0	0.79	0.45	0.21	0	0.67	0	1.35	-18.64	-18.63
977	1	1.45	0.17	1	1.15	0	0	0.67	0	1	-25.93	-25.93
978	1	0.22	0.17	0.9	0.17	0.1	0	0.67	0	0.39	-17.06	-17.06
979	1	0.65	0	1	0.46	0	0	0.67	0	0.32	-6.56	-6.56
980	1	62.2	0	0.73	0	0.27	0	0.67	0	30.85	-5.08	-5.08
981	1	0.3	0.07	1	0	0	0	0.67	0	0.26	-12.77	-12.77
982	1	0.33	0	1	0.13	0	0	0.67	0	0.16	-8.75	-8.75
983	1	1.29	0.07	1	0.36	0	0	0.67	0	0.76	-11.88	-11.88
984	1	2.02	0.07	1	0.82	0	0	0.67	0	1.12	-19.13	-19.13
985	1	2.73	0	1	1.66	0	0	0.67	0	1.35	-21.76	-21.76
986	1	0	0	1	0	0	0	1	0	0	0	0
987	1	0	0	1	0	0	0	1	0	0	0	0
988	1	0	0	1	0	0	0	1	0	0	0	0
989	1	0	0	1	0	0	0	1	0	0	0	0
990	1	0	0	1	0	0	0	1	0	0	0	0
991	1	0	0	1	0	0	0	1	0	0	0	0
992	1	0	0	1	0	0	0	1	0	0	0	0
993	1	0	0	1	0	0	0	1	0	0	0	0
994	1	0	0	1	0	0	0	1	0	0	0	0
995	1	0	0	1	0	0	0	1	0	0	0	0
996	1	0	0	1	0	0	0	1	0	0	0	0
997	1	0	0	1	0	0	0	1	0	0	0	0
998	1	0	0	1	0	0	0	1	0	0	0	0
999	1	0	0	1	0	0	0	1	0	0	0	0
1000	1	0	0	1	0	0	0	1	0	0	0	0
1001	1	0	0	1	0	0	0	1	0	0	0	0
1002	1	0	0	1	0	0	0	1	0	0	0	0
1003	1	0	0	1	0	0	0	1	0	0	0	0
1004	1	0	0	1	0	0	0	1	0	0	0	0
1005	1	0	0	1	0	0	0	1	0	0	0	0
1006	1	0	0	1	0	0	0	1	0	0	0	0
1007	1	0	0	1	0	0	0	1	0	0	0	0
1008	1	0	0	1	0	0	0	1	0	0	0	0
1009	1	1.67	0	1	0.89	0	0	0.67	0	0.83	-9.29	-9.29
1010	1	0.46	0	1	0.26	0	0	0.67	0	0.23	-12.31	-12.31
1011	1	2.03	0.07	1	0.72	0	0	0.67	0	1.11	-13.77	-13.77
1012	1	0	0	0.01	0.15	0.99	0.45	0.44	0	0.24	-13.64	-13.64
1013	1	0	0	1	0	0	0	1	0	0	0	0
1014	1	1.76	0	1	0.93	0	0	0.67	0	0.87	-16.31	-16.32
1015	1	6.31	0	0.92	22.36	0.08	-0.53	0.67	2	6.18	-25.41	-25.23
1016	1	1.48	0.26	1	0.62	0	0	0.67	0	1.16	-21.12	-21.12
1017	1	0	0	1	0	0	0	1	0	0	0	0
1018	1	1.6	0	1	1.23	0	0	0.67	0	0.8	-15.69	-15.69
1019	1	1.14	0	1	0.63	0	0	0.67	0	0.56	-17.07	-17.07
1020	1	0	0	0.53	0.32	0.47	0.52	0.42	0	0.25	-16.95	-16.93
1021	1	1.17	0.28	1	0.65	0	0	0.67	0	1.03	-26.93	-26.93
1022	1	0.83	0.1	1	0.26	0	0	0.67	0	0.57	-24.07	-24.07
1023	1	0.87	0.11	1	0.35	0	0	0.67	0	0.62	-19.37	-19.37
1024	1	1.3	0.24	0.97	37.8	0.03	0.7	0.38	0	3.05	-29.36	-28.95
1025	1	0.84	0.14	1	0.35	0	0	0.67	0	0.65	-15.63	-15.63
1026	1	0.73	0	1	0.5	0	0	0.67	0	0.36	-6.26	-6.26
1027	1	0	0	1	0	0	0	1	0	0	0	0
1028	1	1.51	0	0.79	1.41	0.21	0	0.67	0	1.24	-20.01	-19.37
1029	1	0.43	0.25	0.91	0.29	0.09	0	0.67	0	0.63	-27.53	-27.53
1030	1	0.33	0	1	0.13	0	0	0.67	0	0.16	-8.49	-8.49
1031	1	1.43	0.08	1	0.31	0	0	0.67	0	0.84	-21.51	-21.51
1032	1	0.42	0	0.78	3.6	0.22	1.92	0.19	1	1.5	-26.56	-25.16
1033	1	0.63	0.19	0.99	0.16	0.01	0	0.67	0	0.62	-24.16	-24.16
1034	1	0.78	0.14	1	0.34	0	0	0.67	0	0.6	-15.71	-15.71
1035	1	0.88	0	1	0.57	0	0	0.67	0	0.43	-8.85	-8.85
1036	1	0.94	0.27	1	0.34	0	0	0.67	0	0.91	-19.14	-19.14
1037	1	0.83	0.16	1	0.39	0	0	0.67	0	0.67	-17.44	-17.44
1038	1	0	0	1	0	0	0	1	0	0	0	0
1039	1	0	0	0.88	4.97	0.12	3.26	0.09	2	0.95	-16.96	-15.65
1040	1	0.91	0.56	0.92	0.61	0.08	0	0.67	0	1.36	-28.44	-28.44
1041	1	0.78	0.1	1	0.25	0	0	0.67	0	0.54	-16.89	-16.9
1042	1	1.75	0	1	1.18	0	0	0.67	0	0.87	-8.03	-8.03
1043	1	1.5	1.5	0.85	1.49	0.15	0	0.67	0	3.18	-39.47	-39.46
1044	1	1.81	0.62	1	0.88	0	0	0.67	0	1.91	-34.43	-34.43
1045	1	3.57	0.09	1	1.38	0	0	0.67	0	1.91	-14.7	-14.7
1046	1	0.64	0.3	0.93	0.24	0.07	0	0.67	0	0.8	-20.22	-20.22
1047	1	0	0	0	0.49	1	2.53	0.14	0	0.79	-29.3	-29.3
1048	1	0.37	0	0.91	1.92	0.09	0.33	0.48	1	0.45	-16.11	-15.85
1049	1	0.59	0.07	1	0.3	0	0	0.67	0	0.41	-12.26	-12.26
1050	1	0.94	0	1	0.64	0	0	0.67	0	0.47	-19.91	-19.91
1051	1	0.17	0.01	0	1.16	1	2.11	0.17	0	1.97	-31.75	-31.75
1052	1	0.7	0.18	0.97	0.29	0.03	0	0.67	0	0.64	-23.46	-23.46
1053	1	0.94	0	1	0.61	0	0	0.67	0	0.47	-17.94	-17.94
1054	1	0.64	0.18	0.99	0.36	0.01	0	0.67	0	0.61	-15	-15.01
1055	1	327.39	0	0.8	0	0.2	0	0.67	0	162.4	-7.07	-7.07
1056	1	2.05	0	0.72	3.37	0.28	0.04	0.61	0	2.55	-20	-19.68
1057	1	0	0	0	0.67	1	1.38	0.26	0	1.08	-7.82	-7.82
1058	1	345.48	0.43	0.73	0.35	0.27	0	0.67	0	172.03	-7.96	-7.96
1059	1	4.09	0	0.64	1.24	0.36	0	0.67	0	2.75	-29.23	-28.76
1060	1	0.94	0	0.82	2.09	0.18	0.36	0.47	2	1.09	-22.7	-21.2
1061	1	0	0	0.57	1.73	0.43	3.46	0.08	2	1.21	-33.5	-32.44
1062	1	1.28	1.1	0.8	1.35	0.2	-0.01	0.67	0	2.5	-23.2	-23.2
1063	1	1.87	0.44	1	0.54	0	0	0.67	0	1.64	-25	-25
1064	1	1.03	0.44	0.98	0.42	0.02	0	0.67	0	1.22	-15.49	-15.49
1065	1	0.07	0.01	0.02	2.75	0.98	2.44	0.14	0	4.43	-40.66	-40.57
1066	1	0.44	0	0.8	3.81	0.2	2.93	0.11	2	1.43	-32.57	-30.37
1067	1	1.47	0	1	0.8	0	0	0.67	0	0.73	-18.88	-18.88
1068	1	0.57	0.25	0.94	0.31	0.06	0	0.67	0	0.7	-22.13	-22.13
1069	1	1.01	0.33	0.78	28.3	0.22	6.52	0.02	2	11.01	-56.43	-51.63
1070	1	2.71	1.2	0.99	1.23	0.01	0	0.67	0	3.29	-43.05	-43.05
1071	1	0	0	0	0.82	1	2.15	0.17	1	1.33	-30.27	-30.27
1072	1	1.04	0.77	0.93	0.85	0.07	0	0.67	0	1.78	-34.94	-34.94
1073	1	0.91	0.22	1	0.3	0	0	0.67	0	0.8	-24.18	-24.18
1074	1	0.9	0	0.01	0.91	0.99	0	0.67	0	1.91	-27.21	-27.21
1075	1	0.88	0.3	0.89	8.55	0.11	1.32	0.26	0	2.35	-28.49	-27.66
1076	1	1.16	0.51	1	0.49	0	0	0.67	0	1.4	-29.96	-29.96
1077	1	0.44	0	1	0.22	0	0	0.67	0	0.22	-6.86	-6.86
1078	1	1.11	0.19	1	0.67	0	0	0.67	0	0.86	-19.19	-19.19
1079	1	2.08	0.36	1	0.89	0	0	0.67	0	1.62	-31.19	-31.19
1080	1	1.6	0.43	1	0.88	0	0	0.67	0	1.5	-27.03	-27.03
1081	1	0.34	0	0.77	3.33	0.23	3.52	0.08	2	1.39	-31.04	-28.88
1082	1	0.55	0	1	0.32	0	0	0.67	0	0.27	-13.79	-13.79
1083	1	0.88	0.25	1	0.32	0	0	0.67	0	0.84	-18.65	-18.65
1084	1	0.55	0.29	0.91	0.32	0.09	0	0.67	0	0.75	-24.91	-24.91
1085	1	0	0	0	0.56	1	1.45	0.25	1	0.91	-20.38	-20.38
1086	1	0.37	0.25	0.92	0.25	0.08	0	0.67	0	0.59	-25.81	-25.81
1087	1	1.2	0.21	0.91	14.75	0.09	0.88	0.34	0	3.16	-30.74	-30.11
1088	1	0.5	0.05	0	1.08	1	0.4	0.46	0	2	-30.21	-30.21
1089	1	0.12	0.09	0.82	0.07	0.18	0	0.67	0	0.19	-16.15	-16.15
1090	1	0	0	0.81	1.85	0.19	4.65	0.05	0	0.58	-17.81	-16.79
1091	1	1.98	0.54	1	0.7	0	0	0.67	0	1.86	-28.26	-28.26
1092	1	0.85	0.09	1	0.23	0	0	0.67	0	0.57	-13.98	-13.98
1093	1	0.74	0.07	1	0.15	0	0	0.67	0	0.49	-12.58	-12.58
1094	1	0.34	0	1	0.11	0	0	0.67	0	0.17	-8.86	-8.86
1095	1	0.92	0.27	0.92	0.39	0.08	0	0.67	0	0.91	-22.18	-22.18
1096	1	0.13	0	0.7	1.74	0.3	2.4	0.15	0	0.9	-25.56	-24.66
1097	1	0.23	0	1	0.03	0	0	0.67	0	0.11	-8.64	-8.64
1098	1	1.74	0.09	0.89	1.15	0.11	0	0.67	0	1.2	-21.99	-21.96
1099	1	133.05	0.25	0.75	1.09	0.25	0	0.67	0	66.75	-25.55	-25.53
1100	1	0.45	0.08	1	0.04	0	0	0.67	0	0.35	-12.55	-12.55
1101	1	2.81	0	0.89	1.28	0.11	0	0.67	0	1.61	-14.41	-12.99
1102	1	0.41	0.26	0.39	3.87	0.61	1.96	0.19	0	4.2	-37.17	-37.03
1103	1	0	0	0.9	1.58	0.1	1.83	0.2	1	0.24	-11.96	-10.79
1104	1	0.76	0.07	1	0.29	0	0	0.67	0	0.49	-14.11	-14.11
1105	1	1.39	0	0.92	2.99	0.08	0.19	0.53	1	1.08	-24.23	-23.8
1106	1	0.27	0	1	0.11	0	0	0.67	0	0.13	-13.78	-13.78
1107	1	2.66	0.29	0.94	51.43	0.06	0.79	0.36	0	6.79	-32.76	-32.13
1108	1	1.12	0.37	1	0.54	0	0	0.67	0	1.16	-25.06	-25.06
1109	1	2.46	0.08	0.9	2.43	0.1	0	0.67	0	1.72	-19.85	-19.29
1110	1	2.21	0.25	1	0.54	0	0	0.67	0	1.5	-27.72	-27.72
1111	1	1.22	0.11	1	0.4	0	0	0.67	0	0.79	-19.46	-19.46
1112	1	0.32	0	0.71	1.14	0.29	0.27	0.5	0	0.69	-21.68	-21.47
1113	1	0.57	0.18	0.96	0.13	0.04	0	0.67	0	0.57	-19.05	-19.06
1114	1	0.43	0	1	0.27	0	0	0.67	0	0.21	-6.65	-6.65
1115	1	0.32	0	0.8	0.49	0.2	0.02	0.63	1	0.32	-16.25	-16.13
1116	1	2.95	0	1	1.72	0	0	0.67	0	1.46	-9.4	-9.4
1117	1	0.53	0	0.69	1.93	0.31	0.8	0.36	0	1.23	-25.88	-25.16
1118	1	1.18	0.08	1	0.68	0	0	0.67	0	0.71	-12.49	-12.49
1119	1	2.53	0.85	1	1.01	0	0	0.67	0	2.64	-32.35	-32.35
1120	1	0.37	0	1	0.21	0	0	0.67	0	0.18	-11.01	-11.01
1121	1	0.42	0	0.97	95.39	0.03	5.32	0.03	1	4.99	-17.13	-14.22
1122	1	0.4	0.07	0.97	57.5	0.03	2.2	0.16	0	3.33	-22.87	-21.08
1123	1	1.07	0.15	0.94	42.51	0.06	0.97	0.32	1	4.64	-30.79	-30.18
1124	1	0	0	0.01	0.07	0.99	0.22	0.52	1	0.12	-9.13	-9.13
1125	1	0.24	0	0.96	14.95	0.04	2.58	0.13	1	1.12	-20.86	-18.27
1126	1	0.65	0.02	0	0.74	1	0.01	0.64	0	1.52	-31.59	-31.59
1127	1	0.24	0.01	0	0.26	1	-0.01	0.67	0	0.54	-19.98	-19.99
1128	1	0	0	0.5	0.66	0.5	0.65	0.39	1	0.54	-18.65	-18.56
1129	1	0.34	0	1	0.18	0	0	0.67	0	0.17	-10.56	-10.56
1130	1	3.01	1.32	0.93	1.25	0.07	0	0.67	0	3.64	-36.83	-36.83
1131	1	0.85	0	0.6	1.68	0.4	0.32	0.48	0	1.51	-33.75	-33.14
1132	1	0.81	0	0.72	0.97	0.28	0	0.65	1	0.85	-23.9	-23.45
1133	1	0.65	0.18	0.97	0.3	0.03	0	0.67	0	0.62	-22.78	-22.78
1134	1	0.14	0	1	0	0	0	0.67	0	0.07	-8.22	-8.22
1135	1	0.58	0	1	0.39	0	0	0.67	0	0.29	-7.15	-7.15
1136	1	0	0	0.78	17.84	0.22	7.33	0.01	2	6.51	-37.1	-32.99
1137	1	1.13	0.16	0.84	9.32	0.16	2.62	0.13	1	3.25	-38.91	-36.05
1138	1	1.69	0	0.9	33.94	0.1	6.58	0.02	3	6.53	-40.19	-31.92
1139	1	1.23	0.69	0.81	2.3	0.19	-0.15	0.67	0	2.22	-36.12	-36.11
1140	1	1.18	0.49	1	0.64	0	0	0.67	0	1.39	-25.16	-25.16
1141	1	1.43	0	0.8	3.46	0.2	0.58	0.41	1	1.84	-26.59	-23.98
1142	1	0.47	0	1	0.19	0	0	0.67	0	0.23	-7.49	-7.49
1143	1	0.24	0.2	0.85	0.17	0.15	0	0.67	0	0.43	-16.54	-16.54
1144	1	0.53	0	0.83	1.98	0.17	0.76	0.37	0	0.8	-22.41	-21.33
1145	1	0.67	0.16	0.96	15.86	0.04	1.84	0.2	1	1.61	-26.8	-25.85
1146	1	0.38	0.27	0.94	0.3	0.06	0	0.67	0	0.62	-19.61	-19.61
1147	1	0.57	0	1	0.39	0	0	0.67	0	0.28	-11.39	-11.39
1148	1	0.28	0.01	0	0.85	1	0.2	0.53	2	1.51	-36.13	-36.13
1149	1	1.01	0.15	1	0.32	0	0	0.67	0	0.75	-20.45	-20.44
1150	1	1.99	0	1	1.04	0	0	0.67	0	0.99	-17.5	-17.5
1151	1	0.66	0	1	0.44	0	0	0.67	0	0.33	-12.76	-12.76
1152	1	0.82	0.22	1	0.32	0	0	0.67	0	0.77	-20.55	-20.55
1153	1	0	0	0	0.13	1	0.72	0.37	0	0.21	-11.39	-11.39
1154	1	0	0	1	0	0	0	1	0	0	0	0
1155	1	1.4	0.49	0.96	0.56	0.04	0	0.67	0	1.5	-34.58	-34.58
1156	1	0.64	0	1	0.44	0	0	0.67	0	0.32	-6.29	-6.29
1157	1	0.62	0.36	0.97	0.32	0.03	0	0.67	0	0.89	-21.78	-21.78
1158	1	0.76	0	1	0.53	0	0	0.67	0	0.38	-12.84	-12.84
1159	1	0.64	0	1	0.42	0	0	0.67	0	0.32	-9.38	-9.38
1160	1	0	0	0	0.08	1	0.29	0.49	0	0.13	-8.57	-8.57
1161	1	0.2	0.08	0.91	0.07	0.09	0	0.67	0	0.23	-13.19	-13.19
1162	1	3.27	0	1	2.11	0	0	0.67	0	1.62	-20.34	-20.34
1163	1	1.42	0	1	0.73	0	0	0.67	0	0.7	-15.04	-15.04
1164	1	0.45	0.24	0.91	0.24	0.09	0	0.67	0	0.62	-19.08	-19.08
1165	1	1.07	0.19	0.99	0.42	0.01	0	0.67	0	0.85	-20.56	-20.56
1166	1	1.17	0.23	1	0.75	0	0	0.67	0	0.95	-18.96	-18.96
1167	1	0	0	0	0.06	1	0	0.65	0	0.1	-8.95	-8.95
1168	1	0.19	0	1	0	0	0	0.67	0	0.1	-8.5	-8.5
1169	1	0.92	0	1	0.66	0	0	0.67	0	0.45	-9.35	-9.35
1170	1	1.17	0	1	0.76	0	0	0.67	0	0.58	-7.93	-7.93
1171	1	0.61	0.22	0.83	0.81	0.17	-0.06	0.67	0	0.82	-25.63	-25.61
1172	1	0.56	0	0.88	1.07	0.12	0.03	0.62	1	0.49	-15.11	-15.05
1173	1	0	0	1	0	0	0	1	0	0	0	0
1174	1	1.08	0	1	0.77	0	0	0.67	0	0.54	-14.71	-14.71
1175	1	0.86	0.15	1	0.46	0	0	0.67	0	0.67	-16.37	-16.37
1176	1	0	0	1	0	0	0	1	0	0	0	0
1177	1	1.64	0.2	0.97	154.53	0.03	1.88	0.19	1	8.27	-30.31	-29.13
1178	1	1.18	0.08	1	0.65	0	0	0.67	0	0.71	-14.58	-14.58
1179	1	0.95	0.1	1	0.38	0	0	0.67	0	0.63	-21.19	-21.19
1180	1	0	0	0	0.36	1	1.51	0.24	0	0.59	-24.19	-24.19
1181	1	0.9	0.07	1	0.36	0	0	0.67	0	0.56	-13.25	-13.25
1182	1	1.32	0.31	1	0.61	0	0	0.67	0	1.15	-26.56	-26.56
1183	1	0.67	0.12	0.75	10.99	0.25	2.41	0.15	0	4.91	-41.17	-39.57
1184	1	1.41	0	1	0.79	0	0	0.67	0	0.7	-16.44	-16.44
1185	1	6.1	0	1	1.99	0	0	0.67	0	3.03	-11.01	-11.01
1186	1	1.1	0.08	1	0.34	0	0	0.67	0	0.68	-14.72	-14.73
1187	1	1.11	0.18	1	0.56	0	0	0.67	0	0.84	-22.59	-22.59
1188	1	0.2	0	1	0	0	0	0.67	0	0.1	-7.37	-7.37
1189	1	0.8	0	1	0.57	0	0	0.67	0	0.4	-7.1	-7.1
1190	1	1.94	0.49	1	0.86	0	0	0.67	0	1.76	-30.78	-30.78
1191	1	2.7	0.1	1	0.61	0	0	0.67	0	1.5	-20.67	-20.67
1192	1	1.44	0	1	0.92	0	0	0.67	0	0.71	-8.17	-8.17
1193	1	1.15	0	1	0.85	0	0	0.67	0	0.57	-14.5	-14.5
1194	1	0.33	0.16	0.93	0.16	0.07	0	0.67	0	0.43	-17.5	-17.5
1195	1	0.4	0	1	0.23	0	0	0.67	0	0.2	-17.16	-17.16
1196	1	0.3	0	1	0.1	0	0	0.67	0	0.15	-7.33	-7.33
1197	1	0.53	0.1	1	0.09	0	0	0.67	0	0.42	-19.57	-19.57
1198	1	0	0	0	0.14	1	1.97	0.19	0	0.23	-11.92	-11.92
1199	1	0.8	0	1	0.57	0	0	0.67	0	0.4	-14.96	-14.96
1200	1	0.25	0.2	0.91	0.2	0.09	0	0.67	0	0.45	-17.82	-17.82
1201	1	0.14	0	0.97	163.74	0.03	5.61	0.03	1	8.12	-18.24	-15.34
1202	1	1.27	0	0.92	1.86	0.08	0.08	0.58	1	0.87	-22.76	-22.44
1203	1	1.36	0	1	0.75	0	0	0.67	0	0.67	-16.81	-16.81
1204	1	0.53	0.08	1	0.22	0	0	0.67	0	0.39	-16.86	-16.86
1205	1	0.76	0.07	0.91	2.59	0.09	0.3	0.49	0	0.85	-21.95	-21.24
1206	1	0.57	0.25	0.96	0.16	0.04	0	0.67	0	0.68	-19.91	-19.91
1207	1	0	0	1	0	0	0	1	0	0	0	0
1208	1	0	0	1	0	0	0	1	0	0	0	0
1209	1	0	0	1	0	0	0	1	0	0	0	0
1210	1	0	0	1	0	0	0	1	0	0	0	0
1211	1	0	0	1	0	0	0	1	0	0	0	0
1212	1	0	0	1	0	0	0	1	0	0	0	0
1213	1	0	0	1	0	0	0	1	0	0	0	0
1214	1	0	0	1	0	0	0	1	0	0	0	0
1215	1	0	0	1	0	0	0	1	0	0	0	0
1216	1	0	0	1	0	0	0	1	0	0	0	0
1217	1	0	0	1	0	0	0	1	0	0	0	0
1218	1	0	0	1	0	0	0	1	0	0	0	0
1219	1	0	0	1	0	0	0	1	0	0	0	0
1220	1	0	0	1	0	0	0	1	0	0	0	0
1221	1	0	0	1	0	0	0	1	0	0	0	0
1222	1	0	0	1	0	0	0	1	0	0	0	0
1223	1	0	0	1	0	0	0	1	0	0	0	0
1224	1	0	0	1	0	0	0	1	0	0	0	0
1225	1	2.53	0.63	0.95	1.21	0.05	0	0.67	0	2.32	-37.43	-37.44
1226	1	0.5	0.49	0.79	31.26	0.21	5.04	0.04	0	11.5	-51.51	-49.19
1227	1	1.97	0	0.56	0.66	0.44	0	0.67	0	1.45	-25.04	-24.69
1228	1	0.44	0.03	0	1.11	1	0.66	0.39	0	2.02	-39.77	-39.77
1229	1	2.24	0	0.69	1.63	0.31	0	0.67	0	1.94	-36.55	-35.83
1230	1	0.5	0.5	0.82	26.78	0.18	1.92	0.19	0	8.75	-40.66	-39.76
1231	1	2.49	0	0.81	5.73	0.19	0.67	0.39	1	3.03	-34.18	-31.25
1232	1	12.3	0.38	0	51.79	1	0	0.67	0	90.16	-25.64	-25.64
1233	1	0	0	0.75	351.54	0.25	2.54	0.14	0	144.92	-15.77	-14.27
1234	1	0.86	0	0.76	12.96	0.24	2.86	0.11	0	5.45	-40.75	-37.48
1235	1	2.91	0.62	0.86	4.41	0.14	0.03	0.62	0	3.3	-43.84	-43.8
1236	1	1.57	0	0.59	1.8	0.41	0.01	0.64	0	1.96	-36.48	-35.74
1237	1	0	0	1	0	0	0	1	0	0	0	0
1238	1	0	0	1	0	0	0	1	0	0	0	0
1239	1	0	0	1	0	0	0	1	0	0	0	0
1240	1	0	0	1	0	0	0	1	0	0	0	0
1241	1	0	0	1	0	0	0	1	0	0	0	0
1242	1	0	0	1	0	0	0	1	0	0	0	0
1243	1	0	0	1	0	0	0	1	0	0	0	0
1244	1	0	0	1	0	0	0	1	0	0	0	0
1245	1	0	0	1	0	0	0	1	0	0	0	0
1246	1	0	0	1	0	0	0	1	0	0	0	0
1247	1	0	0	1	0	0	0	1	0	0	0	0
1248	1	0	0	1	0	0	0	1	0	0	0	0
1249	1	0	0	1	0	0	0	1	0	0	0	0
1250	1	0	0	1	0	0	0	1	0	0	0	0
1251	1	0.27	0	0.77	14.57	0.23	4.93	0.04	4	5.51	-42.81	-40.53
1252	1	0	0	0.73	3.27	0.27	5.07	0.04	3	1.4	-29.03	-26.41
1253	1	7.02	0.21	1	2.49	0	0	0.67	0	3.82	-29.16	-29.17
1254	1	1.11	0	1	0.8	0	0	0.67	0	0.55	-17.99	-17.99
1255	1	24.01	0.34	0.74	0.34	0.26	0	0.67	0	12.45	-21.19	-21.19
1256	1	1.14	0.08	0	1.6	1	0.08	0.58	0	3.16	-33.24	-33.24
1257	1	0.43	0.01	0	0.93	1	0.41	0.45	0	1.72	-31.13	-31.13
1258	1	0	0	0.72	6.94	0.28	8.37	0.01	2	3.11	-34.24	-31.06
1259	1	1.22	0.2	0.86	18.48	0.14	2.23	0.16	0	5.16	-46.28	-44.69
1260	1	1.47	0.66	0.89	1.33	0.11	0	0.67	0	1.91	-36.88	-36.88
1261	1	0.68	0.62	0.89	32.37	0.11	2.1	0.17	0	6.88	-45.25	-44.27
1262	1	0.58	0.49	0.92	33.94	0.08	1.36	0.26	0	5.43	-41.76	-41.08
1263	1	0	0	0.67	1.96	0.33	2.01	0.18	0	1.06	-9.45	-9.3
1264	1	3.38	0	0.9	19.23	0.1	1.28	0.27	2	4.78	-24.44	-22.14
1265	1	1.39	0.33	0.9	7.15	0.1	0.88	0.34	1	2.34	-22.23	-21.04
1266	1	0.6	0	1	0.41	0	0	0.67	0	0.3	-6.89	-6.89
1267	1	1.78	0.67	1	1.2	0	0	0.67	0	1.97	-20.73	-20.73
1268	1	3.78	0.3	1	1.51	0	0	0.67	0	2.37	-18.4	-18.4
1269	1	0.49	0.33	0.89	0.35	0.11	0	0.67	0	0.78	-26.19	-26.19
1270	1	0.98	0.08	1	0.19	0	0	0.67	0	0.62	-18.6	-18.6
1271	1	0.81	0	0.82	4.24	0.18	0.95	0.33	0	1.67	-24.7	-23.53
1272	1	0.41	0.15	0.85	29.85	0.15	5.92	0.02	0	7.71	-42.2	-38.47
1273	1	0.77	0.19	1	0.44	0	0	0.67	0	0.7	-17.58	-17.58
1274	1	0.54	0.2	1	0.18	0	0	0.67	0	0.6	-18.09	-18.09
1275	1	0.99	0.08	0.86	3.31	0.14	0.16	0.54	0	1.35	-27.75	-27.43
1276	1	1.57	0.25	1	0.73	0	0	0.67	0	1.19	-21.59	-21.59
1277	1	0.2	0	1	0	0	0	0.67	0	0.1	-9.81	-9.81
1278	1	2.76	0	0.8	3.09	0.2	-0.02	0.67	3	2.39	-31.88	-29.38
1279	1	0.15	0.11	0.88	0.1	0.12	0	0.67	0	0.24	-13.03	-13.03
1280	1	3.8	0	0.85	2.34	0.15	0	0.67	0	2.46	-21.54	-20.92
1281	1	0.78	0	1	0.55	0	0	0.67	0	0.39	-12.02	-12.02
1282	1	0.64	0	1	0.44	0	0	0.67	0	0.32	-6.77	-6.77
1283	1	0	0	1	0	0	0	1	0	0	0	0
1284	1	0.64	0	1	0.44	0	0	0.67	0	0.32	-6.77	-6.77
1285	1	1.03	0.07	1	0.48	0	0	0.67	0	0.62	-18.9	-18.9
1286	1	1.29	0	1	0.67	0	0	0.67	0	0.64	-10.97	-10.97
1287	1	0.88	0	1	0.63	0	0	0.67	0	0.44	-14.43	-14.43
1288	1	0	0	1	0	0	0	1	0	0	0	0
1289	1	2.37	0	1	1.16	0	0	0.67	0	1.18	-17.59	-17.59
1290	1	1.47	0	1	0.98	0	0	0.67	0	0.73	-7.64	-7.64
1291	1	0	0	0	0.09	1	0.69	0.38	0	0.15	-8.73	-8.73
1292	1	2.96	0	1	1.44	0	0	0.67	0	1.47	-10.53	-10.53
1293	1	1.97	0	1	1.19	0	0	0.67	0	0.98	-8.98	-8.98
1294	1	0.63	0.1	0.88	0.59	0.12	0	0.67	0	0.57	-23.44	-23.43
1295	1	0	0	0	0.24	1	0.52	0.42	0	0.39	-16.35	-16.35
1296	1	0.56	0.42	0.97	106.73	0.03	1.14	0.29	0	6.32	-35.43	-34.86
1297	1	1.91	0.13	0.94	1.09	0.06	0	0.67	0	1.25	-19.21	-19.2
1298	1	1.32	0.5	0.85	1.06	0.15	0	0.67	0	1.61	-30.19	-30.18
1299	1	0.64	0.48	0.91	0.49	0.09	0	0.67	0	1.1	-27.81	-27.81
1300	1	5.36	0	0.73	2.73	0.27	0	0.67	0	3.87	-38.33	-37.37
1301	1	0.45	0.22	0.9	38.88	0.1	3.39	0.09	0	6.67	-34.33	-32.63
1302	1	0.32	0.16	0.86	0.34	0.14	0	0.67	0	0.46	-19.43	-19.42
1303	1	0.8	0	1	0.57	0	0	0.67	0	0.4	-7.19	-7.19
1304	1	0.98	0	0.74	1.17	0.26	0.01	0.64	1	0.99	-20.38	-19.73
1305	1	1.68	0.77	0.97	1.06	0.03	0	0.67	0	2.09	-38.01	-38.01
1306	1	0.66	0	1	0.46	0	0	0.67	0	0.33	-12.82	-12.82
1307	1	2.48	0	1	1.59	0	0	0.67	0	1.23	-19.69	-19.69
1308	1	0.97	0	0.7	1.6	0.3	0.19	0.53	1	1.26	-27.66	-26.68
1309	1	1.61	0.39	0.91	1.38	0.09	0	0.67	0	1.58	-32.68	-32.67
1310	1	0.97	0	1	0.63	0	0	0.67	0	0.48	-10.41	-10.41
1311	1	1.93	0.15	1	0.67	0	0	0.67	0	1.21	-23.36	-23.37
1312	1	2.01	0.19	0.93	11.6	0.07	0.41	0.45	0	2.57	-35.75	-35.25
1313	1	0.52	0	0.89	5.9	0.11	1.76	0.21	2	1.29	-25.57	-23.52
1314	1	1.16	0	0.84	0.56	0.16	0	0.67	0	0.72	-20.4	-20.38
1315	1	0	0	0.96	19.81	0.04	8.3	0.01	1	1.3	-19.65	-13
1316	1	0.34	0	0.95	5.02	0.05	3.17	0.1	1	0.61	-17.7	-14.46
1317	1	0.37	0	1	0.21	0	0	0.67	0	0.18	-10.53	-10.53
1318	1	0.35	0.1	0.95	18.77	0.05	6.8	0.01	1	1.84	-29.53	-25.32
1319	1	0.2	0	0.96	26.54	0.04	6.97	0.01	1	1.62	-21.8	-16.81
1320	1	0.94	0.01	0.88	0.64	0.12	0	0.67	0	0.61	-12.97	-12.97
1321	1	0	0	1	0	0	0	1	0	0	0	0
1322	1	1.09	0	1	0.93	0	0	0.67	0	0.54	-14.27	-14.27
1323	1	4.15	0	1	1.74	0	0	0.67	0	2.06	-17.61	-17.61
1324	1	1.23	0	1	0.52	0	0	0.67	0	0.61	-14.22	-14.22
1325	1	0.8	0	0.91	2.77	0.09	0.25	0.51	1	0.78	-18.73	-18.41
1326	1	0	0	1	0	0	0	1	0	0	0	0
1327	1	1.79	0	0.9	1.44	0.1	0	0.67	0	1.12	-18.77	-17.28
1328	1	0.41	0.09	0.77	5.66	0.23	2.76	0.12	0	2.45	-35.9	-33.95
1329	1	0.73	0.08	1	0.28	0	0	0.67	0	0.49	-19.12	-19.12
1330	1	1.33	0	1	0.69	0	0	0.67	0	0.66	-12.85	-12.85
1331	1	0	0	0.79	1.23	0.21	1.95	0.19	1	0.42	-15.81	-14.7
1332	1	1.39	0.22	1	1.14	0	0	0.67	0	1.05	-21.77	-19.66
1333	1	1.2	0.25	1	0.63	0	0	0.67	0	1	-22.49	-22.49
1334	1	0.39	0.15	0.95	0.15	0.05	0	0.67	0	0.44	-19.25	-19.25
1335	1	5.2	0.33	1	1.56	0	0	0.67	0	3.12	-22.97	-22.97
1336	1	0.74	0	0.92	17.93	0.08	2.96	0.11	2	2.75	-25.59	-20.21
1337	1	0.64	0	1	0.44	0	0	0.67	0	0.32	-7.03	-7.03
1338	1	1.21	0.07	1	0.38	0	0	0.67	0	0.72	-20.5	-20.5
1339	1	0.63	0.12	1	0.27	0	0	0.67	0	0.51	-16.51	-16.51
1340	1	0.37	0	1	0.14	0	0	0.67	0	0.18	-8.45	-8.45
1341	1	0	0	1	0	0	0	1	0	0	0	0
1342	1	1.79	0	1	1.15	0	0	0.67	0	0.89	-7.69	-7.69
1343	1	0.99	0	1	0.63	0	0	0.67	0	0.49	-16	-16
1344	1	0	0	1	0	0	0	1	0	0	0	0
1345	1	1.56	0	1	0.85	0	0	0.67	0	0.78	-19.67	-19.67
1346	1	1.11	0	1	0.79	0	0	0.67	0	0.55	-15.65	-15.65
1347	1	0.32	0.07	0.98	0.22	0.02	0	0.67	0	0.28	-11.83	-11.83
1348	1	0.85	0	1	0.61	0	0	0.67	0	0.42	-12.46	-12.46
1349	1	0.82	0.07	1	0.33	0	0	0.67	0	0.52	-16.1	-16.1
1350	1	0.62	0	1	0.43	0	0	0.67	0	0.31	-12.67	-12.67
1351	1	2.42	0	0.85	0.58	0.15	0	0.67	0	1.35	-14.97	-14.93
1352	1	17.93	0.14	0.71	0.14	0.29	0	0.67	0	9.13	-17.02	-17.03
1353	1	1.08	0	1	0.66	0	0	0.67	0	0.54	-6.73	-6.73
1354	1	1.3	0	0.75	0.95	0.25	0	0.67	0	1.03	-20.64	-19.97
1355	1	1.94	0.13	1	0.75	0	0	0.67	0	1.17	-20.03	-20.03
1356	1	0.8	0.19	1	0.24	0	0	0.67	0	0.7	-19.47	-19.47
1357	1	2.1	0.18	1	1.13	0	0	0.67	0	1.34	-28.94	-28.94
1358	1	0	0	0.04	0.48	0.96	1.08	0.3	0	0.75	-24.19	-24.19
1359	1	0.73	0.07	1	0.12	0	0	0.67	0	0.48	-14.99	-14.99
1360	1	0.18	0.01	0	0.23	1	0.01	0.64	0	0.46	-15.54	-15.55
1361	1	0.34	0	0.89	1.14	0.11	0.17	0.54	1	0.38	-14.75	-14.5
1362	1	0.93	0.74	0.89	0.76	0.11	0	0.67	0	1.66	-27.16	-27.16
1363	1	0.46	0.02	0	0.45	1	0	0.67	0	0.96	-29.41	-29.41
1364	1	1.67	0.16	1	0.96	0	0	0.67	0	1.09	-18.4	-18.4
1365	1	0.46	0	1	0.26	0	0	0.67	0	0.23	-12.65	-12.65
1366	1	1.44	0.07	0.85	0.15	0.15	0	0.67	0	0.85	-21.84	-21.84
1367	1	0.71	0	1	0.5	0	0	0.67	0	0.35	-12.72	-12.72
1368	1	1.42	0.16	1	0.99	0	0	0.67	0	0.97	-19.55	-19.55
1369	1	1.06	0	0.74	2.69	0.26	0.47	0.44	0	1.68	-27.19	-26.01
1370	1	0	0	0.83	7.04	0.17	1.96	0.19	1	1.95	-23.16	-21.65
1371	1	13.71	0.48	0.77	0.45	0.23	0	0.67	0	7.56	-31.76	-31.76
1372	1	0.56	0	0.87	16.83	0.13	3	0.11	3	3.72	-29.98	-28.28
1373	1	2.51	0.17	1	0.53	0	0	0.67	0	1.52	-24.7	-24.7
1374	1	0.69	0	0.47	1.28	0.53	0.2	0.53	0	1.44	-29.44	-29.25
1375	1	2.16	0.26	0.95	7.31	0.05	0.13	0.56	0	2.02	-36.93	-36.84
1376	1	1.88	0.16	1	0.96	0	0	0.67	0	1.2	-25.74	-25.74
1377	1	0.54	0.15	1	0.25	0	0	0.67	0	0.52	-19.41	-19.41
1378	1	0	0	1	0	0	0	1	0	0	0	0
1379	1	1.58	0.23	1	0.69	0	0	0.67	0	1.16	-10.35	-10.35
1380	1	1.89	0.42	1	0.81	0	0	0.67	0	1.61	-27.17	-27.17
1381	1	1.3	0	0.93	2.47	0.07	0.09	0.58	1	0.94	-15.08	-14.71
1382	1	0	0	0.76	18.01	0.24	11.71	0	6	7.01	-47.22	-41.26
1383	1	0.74	0	1	0.4	0	0	0.67	0	0.37	-13.94	-13.94
1384	1	0.65	0	0.88	1.12	0.12	0.04	0.61	1	0.55	-14.62	-14.53
1385	1	0.59	0	1	0.4	0	0	0.67	0	0.29	-7.89	-7.89
1386	1	1.03	0	1	0.7	0	0	0.67	0	0.51	-7.67	-7.67
1387	1	0.7	0.07	1	0.29	0	0	0.67	0	0.46	-25.43	-25.43
1388	1	0.57	0	0.95	9.96	0.05	1.6	0.23	1	1.13	-18.07	-17.05
1389	1	0.65	0.07	1	0.25	0	0	0.67	0	0.44	-12.5	-12.5
1390	1	0.68	0	1	0.48	0	0	0.67	0	0.34	-8.8	-8.8
1391	1	0.23	0	1	0.03	0	0	0.67	0	0.11	-7.3	-7.3
1392	1	0.62	0	1	0.43	0	0	0.67	0	0.31	-6.27	-6.27
1393	1	0	0	1	0	0	0	1	0	0	0	0
1394	1	0.94	0.23	1	0.64	0	0	0.67	0	0.85	-23.49	-23.5
1395	1	0.95	0.24	1	0.39	0	0	0.67	0	0.86	-21.5	-21.5
1396	1	0	0	1	0	0	0	1	0	0	0	0
1397	1	0.81	0	1	0.6	0	0	0.67	0	0.4	-6.7	-6.7
1398	1	0.69	0.35	0.97	518.51	0.03	8.77	0.01	1	26.44	-41.08	-36.45
1399	1	2.54	0.06	1	0.6	0	0	0.67	0	1.36	-15.75	-15.75
1400	1	0.93	0.39	0.98	0.37	0.02	0	0.67	0	1.09	-26.24	-26.24
1401	1	0.79	0	0.93	4.01	0.07	0.53	0.42	1	0.82	-22.82	-22.31
1402	1	0	0	1	0	0	0	1	0	0	0	0
1403	1	0.24	0.12	0.96	32.17	0.04	6.79	0.02	1	2.65	-31.74	-27.73
1404	1	0.66	0	0.97	113.14	0.03	4.33	0.05	1	5.56	-20.35	-16.94
1405	1	0.58	0.13	0.97	228.79	0.03	3.37	0.09	1	11.45	-26.33	-24.55
1406	1	6.72	0	0.95	8.45	0.05	0.01	0.64	1	3.98	-19.8	-18.84
1407	1	1.71	0	0.96	34.24	0.04	3.67	0.08	1	2.8	-25.15	-19.17
1408	1	2.46	0	1	1.27	0	0	0.67	0	1.22	-16.72	-16.72
1409	1	1.28	0	1	0.87	0	0	0.67	0	0.64	-17.36	-17.36
1410	1	0	0	0	0.28	1	0.8	0.36	0	0.46	-17.68	-17.68
1411	1	1.65	0.06	0.76	0.55	0.24	0	0.67	0	1.1	-16.27	-16.25
1412	1	0.96	0.63	0.87	1.56	0.13	-0.28	0.67	0	1.7	-28.03	-28.02
1413	1	0.86	0.18	1	0.21	0	0	0.67	0	0.72	-21.05	-21.05
1414	1	0	0	1	0	0	0	1	0	0	0	0
1415	1	0	0	0	0.72	1	3.55	0.08	0	1.17	-22.1	-22.1
1416	1	1.43	0.4	0.97	0.53	0.03	0	0.67	0	1.37	-27.25	-27.25
1417	1	1.13	0.4	1	0.54	0	0	0.67	0	1.21	-23.94	-23.94
1418	1	1.04	0.27	0.96	7.63	0.04	0.2	0.53	0	1.42	-31.2	-31.1
1419	1	0.63	0.41	0.91	0.4	0.09	0	0.67	0	0.97	-26.48	-26.48
1420	1	2.02	0.11	0.77	3.53	0.23	0.11	0.57	0	2.47	-32.52	-31.91
1421	1	1.22	0.07	0	1.35	1	0.01	0.64	0	2.8	-39.08	-39.08
1422	1	0.38	0.04	0.68	25.73	0.32	10.3	0	2	13.44	-53.93	-48.15
1423	1	1.16	0.82	0.98	0.77	0.02	0	0.67	0	1.91	-31	-31
1424	1	0.77	0.48	0.96	0.47	0.04	0	0.67	0	1.16	-25.64	-25.64
1425	1	0.71	0	0.67	1.7	0.33	0.39	0.46	0	1.26	-20.38	-19.8
1426	1	1.07	0.36	1	0.28	0	0	0.67	0	1.12	-17.47	-17.47
1427	1	2.7	0	0.76	0	0.24	0	0.67	0	1.34	-13.81	-13.73
1428	1	0.56	0.02	0	0.56	1	0	0.67	0	1.18	-20.61	-20.62
1429	1	0	0	0.74	3	0.26	7.04	0.01	0	1.25	-24.82	-23.05
1430	1	5.51	0	0.92	3.16	0.08	0	0.67	0	3.13	-28.26	-26.02
1431	1	0.55	0.24	0.97	844.19	0.03	13.77	0	1	45	-40.83	-33.25
1432	1	0.37	0.37	0.92	97.79	0.08	8.85	0.01	2	12.94	-52.53	-40.35
1433	1	0	0	1	0	0	0	1	0	0	0	0
1434	1	0	0	1	0	0	0	1	0	0	0	0
1435	1	0	0	1	0	0	0	1	0	0	0	0
1436	1	0	0	1	0	0	0	1	0	0	0	0
1437	1	0	0	1	0	0	0	1	0	0	0	0
1438	1	0	0	1	0	0	0	1	0	0	0	0
1439	1	0	0	1	0	0	0	1	0	0	0	0
1440	1	0	0	1	0	0	0	1	0	0	0	0
1441	1	0	0	1	0	0	0	1	0	0	0	0
1442	1	0	0	1	0	0	0	1	0	0	0	0
1443	1	0	0	1	0	0	0	1	0	0	0	0
1444	1	0	0	1	0	0	0	1	0	0	0	0
1445	1	195.03	0	0.94	115.31	0.06	0	0.67	0	107.94	-28.8	-20.65
1446	1	1.11	0	0.92	49.29	0.08	3.49	0.08	1	6.63	-27.1	-22.57
1447	1	0	0	1	0	0	0	1	0	0	0	0
1448	1	0	0	1	0	0	0	1	0	0	0	0
1449	1	1.75	0.51	1	0.71	0	0	0.67	0	1.69	-13.91	-13.91
1450	1	0.68	0	1	0.44	0	0	0.67	0	0.34	-6.71	-6.71
1451	1	6.93	0	1	4.06	0	0	0.67	0	3.44	-7.96	-7.96
1452	1	0.34	0	0.83	14.01	0.17	5.4	0.03	1	3.92	-31.68	-27.38
1453	1	0.3	0.03	0	0.63	1	0.29	0.5	0	1.17	-25.99	-25.98
1454	1	7.26	0.24	1	5.18	0	0	0.67	0	4	-22.09	-22.09
1455	1	0.66	0.35	0.91	135.29	0.09	9.61	0	2	20.77	-49.56	-43.81
1456	1	1.85	0.34	0.92	147.24	0.08	1.12	0.3	2	20.39	-41.79	-38.94
1457	1	0.53	0.53	0.97	435.5	0.03	8.34	0.01	1	23.96	-43.86	-39.73
1458	1	1.81	0.13	0.87	25.3	0.13	6.04	0.02	3	6.22	-49.32	-38.37
1459	1	2.55	0	0.66	2.74	0.34	0	0.67	0	2.79	-27.55	-26.48
1460	1	0.38	0.16	0.93	58.6	0.07	18.31	0	2	7.16	-43.64	-32.48
1461	1	1.12	1.12	0.95	254.42	0.05	3.47	0.08	1	21.04	-41.96	-39.55
1462	1	0.48	0.18	0.89	87.87	0.11	3.84	0.07	2	15.65	-40.87	-35.33
1463	1	4.04	1.21	0.92	100.71	0.08	3.08	0.1	1	17.3	-53.87	-52.11
1464	1	1.67	1.67	0.93	118.14	0.07	4.97	0.04	1	16.06	-51.54	-49.62
1465	1	9.61	0.5	0.96	193.36	0.04	0.93	0.33	1	17.13	-41.91	-39.48
1466	1	0.85	0.47	0.89	52.06	0.11	11.07	0	2	10.1	-45.89	-38.68
1467	1	0.51	0.25	0.93	197.35	0.07	12.31	0	2	21.67	-51.67	-42.37
1468	1	3.5	0	0.94	172.73	0.06	1.96	0.19	2	18.11	-36.86	-25.78
1469	1	0.07	0.07	0.89	29.51	0.11	18.22	0	2	5.22	-37.06	-28.92
1470	1	1.33	0.45	0.93	16.2	0.07	1.23	0.28	1	3.09	-36.61	-35.3
1471	1	1.01	0.01	0.02	3.26	0.98	1.08	0.3	1	5.66	-41.2	-41.2
1472	1	1.59	0	0.94	225.07	0.06	11.73	0	2	22.75	-47.62	-34.62
1473	1	3.96	0.46	0.92	17.05	0.08	0.9	0.34	1	4.77	-37.78	-36.44
1474	1	0.46	0.02	0	0.7	1	0.15	0.55	0	1.35	-30.16	-30.17
1475	1	2.18	0.29	0.86	3.21	0.14	0.01	0.64	0	2.21	-22.19	-22.16
1476	1	2.95	1.89	0.89	1.94	0.11	0	0.67	0	4.54	-42.12	-42.12
1477	1	1.25	0.91	0.96	0.99	0.04	0	0.67	0	2.11	-22.3	-22.3
1478	1	6.25	0.28	0.77	420.56	0.23	0.04	0.61	0	161.96	-16.54	-16.25
1479	1	103.85	0.2	0.93	0.34	0.07	0	0.67	0	51.85	-12.61	-12.61
1480	1	220.59	1.39	0.78	1.58	0.22	0	0.67	0	111.75	-15.29	-15.3
1481	1	2.73	0.41	0.84	2.49	0.16	0	0.67	0	2.56	-15.01	-14.97
1482	1	0.48	0	0.86	11.2	0.14	1.07	0.3	0	2.82	-15.74	-14.58
1483	1	0	0	1	0	0	0	1	0	0	0	0
1484	1	0	0	1	0	0	0	1	0	0	0	0
1485	1	0	0	1	0	0	0	1	0	0	0	0
1486	1	0	0	1	0	0	0	1	0	0	0	0
1487	1	0	0	1	0	0	0	1	0	0	0	0
1488	1	0	0	1	0	0	0	1	0	0	0	0
1489	1	0	0	1	0	0	0	1	0	0	0	0
1490	1	0	0	1	0	0	0	1	0	0	0	0
1491	1	0	0	1	0	0	0	1	0	0	0	0
1492	1	2.71	0	1	2.68	0	0	0.67	0	1.34	-5.23	-5.23
1493	1	327.39	0	0.8	0	0.2	0	0.67	0	162.4	-6.52	-6.52
1494	1	0	0	0.04	1.88	0.96	2.29	0.16	0	2.94	-14.42	-14.42
1495	1	2.71	0	1	2.68	0	0	0.67	0	1.34	-5.23	-5.23
1496	1	1.5	0.72	0.86	1.54	0.14	-1.1	0.67	0	2.1	-13.11	-13.11
1497	1	1.28	0.94	0.98	0.76	0.02	0	0.67	0	2.15	-13.2	-13.2
1498	1	0	0	0.81	11.12	0.19	1.14	0.29	1	3.34	-12.1	-10.26
1499	1	0.91	0.03	0	3.15	1	0.11	0.57	0	5.56	-15.39	-15.39
1500	1	7.61	0.6	1	0.82	0	0	0.67	0	4.75	-16.14	-16.14
1501	1	1.67	0.05	0	103.04	1	-0.01	0.67	0	168.05	-15.23	-15.23
1502	1	6.46	0	1	4.38	0	0	0.67	0	3.2	-7.68	-7.68
1503	1	348.04	2.14	0.77	2.53	0.23	0	0.67	0	176.25	-12.26	-12.26
1504	1	0	0	0.73	715	0.27	2.13	0.17	0	310.94	-11.54	-10.45
1505	1	5.29	0.5	1	1.8	0	0	0.67	0	3.43	-7.82	-7.82
1506	1	95.8	0	0.77	0	0.23	0	0.67	0	47.52	-4.52	-4.52

## Sheet: TRPV1a_signif
Ancestral cryonotothenioid signal?	Site (human)	Site (alignment)	Partition	&alpha;	&beta;<sup>-</sup>	p<sup>-</sup>	&beta;<sup>+</sup>	p<sup>+</sup>	LRT	p-value	# branches under selection	Total branch length	MEME LogL	FEL LogL	Notes	SIFT score
		534	1	0.34	0	0.85	10.62	0.15	3.57	0.08	0	2.72	-31.81	-28.61
**	47	588	1	0	0	0	0.76	1	3.55	0.08	0	1.23	-25.11	-25.11	various>H	0.31
*	54	604	1	0.48	0.18	0.89	43.47	0.11	6.08	0.02	1	8	-33.88	-30.84	E/G>G/S	0.58
		615	1	0.36	0.36	0.93	1865.38	0.07	24.19	0	0	202.32	-49.57	-38.24
		616	1	2.23	0	0.94	76.55	0.06	3.23	0.09	1	9.17	-27.15	-22.64
		618	1	1.33	0.15	0.95	782.76	0.05	9.63	0	1	67.1	-39.44	-32.21
		621	1	0.27	0.18	0.93	511.94	0.07	9.78	0	0	58.66	-38.81	-33.95
		631	1	0.7	0.3	0.95	51.9	0.05	3.73	0.07	0	5.2	-48.49	-45.78
**	81	632	1	0	0	0.7	9.73	0.3	8.35	0.01	2	4.67	-43.03	-39.33	various > K	0.61
		633	1	0.75	0.24	0.96	94.14	0.04	3.71	0.07	0	6.11	-33.68	-30.58
		634	1	1.33	0.18	0.96	1879.06	0.04	11.95	0	0	137.31	-44.88	-37.03
		636	1	0.79	0.19	0.97	596.55	0.03	4.69	0.04	0	28.92	-29.16	-26.8
		637	1	1.07	0.56	0.94	1780.8	0.06	4.35	0.05	0	181.85	-50.42	-45.99
		648	1	0.49	0	0.82	9.76	0.18	4.58	0.05	1	3.17	-35.31	-31.19
		655	1	0	0	0.75	18.93	0.25	4.85	0.04	0	7.68	-40.42	-38.21
***	114	670	1	0.77	0	0.94	73.09	0.06	3.74	0.07	2	7.75	-32.24	-26.93	D/T>G	0.8
		690	1	0	0	0.83	1.95	0.17	4.31	0.05	2	0.54	-19.55	-17.99
		728	1	0.76	0	0.96	23.91	0.04	6.25	0.02	1	1.92	-26.55	-20.87
		729	1	0.69	0	0.96	23.54	0.04	6.38	0.02	1	1.83	-22.48	-16.47
		798	1	0.14	0	0.94	5.56	0.06	6.38	0.02	1	0.63	-20.42	-16.15
		801	1	0.49	0	0.96	37.46	0.04	3.39	0.09	1	2.53	-19.18	-17.26
		845	1	0.49	0.19	0.88	39.95	0.12	5.85	0.02	1	8.49	-42.88	-38.05
		863	1	2.22	0	0.91	47.77	0.09	6.65	0.02	3	7.98	-43.1	-29.45
		864	1	0.45	0.05	0.96	92.85	0.04	11.93	0	1	5.68	-32.21	-24.22
		865	1	0.59	0	0.97	112.9	0.03	5.66	0.03	1	5.75	-26.63	-22.94
		866	1	0.87	0	0.97	256.84	0.03	8.8	0.01	1	11.26	-29.77	-22.16
***	300	877	1	0.91	0.11	0.82	20.23	0.18	3.32	0.09	1	6.62	-40.68	-37.5	various>T	0.78
		911	1	0.87	0	0.97	62	0.03	3.97	0.06	0	3.56	-22.39	-19.96
		923	1	0.33	0	0.97	229.94	0.03	5.03	0.04	0	9.53	-16.18	-13.14
***	363	940	1	0.4	0	0.75	4.85	0.25	3.39	0.09	0	2.19	-31.75	-29.15	C/T>A	0.79
		965	1	1.08	0.23	0.93	111.66	0.07	4.97	0.04	1	13.87	-38.65	-36.16
		967	1	0.68	0	0.94	87.12	0.06	9.13	0	2	8.57	-35.31	-27.63
		1039	1	0	0	0.88	4.97	0.12	3.26	0.09	2	0.95	-16.96	-15.65
		1061	1	0	0	0.57	1.73	0.43	3.46	0.08	2	1.21	-33.5	-32.44
**	465	1069	1	1.01	0.33	0.78	28.3	0.22	6.52	0.02	2	11.01	-56.43	-51.63	various > mostly H	0.46
		1081	1	0.34	0	0.77	3.33	0.23	3.52	0.08	2	1.39	-31.04	-28.88
		1090	1	0	0	0.81	1.85	0.19	4.65	0.05	0	0.58	-17.81	-16.79
		1121	1	0.42	0	0.97	95.39	0.03	5.32	0.03	1	4.99	-17.13	-14.22
		1136	1	0	0	0.78	17.84	0.22	7.33	0.01	2	6.51	-37.1	-32.99
		1138	1	1.69	0	0.9	33.94	0.1	6.58	0.02	3	6.53	-40.19	-31.92
*	596	1201	1	0.14	0	0.97	163.74	0.03	5.61	0.03	1	8.12	-18.24	-15.34	V > some I	0.08
		1226	1	0.5	0.49	0.79	31.26	0.21	5.04	0.04	0	11.5	-51.51	-49.19
		1251	1	0.27	0	0.77	14.57	0.23	4.93	0.04	4	5.51	-42.81	-40.53
		1252	1	0	0	0.73	3.27	0.27	5.07	0.04	3	1.4	-29.03	-26.41
**	621	1258	1	0	0	0.72	6.94	0.28	8.37	0.01	2	3.11	-34.24	-31.06	various > I	1
*	629	1272	1	0.41	0.15	0.85	29.85	0.15	5.92	0.02	0	7.71	-42.2	-38.47	N/K > K/S	1
		1301	1	0.45	0.22	0.9	38.88	0.1	3.39	0.09	0	6.67	-34.33	-32.63
		1315	1	0	0	0.96	19.81	0.04	8.3	0.01	1	1.3	-19.65	-13
		1318	1	0.35	0.1	0.95	18.77	0.05	6.8	0.01	1	1.84	-29.53	-25.32
		1319	1	0.2	0	0.96	26.54	0.04	6.97	0.01	1	1.62	-21.8	-16.81
		1382	1	0	0	0.76	18.01	0.24	11.71	0	6	7.01	-47.22	-41.26
		1398	1	0.69	0.35	0.97	518.51	0.03	8.77	0.01	1	26.44	-41.08	-36.45
		1403	1	0.24	0.12	0.96	32.17	0.04	6.79	0.02	1	2.65	-31.74	-27.73
		1404	1	0.66	0	0.97	113.14	0.03	4.33	0.05	1	5.56	-20.35	-16.94
		1405	1	0.58	0.13	0.97	228.79	0.03	3.37	0.09	1	11.45	-26.33	-24.55
		1407	1	1.71	0	0.96	34.24	0.04	3.67	0.08	1	2.8	-25.15	-19.17
		1415	1	0	0	0	0.72	1	3.55	0.08	0	1.17	-22.1	-22.1
		1422	1	0.38	0.04	0.68	25.73	0.32	10.3	0	2	13.44	-53.93	-48.15
		1429	1	0	0	0.74	3	0.26	7.04	0.01	0	1.25	-24.82	-23.05
		1431	1	0.55	0.24	0.97	844.19	0.03	13.77	0	1	45	-40.83	-33.25
		1432	1	0.37	0.37	0.92	97.79	0.08	8.85	0.01	2	12.94	-52.53	-40.35
		1446	1	1.11	0	0.92	49.29	0.08	3.49	0.08	1	6.63	-27.1	-22.57
		1452	1	0.34	0	0.83	14.01	0.17	5.4	0.03	1	3.92	-31.68	-27.38
**	798	1455	1	0.66	0.35	0.91	135.29	0.09	9.61	0	2	20.77	-49.56	-43.81	R>T	0.39
*	800	1457	1	0.53	0.53	0.97	435.5	0.03	8.34	0.01	1	23.96	-43.86	-39.73	A/R>G	1
		1458	1	1.81	0.13	0.87	25.3	0.13	6.04	0.02	3	6.22	-49.32	-38.37
		1460	1	0.38	0.16	0.93	58.6	0.07	18.31	0	2	7.16	-43.64	-32.48
		1461	1	1.12	1.12	0.95	254.42	0.05	3.47	0.08	1	21.04	-41.96	-39.55
		1462	1	0.48	0.18	0.89	87.87	0.11	3.84	0.07	2	15.65	-40.87	-35.33
		1464	1	1.67	1.67	0.93	118.14	0.07	4.97	0.04	1	16.06	-51.54	-49.62
**	809	1466	1	0.85	0.47	0.89	52.06	0.11	11.07	0	2	10.1	-45.89	-38.68	various>Y	1
**	810	1467	1	0.51	0.25	0.93	197.35	0.07	12.31	0	2	21.67	-51.67	-42.37	P>S	1
*	812	1469	1	0.07	0.07	0.89	29.51	0.11	18.22	0	2	5.22	-37.06	-28.92	E>M	0.03, low confidence
		1472	1	1.59	0	0.94	225.07	0.06	11.73	0	2	22.75	-47.62	-34.62

## Sheet: TRPM4_all
Site	Partition	&alpha;	&beta;<sup>-</sup>	p<sup>-</sup>	&beta;<sup>+</sup>	p<sup>+</sup>	LRT	p-value	# branches under selection	Total branch length	MEME LogL	FEL LogL
1	1	0	0	1	0	0	0	1	0	0	0	0
2	1	60.76	0.25	0.73	0.22	0.27	0	0.67	0	36.26	-6.24	-6.25
3	1	0	0	0	0.21	1	0.12	0.56	0	0.39	-6.88	-6.88
4	1	0	0	0.73	1.02	0.27	0.49	0.43	1	0.51	-9.65	-9.12
5	1	0.91	0.17	0.93	23.28	0.07	1.1	0.3	0	3.71	-16.06	-15.46
6	1	0	0	0.83	3.28	0.17	1.44	0.25	0	1.02	-11.61	-10.46
7	1	1	0.44	0.99	0.5	0.01	0	0.67	0	1.43	-14.07	-14.07
8	1	0.45	0.18	0.97	0.25	0.03	0	0.67	0	0.6	-10.59	-10.59
9	1	0.69	0.14	1	0.26	0	0	0.67	0	0.68	-9.59	-9.59
10	1	1.74	0.19	1	1.04	0	0	0.67	0	1.38	-15.02	-15.02
11	1	0	0	0	0.77	1	0.8	0.36	0	1.45	-12.25	-12.25
12	1	0.44	0.26	0.87	0.26	0.13	0	0.67	0	0.76	-10.14	-10.15
13	1	0.56	0.22	0.93	24.94	0.07	1.13	0.3	0	4.02	-19.75	-19.19
14	1	1.26	0.11	0	1.36	1	0.01	0.65	0	3.31	-16.09	-16.09
15	1	0.81	0.63	0.93	0.66	0.07	0	0.67	0	1.67	-12.94	-12.94
16	1	4.73	1.86	0.87	1.96	0.13	0	0.67	0	6.31	-22.83	-22.83
17	1	0	0	0.6	1.3	0.4	1.62	0.22	0	0.99	-14.86	-14.46
18	1	1.31	0.71	0.98	0.61	0.02	0	0.67	0	2.1	-17.3	-17.3
19	1	0.86	0.37	1	0.53	0	0	0.67	0	1.2	-16.28	-16.29
20	1	0	0	0	0.1	1	0.33	0.48	0	0.2	-7.8	-7.8
21	1	0.48	0.02	0	0.74	1	0.12	0.56	0	1.68	-16.85	-16.86
22	1	1.67	0.13	0.93	0.23	0.07	0	0.67	0	1.24	-10.05	-10.06
23	1	5.96	0	1	2.33	0	0	0.67	0	3.52	-7.14	-7.14
24	1	1.72	0.13	1	0.96	0	0	0.67	0	1.25	-9.26	-9.26
25	1	0	0	1	0	0	0	1	0	0	0	0
26	1	0	0	1	0	0	0	1	0	0	0	0
27	1	0	0	1	0	0	0	1	0	0	0	0
28	1	0	0	1	0	0	0	1	0	0	0	0
29	1	0	0	1	0	0	0	1	0	0	0	0
30	1	0	0	1	0	0	0	1	0	0	0	0
31	1	0	0	1	0	0	0	1	0	0	0	0
32	1	0	0	1	0	0	0	1	0	0	0	0
33	1	0	0	1	0	0	0	1	0	0	0	0
34	1	0	0	1	0	0	0	1	0	0	0	0
35	1	0	0	1	0	0	0	1	0	0	0	0
36	1	0	0	1	0	0	0	1	0	0	0	0
37	1	0	0	1	0	0	0	1	0	0	0	0
38	1	0	0	1	0	0	0	1	0	0	0	0
39	1	0	0	1	0	0	0	1	0	0	0	0
40	1	0	0	1	0	0	0	1	0	0	0	0
41	1	0	0	1	0	0	0	1	0	0	0	0
42	1	0	0	1	0	0	0	1	0	0	0	0
43	1	0	0	1	0	0	0	1	0	0	0	0
44	1	0	0	1	0	0	0	1	0	0	0	0
45	1	0	0	1	0	0	0	1	0	0	0	0
46	1	0	0	1	0	0	0	1	0	0	0	0
47	1	0	0	1	0	0	0	1	0	0	0	0
48	1	0	0	1	0	0	0	1	0	0	0	0
49	1	0	0	1	0	0	0	1	0	0	0	0
50	1	0	0	1	0	0	0	1	0	0	0	0
51	1	0	0	1	0	0	0	1	0	0	0	0
52	1	0	0	1	0	0	0	1	0	0	0	0
53	1	0	0	1	0	0	0	1	0	0	0	0
54	1	0	0	1	0	0	0	1	0	0	0	0
55	1	0	0	1	0	0	0	1	0	0	0	0
56	1	0	0	1	0	0	0	1	0	0	0	0
57	1	0	0	1	0	0	0	1	0	0	0	0
58	1	0	0	1	0	0	0	1	0	0	0	0
59	1	0	0	1	0	0	0	1	0	0	0	0
60	1	0	0	1	0	0	0	1	0	0	0	0
61	1	0	0	1	0	0	0	1	0	0	0	0
62	1	1.81	0.09	0.01	13.55	0.99	0	0.67	0	26.27	-7.79	-7.79
63	1	0	0	0	0.16	1	0.39	0.46	0	0.3	-5.74	-5.74
64	1	1.81	0.09	0.01	13.55	0.99	0	0.67	0	26.27	-6.89	-6.89
65	1	2.14	0.03	0.01	13.55	0.99	0	0.67	0	26.46	-7.64	-7.64
66	1	0.83	0.49	0.92	0.58	0.08	0	0.67	0	1.43	-8.12	-8.12
67	1	0	0	1	0	0	0	1	0	0	0	0
68	1	1.46	0.04	0	13.55	1	0	0.67	0	26.32	-8.29	-8.29
69	1	0.57	0.07	0.98	0.23	0.02	0	0.67	0	0.47	-11.46	-11.46
70	1	1.5	0	1	1.54	0	0	0.67	0	0.88	-7.47	-7.47
71	1	0	0	1	0	0	0	1	0	0	0	0
72	1	1.54	0.06	1	0.32	0	0	0.67	0	1.02	-13.05	-13.05
73	1	0.38	0	0.89	1.56	0.11	0.87	0.34	1	0.55	-20.71	-18.97
74	1	2.2	0	0.87	0.9	0.13	0	0.67	0	1.52	-15.29	-14
75	1	2.02	0.45	1	1.07	0	0	0.67	0	2.03	-22.88	-22.88
76	1	1.42	0.31	1	0.89	0	0	0.67	0	1.43	-28.4	-28.4
77	1	2.43	0	1	2.32	0	0	0.67	0	1.43	-8.31	-8.31
78	1	0.71	0	1	0.55	0	0	0.67	0	0.42	-6.59	-6.59
79	1	0.2	0.06	0.89	0.09	0.11	0	0.67	0	0.24	-11.63	-11.64
80	1	0.36	0	0.88	2.85	0.12	1.35	0.26	1	0.84	-15.76	-13.96
81	1	1.32	0	1	0.99	0	0	0.67	0	0.78	-6.67	-6.67
82	1	1.02	0	1	0.81	0	0	0.67	0	0.6	-10.3	-10.3
83	1	0.6	0	1	0.2	0	0	0.67	0	0.36	-9.27	-9.27
84	1	0.58	0	1	0.39	0	0	0.67	0	0.34	-6.88	-6.88
85	1	0.37	0.08	0.96	0.13	0.04	0	0.67	0	0.38	-13.61	-13.61
86	1	1.82	0.08	0.99	0.1	0.01	0	0.67	0	1.23	-13.09	-13.09
87	1	0	0	1	0	0	0	1	0	0	0	0
88	1	35.86	0.36	0.8	0.39	0.2	0	0.67	0	21.82	-8.72	-8.72
89	1	1.01	0.26	1	0.44	0	0	0.67	0	1.08	-8.02	-8.02
90	1	1.06	0	1	0.82	0	0	0.67	0	0.62	-8.02	-8.02
91	1	1.14	0	0.86	3.58	0.14	0.52	0.42	0	1.59	-16.31	-15.02
92	1	5.83	0.7	1	0.91	0	0	0.67	0	4.76	-21.5	-21.5
93	1	0.55	0	0.92	6.06	0.08	0.94	0.33	0	1.25	-15.62	-13.85
94	1	0	0	0.78	2.58	0.22	4.74	0.04	0	1.09	-18.55	-16.94
95	1	5.79	0	0.89	2.65	0.11	0	0.67	0	3.94	-27.3	-25.24
96	1	1.34	0.33	0.93	29.08	0.07	0.87	0.34	0	5.03	-26.53	-26.07
97	1	8.47	0	0.91	5.68	0.09	0	0.67	0	6	-30.9	-30.27
98	1	0.58	0	1	0.39	0	0	0.67	0	0.34	-7.29	-7.29
99	1	0	0	1	0	0	0	1	0	0	0	0
100	1	1.05	0	1	0.8	0	0	0.67	0	0.62	-8.02	-8.02
101	1	3.15	0	1	1.89	0	0	0.67	0	1.86	-12.19	-12.19
102	1	2.66	0.36	1	0.92	0	0	0.67	0	2.25	-24.83	-24.83
103	1	0.57	0.1	0.77	3.63	0.23	0.41	0.45	0	2.02	-21.98	-21.48
104	1	1.22	0.08	1	0.49	0	0	0.67	0	0.87	-17.62	-17.61
105	1	2.06	0	0.63	2.15	0.37	0	0.66	0	2.69	-21.88	-21.08
106	1	10.18	0.6	0.76	0.53	0.24	0	0.67	0	7.1	-25.5	-25.51
107	1	7.87	0	1	2.26	0	0	0.67	0	4.64	-8.71	-8.71
108	1	2.87	0.88	0.99	1.04	0.01	0	0.67	0	3.36	-25.23	-25.23
109	1	0.88	0.09	1	0.22	0	0	0.67	0	0.69	-15.88	-15.88
110	1	3.12	0	0.88	2.22	0.12	0	0.67	0	2.36	-20.23	-18.6
111	1	0.6	0.08	1	0.19	0	0	0.67	0	0.5	-15.83	-15.83
112	1	0.96	0	0.75	2.37	0.25	0.33	0.48	0	1.69	-20.13	-18.7
113	1	1.94	0.17	1	0.73	0	0	0.67	0	1.46	-20.09	-20.09
114	1	0.41	0	1	0.21	0	0	0.67	0	0.24	-7.32	-7.32
115	1	1.65	0.66	1	0.78	0	0	0.67	0	2.21	-23.18	-23.18
116	1	1.47	0	1	1.41	0	0	0.67	0	0.87	-5.91	-5.91
117	1	1.24	0.08	1	0.27	0	0	0.67	0	0.89	-11.3	-11.3
118	1	0	0	0.01	0.09	0.99	1.09	0.3	0	0.17	-8.7	-8.7
119	1	0.83	0	1	0.51	0	0	0.67	0	0.49	-8.37	-8.37
120	1	0.32	0.03	0	0.34	1	0	0.67	0	0.83	-19.53	-19.53
121	1	0.23	0	1	0	0	0	0.67	0	0.13	-6.45	-6.45
122	1	13.87	0.22	1	7.2	0	0	0.67	0	8.59	-22.82	-22.82
123	1	0.9	0.61	0.9	0.69	0.1	0	0.67	0	1.69	-20.36	-20.36
124	1	0	0	1	0	0	0	1	0	0	0	0
125	1	0	0	0.48	2.09	0.52	3.83	0.07	1	2.05	-23.54	-23.32
126	1	13.04	0.06	0.89	3.73	0.11	0	0.67	0	8.55	-24.14	-22.93
127	1	1.28	0.16	1	0.52	0	0	0.67	0	1.06	-18.18	-18.18
128	1	0.37	0.29	0.91	0.33	0.09	0	0.67	0	0.77	-17.52	-17.52
129	1	15.01	0	0.45	0.11	0.55	0	0.67	0	8.96	-15.32	-15.34
130	1	0	0	0.8	0.56	0.2	0.69	0.38	1	0.21	-9.77	-9.74
131	1	0.23	0.08	0.9	0.08	0.1	0	0.67	0	0.29	-13.93	-13.94
132	1	0.57	0.07	1	0.25	0	0	0.67	0	0.47	-11.83	-11.83
133	1	0	0	0	0.57	1	1.26	0.27	0	1.08	-18.83	-18.83
134	1	0	0	1	0	0	0	1	0	0	0	0
135	1	0.21	0	1	0.02	0	0	0.67	0	0.13	-8.14	-8.14
136	1	0.36	0	1	0.17	0	0	0.67	0	0.21	-6.81	-6.81
137	1	2.58	0	1	2.23	0	0	0.67	0	1.52	-14.06	-14.06
138	1	0.95	0.18	1	0.54	0	0	0.67	0	0.9	-15.23	-15.23
139	1	0.12	0	0.96	0	0.04	0	0.67	0	0.07	-10.41	-10.41
140	1	14.86	0.25	0.76	0.27	0.24	0	0.67	0	9.24	-20.09	-20.08
141	1	1.16	0.12	1	0.54	0	0	0.67	0	0.92	-15.68	-15.68
142	1	0	0	0	0.15	1	0.34	0.48	0	0.27	-11.93	-11.93
143	1	0.94	0	1	0.84	0	0	0.67	0	0.55	-7.56	-7.56
144	1	0.95	0.29	1	0.38	0	0	0.67	0	1.11	-19.36	-19.36
145	1	0.69	0	1	0.61	0	0	0.67	0	0.41	-11.12	-11.12
146	1	0.69	0	0.91	5.38	0.09	1.22	0.28	1	1.27	-17.17	-16.09
147	1	2.21	0.08	1	0.83	0	0	0.67	0	1.45	-14.15	-14.16
148	1	1.92	0	0.88	1.67	0.12	0	0.67	0	1.52	-14.66	-14.44
149	1	0.75	0.06	1	0.27	0	0	0.67	0	0.56	-15.21	-15.21
150	1	7.87	0	1	2.26	0	0	0.67	0	4.64	-7.4	-7.4
151	1	1.73	0.06	1	0.95	0	0	0.67	0	1.13	-12.34	-12.34
152	1	2.05	0.1	0.67	2.1	0.33	0	0.67	0	2.64	-21.65	-21.34
153	1	1.87	0	0.87	13.34	0.13	1.29	0.27	2	4.44	-23.68	-20.5
154	1	0.19	0.1	0.85	0.15	0.15	0	0.67	0	0.31	-12.24	-12.24
155	1	0.39	0	1	0.21	0	0	0.67	0	0.23	-9.43	-9.43
156	1	1.06	0	1	0.75	0	0	0.67	0	0.63	-10.83	-10.83
157	1	0.63	0	1	0.45	0	0	0.67	0	0.37	-11.2	-11.2
158	1	55.9	1.16	0.74	1.11	0.26	0	0.67	0	35.1	-20.58	-20.59
159	1	0	0	0.44	0.75	0.56	0.65	0.39	2	0.79	-20.76	-20.62
160	1	1.05	0	0.91	3.96	0.09	0.44	0.45	1	1.27	-20.36	-17.65
161	1	0.35	0	0.46	1.48	0.54	0.95	0.33	1	1.7	-27.76	-27.58
162	1	1.02	0.02	0.82	1.53	0.18	-0.03	0.67	0	1.16	-27.64	-27.41
163	1	0.48	0.05	0.64	1.18	0.36	0.26	0.51	1	1.15	-26.25	-25.64
164	1	10.13	0.69	1	3.48	0	0	0.67	0	7.27	-25.92	-25.92
165	1	3.24	0.08	1	1.12	0	0	0.67	0	2.07	-17.88	-17.88
166	1	1.67	0.08	1	1.96	0	0	0.67	0	1.13	-13.24	-12.13
167	1	0	0	0.76	7.95	0.24	1.65	0.22	0	3.57	-23.52	-22.04
168	1	0.18	0	0.95	0	0.05	0	0.67	0	0.11	-7.97	-7.97
169	1	1.54	0.13	1	0.71	0	0	0.67	0	1.15	-11.7	-11.7
170	1	0.51	0.07	1	0.08	0	0	0.67	0	0.44	-17.58	-17.59
171	1	2.19	0.66	0.79	53.81	0.21	3.67	0.08	0	23.3	-39.8	-37.95
172	1	0.35	0.01	0	0.39	1	0	0.66	0	0.95	-23.94	-23.94
173	1	0	0	1	0	0	0	1	0	0	0	0
174	1	0.34	0	0.76	2.42	0.24	1.26	0.27	1	1.28	-20.33	-18.88
175	1	1.7	0.22	0.93	20.86	0.07	0.94	0.33	0	4.06	-23.47	-22.97
176	1	2.37	0.06	0.85	2.4	0.15	0	0.67	0	2.15	-24.19	-24.03
177	1	0.59	0.05	0	2.8	1	0.91	0.33	0	5.62	-30.56	-30.56
178	1	0.99	0	1	0.82	0	0	0.67	0	0.59	-10.66	-10.67
179	1	1.87	0.06	1	1.46	0	0	0.67	0	1.21	-10.93	-10.94
180	1	0.38	0	1	0.23	0	0	0.67	0	0.22	-13.59	-13.59
181	1	0	0	1	0	0	0	1	0	0	0	0
182	1	1.33	0.1	1	0.38	0	0	0.67	0	0.97	-14.11	-14.11
183	1	1.08	0	1	0.78	0	0	0.67	0	0.64	-12.17	-12.17
184	1	0.97	0.23	1	0.55	0	0	0.67	0	1.01	-16.63	-16.63
185	1	0	0	0.01	0.1	0.99	0.84	0.35	0	0.19	-7.73	-7.73
186	1	1.96	0	1	1.38	0	0	0.67	0	1.16	-16.86	-16.86
187	1	0.13	0	0.96	0	0.04	0	0.67	0	0.08	-9.48	-9.48
188	1	0.85	0	0.74	1.78	0.26	0.1	0.58	0	1.38	-18.7	-18.25
189	1	1.33	0.08	1	0.24	0	0	0.67	0	0.94	-14.06	-14.06
190	1	0.63	0.35	0.93	0.43	0.07	0	0.67	0	1.04	-18.17	-18.17
191	1	0.49	0.04	0	1.03	1	0.34	0.48	0	2.22	-23.62	-23.62
192	1	16.81	0.35	0.72	0.34	0.28	0	0.67	0	10.56	-22.1	-22.1
193	1	1.37	0.34	1	0.62	0	0	0.67	0	1.44	-17.47	-17.47
194	1	1.48	0.07	1	0.38	0	0	0.67	0	1	-10.36	-10.36
195	1	0.94	0.15	1	0.38	0	0	0.67	0	0.83	-19.07	-19.07
196	1	0	0	1	0	0	0	1	0	0	0	0
197	1	0.67	0.1	0.96	0.23	0.04	0	0.67	0	0.6	-15.6	-15.6
198	1	0.41	0.2	0.95	0.15	0.05	0	0.67	0	0.62	-16.66	-16.66
199	1	0	0	0	0.13	1	0.57	0.41	0	0.25	-11.47	-11.47
200	1	1.09	0.35	1	0.48	0	0	0.67	0	1.3	-19.74	-19.74
201	1	0.46	0.37	0.83	0.51	0.17	0	0.67	0	1.01	-22.22	-22.22
202	1	2.23	0	1	1.47	0	0	0.67	0	1.31	-18.9	-18.9
203	1	0.57	0.18	1	0.18	0	0	0.67	0	0.67	-13.99	-13.99
204	1	0.8	0	1	0.57	0	0	0.67	0	0.47	-11.42	-11.42
205	1	0.16	0	1	0	0	0	0.67	0	0.09	-8.7	-8.71
206	1	1.02	0	1	0.72	0	0	0.67	0	0.6	-8.48	-8.49
207	1	0.64	0	0.69	1.11	0.31	0.07	0.59	1	1.02	-19.03	-18.54
208	1	0.63	0	1	0.44	0	0	0.67	0	0.37	-9.82	-9.82
209	1	0.33	0	0.82	0.8	0.18	0.05	0.61	1	0.46	-16.71	-16.63
210	1	1.18	0	1	1.14	0	0	0.67	0	0.7	-6.71	-6.71
211	1	1.3	0	1	0.97	0	0	0.67	0	0.77	-6.6	-6.6
212	1	0	0	1	0	0	0	1	0	0	0	0
213	1	0.85	0	1	0.65	0	0	0.67	0	0.5	-13.18	-13.18
214	1	0.87	0	1	0.79	0	0	0.67	0	0.51	-11.49	-11.49
215	1	0	0	1	0	0	0	1	0	0	0	0
216	1	1.65	0	1	2.02	0	0	0.67	0	0.97	-9.2	-9.11
217	1	0.43	0.25	0.95	0.26	0.05	0	0.67	0	0.73	-16.57	-16.57
218	1	1.36	0	1	1.19	0	0	0.67	0	0.8	-18.1	-18.1
219	1	0.28	0	0.68	4.99	0.32	4	0.06	0	3.14	-35.96	-34.21
220	1	3.4	0	1	2.42	0	0	0.67	0	2	-17.08	-17.08
221	1	0	0	0	0.1	1	1.09	0.3	0	0.19	-8.23	-8.23
222	1	3.4	0.22	1	1.37	0	0	0.67	0	2.42	-20.92	-20.92
223	1	1.26	0.35	1	0.55	0	0	0.67	0	1.39	-21.04	-21.05
224	1	0.9	0	1	0.65	0	0	0.67	0	0.53	-14.89	-14.89
225	1	1.72	0.06	0.92	10.43	0.08	0.5	0.43	1	2.68	-22.15	-21.36
226	1	0	0	0	0.14	1	1.12	0.3	0	0.25	-10.79	-10.79
227	1	4.18	0	0.85	6.23	0.15	-0.65	0.67	2	4.23	-28.61	-28.5
228	1	0.38	0.15	1	0.15	0	0	0.67	0	0.5	-16.03	-16.03
229	1	1.55	0.08	1	0.61	0	0	0.67	0	1.07	-17.1	-17.1
230	1	0.56	0	1	0.27	0	0	0.67	0	0.33	-12.31	-12.32
231	1	0	0	0	0.07	1	0.38	0.47	0	0.13	-7.97	-7.97
232	1	0.45	0	1	0.28	0	0	0.67	0	0.26	-10.95	-10.96
233	1	0.44	0	1	0.28	0	0	0.67	0	0.26	-9.43	-9.43
234	1	0.97	0.06	1	0.32	0	0	0.67	0	0.69	-15.69	-15.69
235	1	0.54	0.06	1	0.05	0	0	0.67	0	0.43	-12.25	-12.25
236	1	2.38	0.06	1	1.27	0	0	0.67	0	1.51	-13.36	-13.37
237	1	0	0	0.87	14.86	0.13	4.3	0.05	2	3.59	-22.5	-18.72
238	1	1.59	0.14	1	0.54	0	0	0.67	0	1.19	-20.95	-20.95
239	1	0.61	0	0.9	2.88	0.1	0.78	0.36	1	0.88	-18.99	-16.78
240	1	2.01	0.33	1	0.76	0	0	0.67	0	1.8	-23.13	-23.13
241	1	0.98	0.09	1	0.4	0	0	0.67	0	0.74	-15.9	-15.9
242	1	0.83	0	0.76	2.1	0.24	0.31	0.49	0	1.43	-24.26	-23.13
243	1	1.05	0.66	0.95	0.67	0.05	0	0.67	0	1.85	-19.17	-19.17
244	1	1.92	0.29	1	0.54	0	0	0.67	0	1.68	-27.55	-27.55
245	1	0.99	0.32	0.83	1.07	0.17	0	0.67	0	1.42	-15.36	-15.36
246	1	0.39	0.25	0.86	0.37	0.14	0	0.67	0	0.72	-15.6	-15.6
247	1	1.1	0	1	1.06	0	0	0.67	0	0.65	-7.96	-7.96
248	1	0.63	0	1	0.44	0	0	0.67	0	0.37	-10.07	-10.07
249	1	0.46	0.21	0.98	0.21	0.02	0	0.67	0	0.66	-17.95	-17.95
250	1	2.02	0.07	1	1.02	0	0	0.67	0	1.33	-21.33	-21.33
251	1	0.74	0.21	0.94	55.26	0.06	1.89	0.19	1	7.14	-25.23	-24.14
252	1	0.96	0	1	0.69	0	0	0.67	0	0.57	-14.2	-14.2
253	1	0.99	0.16	1	0.5	0	0	0.67	0	0.89	-15.35	-15.36
254	1	0.4	0	0.9	38.14	0.1	8.49	0.01	1	7.23	-26.7	-21.83
255	1	0.19	0	1	0.02	0	0	0.67	0	0.11	-8.52	-8.52
256	1	0	0	1	0	0	0	1	0	0	0	0
257	1	3.15	0	1	2.16	0	0	0.67	0	1.85	-14.76	-14.76
258	1	5.4	0.19	0.96	151.73	0.04	1.9	0.19	1	15.21	-27.75	-26.5
259	1	2.42	0.21	1	0.93	0	0	0.67	0	1.82	-20.49	-20.49
260	1	0.43	0	0.07	0.71	0.93	0.05	0.6	0	1.49	-24.95	-24.94
261	1	15.61	0	0.88	1.41	0.12	0	0.67	0	9.51	-19.59	-17.67
262	1	0.74	0	1	0.59	0	0	0.67	0	0.44	-15.41	-15.41
263	1	0	0	0.01	0.32	0.99	0.5	0.43	1	0.59	-18.09	-18.09
264	1	3.18	0	0.6	1.46	0.4	0	0.67	0	2.96	-22.62	-22.23
265	1	1.86	0	1	1.38	0	0	0.67	0	1.1	-13.99	-13.99
266	1	0.74	0.09	1	0.45	0	0	0.67	0	0.6	-13.17	-13.17
267	1	0	0	1	0	0	0	1	0	0	0	0
268	1	0.65	0.12	0.92	0.83	0.08	0	0.66	0	0.71	-21.57	-21.56
269	1	0	0	0	0.15	1	0.57	0.41	0	0.28	-11.95	-11.95
270	1	0.56	0	1	0.38	0	0	0.67	0	0.33	-10.4	-10.4
271	1	2.22	0	0.91	3.72	0.09	0.13	0.56	1	1.91	-20.03	-17.2
272	1	0.36	0	1	0.21	0	0	0.67	0	0.21	-6.8	-6.8
273	1	2.52	0	1	2.39	0	0	0.67	0	1.48	-15.37	-15.34
274	1	2.63	0	1	1.8	0	0	0.67	0	1.55	-17.47	-17.47
275	1	2.12	0	0.69	2.2	0.31	0	0.67	0	2.54	-24.9	-24.36
276	1	1.56	0	1	1.2	0	0	0.67	0	0.92	-7.96	-7.96
277	1	11.45	7.96	0.82	8.35	0.18	0	0.67	0	21.85	-44.69	-44.69
278	1	2.25	0.36	0.86	1.13	0.14	0	0.67	0	2.21	-26.71	-26.7
279	1	4.5	0.42	0.96	262.44	0.04	2.33	0.15	1	21.63	-31.42	-30.17
280	1	0.1	0.05	0.85	9.93	0.15	3.3	0.09	2	2.88	-23.44	-21.71
281	1	2.46	0.39	0.96	35.99	0.04	0.7	0.38	0	5.12	-28.86	-28.51
282	1	1.6	0	0.78	2.32	0.22	0.08	0.58	1	1.89	-23.12	-22.11
283	1	0.65	0.42	0.66	10.91	0.34	2.36	0.15	0	7.92	-35.25	-34.38
284	1	2.72	0.36	1	1.63	0	0	0.67	0	2.28	-22.16	-22.16
285	1	1.49	0.4	1	0.43	0	0	0.67	0	1.63	-22.89	-22.89
286	1	3.98	0.36	1	1.63	0	0	0.67	0	3.03	-22.95	-22.96
287	1	1.73	0.69	1	0.62	0	0	0.67	0	2.31	-26.84	-26.84
288	1	185.27	0	0.82	0	0.18	0	0.67	0	109.2	-4.83	-4.83
289	1	0	0	1	0	0	0	1	0	0	0	0
290	1	0	0	1	0	0	0	1	0	0	0	0
291	1	0.88	0	1	0.67	0	0	0.67	0	0.52	-6.16	-6.16
292	1	2.12	0.06	1	1.4	0	0	0.67	0	1.36	-11.84	-11.84
293	1	0	0	1	0	0	0	1	0	0	0	0
294	1	3.16	0.16	1	0.89	0	0	0.67	0	2.16	-15.47	-15.47
295	1	2.3	0.08	0.88	2.64	0.12	-0.01	0.67	1	2.08	-20.84	-20.28
296	1	0.78	0.07	1	0.36	0	0	0.67	0	0.6	-16.4	-16.4
297	1	0.89	0	1	0.62	0	0	0.67	0	0.52	-6.49	-6.49
298	1	1.17	0.08	1	0.68	0	0	0.67	0	0.85	-19.77	-19.77
299	1	1.11	0	1	0.8	0	0	0.67	0	0.66	-13.41	-13.41
300	1	0.22	0.09	0.89	0.12	0.11	0	0.67	0	0.3	-12.36	-12.36
301	1	3.26	0	1	2.91	0	0	0.67	0	1.92	-8.06	-8.06
302	1	3.26	0	1	2.91	0	0	0.67	0	1.92	-8.06	-8.06
303	1	0.56	0	1	0.34	0	0	0.67	0	0.33	-9.46	-9.46
304	1	0.73	0.14	1	0.28	0	0	0.67	0	0.69	-21.06	-21.06
305	1	0.45	0	0.01	0.81	0.99	0.25	0.51	0	1.78	-25.11	-25.11
306	1	1.22	0.07	0.84	7.55	0.16	1.28	0.27	0	3.12	-27.1	-25.99
307	1	0.63	0.32	0.98	0.33	0.02	0	0.67	0	0.97	-20.87	-20.87
308	1	0.53	0.25	0.97	0.32	0.03	0	0.67	0	0.78	-19.25	-19.25
309	1	299.63	0	0.81	0	0.19	0	0.67	0	176.61	-9.52	-9.52
310	1	1.33	0.06	0.85	2.32	0.15	0.05	0.61	1	1.53	-23.82	-23.08
311	1	0	0	1	0	0	0	1	0	0	0	0
312	1	1.05	0.08	0.84	1.32	0.16	0	0.66	0	1.14	-21.59	-21.27
313	1	0.32	0.24	0.46	1.14	0.54	0.45	0.44	0	1.54	-24.25	-24.21
314	1	0	0	1	0	0	0	1	0	0	0	0
315	1	1	0	0.95	55.81	0.05	3.44	0.08	1	5.33	-28.19	-25.4
316	1	0.13	0.04	0.71	2.62	0.29	1.03	0.31	0	1.56	-21.57	-20.54
317	1	2.65	0.25	1	0.89	0	0	0.67	0	2.03	-22.87	-22.87
318	1	0	0	0.94	22.1	0.06	6.1	0.02	1	2.43	-15.14	-12.07
319	1	0	0	1	0	0	0	1	0	0	0	0
320	1	0.62	0	0.61	0.59	0.39	0	0.67	0	0.79	-17.72	-17.31
321	1	2.01	0.16	1	0.86	0	0	0.67	0	1.49	-15.47	-15.47
322	1	2.04	0	0.91	2.72	0.09	0.01	0.64	1	1.68	-15.67	-15.05
323	1	3.31	0	0.87	1.27	0.13	0	0.67	0	2.27	-23.43	-23.29
324	1	1.1	0.14	1	0.7	0	0	0.67	0	0.91	-15.96	-15.96
325	1	0.94	0	1	0.75	0	0	0.67	0	0.56	-6.43	-6.43
326	1	0.29	0	0.91	3.34	0.09	2.25	0.16	1	0.72	-15.91	-13.95
327	1	0.98	0.07	1	0.47	0	0	0.67	0	0.71	-18.43	-18.43
328	1	1.03	0	1	0.74	0	0	0.67	0	0.61	-12.22	-12.22
329	1	10.46	0.22	1	2.37	0	0	0.67	0	6.59	-21.9	-21.9
330	1	0.35	0.1	0.98	0.15	0.02	0	0.67	0	0.39	-11.92	-11.92
331	1	0.73	0	1	0.52	0	0	0.67	0	0.43	-8.95	-8.95
332	1	0.41	0.26	1	0.15	0	0	0.67	0	0.73	-21	-21.01
333	1	0.31	0.08	0.96	0.1	0.04	0	0.67	0	0.34	-16.22	-16.23
334	1	0	0	1	0	0	0	1	0	0	0	0
335	1	0.25	0	1	0.07	0	0	0.67	0	0.15	-7.86	-7.86
336	1	23.55	0.14	0.71	0.13	0.29	0	0.67	0	14.14	-18.02	-18.03
337	1	0.93	0	1	0.67	0	0	0.67	0	0.55	-8.33	-8.33
338	1	4.01	0	1	2.39	0	0	0.67	0	2.36	-21.42	-21.42
339	1	1.29	0	1	1.13	0	0	0.67	0	0.76	-11.1	-11.1
340	1	2.06	0	1	1.59	0	0	0.67	0	1.21	-15.72	-15.72
341	1	3.63	0	0.72	1.26	0.28	0	0.67	0	2.79	-23.82	-22.68
342	1	2.49	0.13	1	0.88	0	0	0.67	0	1.72	-14.79	-14.79
343	1	3.11	0	1	1.92	0	0	0.67	0	1.83	-14.26	-14.26
344	1	1.35	0	1	1.02	0	0	0.67	0	0.8	-11.58	-11.58
345	1	0.43	0.16	1	0.14	0	0	0.67	0	0.56	-20.12	-20.12
346	1	0.27	0	1	0.08	0	0	0.67	0	0.16	-12.92	-12.91
347	1	0.77	0.23	0.97	0.27	0.03	0	0.67	0	0.89	-22.33	-22.33
348	1	0.77	0.26	1	0.42	0	0	0.67	0	0.94	-21.47	-21.47
349	1	0.74	0.26	0.96	0.31	0.04	0	0.67	0	0.94	-21.71	-21.71
350	1	0	0	0.92	3.91	0.08	0.67	0.39	1	0.58	-10.94	-9.99
351	1	0.99	0	1	0.73	0	0	0.67	0	0.58	-12.41	-12.41
352	1	0	0	0	0.25	1	1.15	0.29	0	0.47	-14.17	-14.17
353	1	0.77	0	0.92	4.33	0.08	1.55	0.23	1	1.12	-23.23	-19.67
354	1	0.42	0.21	1	0.18	0	0	0.67	0	0.64	-16.6	-16.59
355	1	7.97	0.22	1	3.4	0	0	0.67	0	5.12	-19.12	-19.12
356	1	4.2	0.56	1	1.19	0	0	0.67	0	3.53	-26.21	-26.21
357	1	0.19	0.08	0.93	0.06	0.07	0	0.67	0	0.26	-13.47	-13.47
358	1	0.18	0	0.92	9.81	0.08	3.37	0.09	1	1.5	-17.5	-14.71
359	1	6.78	0.06	1	2.67	0	0	0.67	0	4.12	-14.35	-14.35
360	1	0.68	0.3	0.98	0.24	0.02	0	0.67	0	0.96	-20.68	-20.68
361	1	1.04	0.21	0.83	2.37	0.17	0.11	0.57	0	1.68	-23.31	-23.15
362	1	1.13	0.39	1	0.51	0	0	0.67	0	1.41	-27.25	-27.25
363	1	1.38	0	1	11.11	0	0	0.67	0	0.81	-21.85	-12.92
364	1	10.19	0.16	0.74	0.16	0.26	0	0.67	0	6.3	-14.96	-14.97
365	1	0.67	0	1	0.35	0	0	0.67	0	0.4	-16.2	-16.2
366	1	2.81	0.1	0.85	0.06	0.15	0	0.67	0	1.84	-17.51	-17.52
367	1	0	0	0.01	0.1	0.99	1.02	0.31	0	0.19	-8.59	-8.59
368	1	3.32	0	1	2.13	0	0	0.67	0	1.96	-15.63	-15.63
369	1	1.03	0	1	0.76	0	0	0.67	0	0.61	-10.82	-10.82
370	1	2.92	0	1	2.18	0	0	0.67	0	1.72	-15.14	-15.14
371	1	0.66	0	1	0.53	0	0	0.67	0	0.39	-11.71	-11.71
372	1	3.8	0	0.91	4.09	0.09	0	0.65	1	2.92	-24.8	-21.95
373	1	0.81	0.07	0.89	9.49	0.11	1.35	0.26	0	2.59	-23.18	-22.47
374	1	1.35	0.07	1	0.56	0	0	0.67	0	0.94	-18.52	-18.53
375	1	0.88	0.06	1	0.23	0	0	0.67	0	0.64	-10.57	-10.57
376	1	4.83	0.25	1	1.37	0	0	0.67	0	3.32	-20.08	-20.08
377	1	0.19	0.01	0	0.4	1	0.1	0.58	0	0.86	-18.17	-18.18
378	1	129.6	0	0.84	4.73	0.16	0	0.67	0	77.8	-29.28	-26.47
379	1	7.79	0.14	1	2.02	0	0	0.67	0	4.86	-17.27	-17.27
380	1	0.79	0.15	1	0.59	0	0	0.67	0	0.75	-17.22	-17.22
381	1	0	0	0	0.1	1	1.14	0.29	1	0.19	-8.26	-8.26
382	1	0.49	0.06	1	0.14	0	0	0.67	0	0.41	-10.66	-10.66
383	1	3.01	0.15	1	1.15	0	0	0.67	0	2.06	-16.81	-16.81
384	1	1.06	0.24	1	0.49	0	0	0.67	0	1.08	-11.47	-11.47
385	1	0	0	0	1.17	1	1	0.32	0	2.2	-13.63	-13.63
386	1	0.4	0.18	0.91	0.17	0.09	0	0.67	0	0.58	-14.27	-14.27
387	1	0	0	1	0	0	0	1	0	0	0	0
388	1	0	0	1	0	0	0	1	0	0	0	0
389	1	0	0	1	0	0	0	1	0	0	0	0
390	1	0	0	1	0	0	0	1	0	0	0	0
391	1	0	0	1	0	0	0	1	0	0	0	0
392	1	0	0	1	0	0	0	1	0	0	0	0
393	1	0.84	0.23	0.86	1.02	0.14	-0.01	0.67	0	1.13	-22.89	-22.86
394	1	1.31	0.31	1	0.65	0	0	0.67	0	1.35	-23.55	-23.55
395	1	6.49	0.2	0.89	9.54	0.11	0.04	0.61	0	6.22	-34.38	-33.79
396	1	0.77	0.06	0	0.8	1	0	0.67	0	1.97	-27.38	-27.38
397	1	11.59	0.38	1	1.3	0	0	0.67	0	7.54	-24.68	-24.68
398	1	0.55	0	0.68	2.92	0.32	1.25	0.28	0	2.06	-25.32	-24.69
399	1	0.51	0	0.76	3.12	0.24	1.04	0.31	0	1.72	-18.5	-17.72
400	1	0	0	0.77	16.79	0.23	8.43	0.01	2	7.2	-27.6	-24.15
401	1	1.31	0	0.79	4.77	0.21	0.3	0.49	0	2.62	-18.38	-16.67
402	1	0.41	0.26	0.93	0.28	0.07	0	0.67	0	0.72	-14.77	-14.77
403	1	0.77	0.49	1	0.37	0	0	0.67	0	1.38	-23.77	-23.77
404	1	0	0	0	0.12	1	0.69	0.38	0	0.22	-7.96	-7.96
405	1	0.57	0.1	1	0.32	0	0	0.67	0	0.52	-9.65	-9.65
406	1	1.95	0	0.89	2.7	0.11	0.03	0.62	1	1.73	-22.67	-20.67
407	1	2.89	0.36	0.89	2.17	0.11	0	0.67	0	2.77	-23.72	-23.7
408	1	2.53	0	1	1.43	0	0	0.67	0	1.49	-10.55	-10.55
409	1	0	0	0	0.13	1	0.23	0.52	0	0.25	-8.27	-8.27
410	1	0.06	0.01	0	0.34	1	0.06	0.6	0	0.68	-10.69	-10.69
411	1	5.73	0.17	1	2.83	0	0	0.67	0	3.7	-13.17	-13.17
412	1	3.95	0.14	1	1.65	0	0	0.67	0	2.59	-21.28	-21.28
413	1	0.57	0.09	1	0.22	0	0	0.67	0	0.51	-14.27	-14.27
414	1	0.84	0.37	0.94	0.35	0.06	0	0.67	0	1.19	-19.21	-19.21
415	1	0.11	0.01	0	0.37	1	0.55	0.42	0	0.76	-15.14	-14.83
416	1	0.73	0.36	0.93	0.29	0.07	0	0.67	0	1.09	-18.42	-18.42
417	1	1.26	0.29	0.96	0.74	0.04	0	0.67	0	1.32	-20.06	-20.06
418	1	0.35	0.13	0.93	0.14	0.07	0	0.67	0	0.45	-15.7	-15.7
419	1	0.83	0.16	1	0.22	0	0	0.67	0	0.79	-23.91	-23.91
420	1	1.28	0.23	0.96	178.19	0.04	1.99	0.18	1	15.93	-29.24	-28.24
421	1	0.49	0.13	1	0.21	0	0	0.67	0	0.53	-14.34	-14.34
422	1	4.03	0.12	0.94	0.81	0.06	0	0.67	0	2.67	-21.54	-21.53
423	1	2.5	0.36	0.95	1.34	0.05	0	0.67	0	2.25	-25.96	-25.96
424	1	2.97	0.06	1	1.12	0	0	0.67	0	1.87	-13.89	-13.89
425	1	0.55	0	1	0.24	0	0	0.67	0	0.32	-14.24	-14.24
426	1	0.79	0.7	0.79	0.58	0.21	0	0.67	0	1.74	-21.4	-21.4
427	1	1.07	0.06	1	0.38	0	0	0.67	0	0.75	-11.82	-11.82
428	1	1.17	0.27	0.6	21.49	0.4	4.82	0.04	0	17.16	-45.1	-43.64
429	1	0.18	0.09	0.73	2.63	0.27	0.81	0.35	0	1.56	-23.98	-23.41
430	1	0.81	0.08	0.68	1.28	0.32	0.03	0.62	0	1.36	-24.85	-24.66
431	1	0	0	0.04	0.26	0.96	0.34	0.48	1	0.47	-21.24	-21.24
432	1	1.15	0	0.89	1.66	0.11	0.04	0.61	1	1.03	-17.87	-16.13
433	1	1.63	0.1	1	0.23	0	0	0.67	0	1.14	-20.64	-20.64
434	1	5.42	0	0.88	1.76	0.12	0	0.67	0	3.61	-27.37	-25.85
435	1	6.1	0.23	1	1.41	0	0	0.67	0	4.03	-19.97	-19.97
436	1	0.19	0.19	0.87	71.63	0.13	15.63	0	1	18.33	-38.4	-31.45
437	1	0.35	0.2	0.9	25.56	0.1	3.23	0.09	0	5.47	-30.02	-28.41
438	1	1.23	0	0.9	4.08	0.1	0.68	0.38	1	1.46	-18.83	-16.25
439	1	0.87	0.06	1	0.41	0	0	0.67	0	0.62	-17.32	-17.32
440	1	1.26	0	1	1.2	0	0	0.67	0	0.74	-8.9	-8.9
441	1	1.69	0.07	0.88	4.53	0.12	0.23	0.52	0	2.1	-17.72	-16.39
442	1	0.54	0.35	0.91	0.32	0.09	0	0.67	0	0.96	-20.46	-20.46
443	1	2.29	0	0.85	0.82	0.15	0	0.67	0	1.59	-16.37	-15.36
444	1	0.24	0.13	0.86	0.12	0.14	0	0.67	0	0.38	-14.53	-14.54
445	1	1.63	0.07	0.95	26.52	0.05	1.68	0.22	1	3.52	-19.09	-18
446	1	3.49	0.18	0.93	2.57	0.07	0	0.67	0	2.69	-22.91	-22.89
447	1	2.28	0.16	1	0.84	0	0	0.67	0	1.64	-19.56	-19.56
448	1	2	0.07	1	0.49	0	0	0.67	0	1.3	-20.23	-20.23
449	1	1.06	0.08	1	0.24	0	0	0.67	0	0.77	-13.27	-13.27
450	1	0.33	0.08	1	0.19	0	0	0.67	0	0.35	-12.71	-12.71
451	1	0	0	0	0.13	1	0.4	0.46	0	0.25	-8.22	-8.22
452	1	0.11	0.05	0.72	1.3	0.28	1.49	0.24	0	0.82	-21.99	-21.76
453	1	2.59	0	0.72	1.2	0.28	0	0.67	0	2.15	-21.7	-21.18
454	1	3.28	0.14	0.93	45.4	0.07	0.91	0.33	1	8.05	-26.54	-25.41
455	1	3.14	0	0.86	0.94	0.14	0	0.67	0	2.1	-13.82	-13.71
456	1	2.26	0	0.91	3.23	0.09	0.02	0.63	1	1.87	-17.27	-16.64
457	1	3.44	0.47	1	1.34	0	0	0.67	0	2.91	-27.4	-27.4
458	1	0	0	0	0.21	1	0.49	0.43	1	0.4	-16.29	-16.29
459	1	1.71	0.13	1	0.71	0	0	0.67	0	1.26	-15.95	-15.95
460	1	5.5	0	1	2.57	0	0	0.67	0	3.24	-10.96	-10.96
461	1	0.55	0.06	1	0.1	0	0	0.67	0	0.44	-10.28	-10.28
462	1	1.99	0.07	1	0.56	0	0	0.67	0	1.3	-24.12	-24.11
463	1	3.53	0.18	1	0.54	0	0	0.67	0	2.42	-18.85	-18.85
464	1	0.45	0.27	0.97	0.25	0.03	0	0.67	0	0.76	-17.76	-17.76
465	1	1.33	0	1	1.05	0	0	0.67	0	0.79	-12.31	-12.31
466	1	0.77	0	0.87	0.91	0.13	0	0.66	1	0.67	-15.88	-15.74
467	1	2.28	0.08	1	0.81	0	0	0.67	0	1.5	-19.4	-19.41
468	1	0.42	0	1	0.34	0	0	0.67	0	0.25	-11.48	-11.48
469	1	0.73	0	1	0.38	0	0	0.67	0	0.43	-11.06	-11.06
470	1	0.2	0.1	0.55	0.55	0.45	0.11	0.57	0	0.68	-20.42	-20.36
471	1	0.82	0	1	0.68	0	0	0.67	0	0.48	-10.65	-10.64
472	1	0.34	0	0.76	1.47	0.24	0.89	0.34	0	0.86	-19.57	-18.49
473	1	13.81	0	0.77	0	0.23	0	0.67	0	8.14	-10.29	-10.29
474	1	1.07	0.46	1	0.35	0	0	0.67	0	1.5	-13.76	-13.76
475	1	0.68	0.21	1	0.16	0	0	0.67	0	0.8	-17.7	-17.7
476	1	1.12	0.3	1	0.34	0	0	0.67	0	1.22	-22.14	-22.14
477	1	1.92	0	0.91	3.72	0.09	0.16	0.55	1	1.76	-23.68	-20.84
478	1	0.46	0.04	0	0.69	1	0.09	0.58	0	1.56	-20.51	-20.51
479	1	0	0	0.3	0.27	0.7	1.07	0.31	1	0.35	-14.21	-14.16
480	1	0.62	0.15	1	0.31	0	0	0.67	0	0.64	-17.92	-17.92
481	1	0.45	0.01	0.03	0.52	0.97	-0.01	0.67	0	1.21	-25.36	-25.36
482	1	0.49	0.04	0	0.55	1	0	0.66	0	1.32	-23.83	-23.83
483	1	0.85	0	1	0.51	0	0	0.67	0	0.5	-6.47	-6.47
484	1	1.11	0.47	0.94	0.56	0.06	0	0.67	0	1.55	-28.68	-28.68
485	1	0	0	0	0.12	1	0.58	0.41	0	0.23	-13.79	-13.79
486	1	0	0	1	0	0	0	1	0	0	0	0
487	1	0.16	0	1	0	0	0	0.67	0	0.09	-8.72	-8.72
488	1	1.81	0.14	1	0.69	0	0	0.67	0	1.34	-18.89	-18.89
489	1	0.81	0	1	0.44	0	0	0.67	0	0.48	-13.54	-13.54
490	1	0.84	0.07	1	0.18	0	0	0.67	0	0.63	-16.71	-16.71
491	1	0.78	0	1	0.42	0	0	0.67	0	0.46	-10.48	-10.48
492	1	0.48	0	0.85	0.9	0.15	0.04	0.61	1	0.53	-16.07	-16
493	1	0	0	1	0	0	0	1	0	0	0	0
494	1	0	0	1	0	0	0	1	0	0	0	0
495	1	0.6	0	1	0.42	0	0	0.67	0	0.36	-12.4	-12.4
496	1	0.23	0.09	0.89	0.12	0.11	0	0.67	0	0.31	-12.58	-12.58
497	1	1.8	0	1	1.81	0	0	0.67	0	1.06	-7.02	-7.02
498	1	1.64	0	1	1.52	0	0	0.67	0	0.97	-9.66	-9.66
499	1	0	0	0.96	124.79	0.04	7.17	0.01	0	8.79	-12.95	-9.71
500	1	2.19	0.06	1	1.35	0	0	0.67	0	1.4	-12.05	-12.05
501	1	0	0	0	0.13	1	0.96	0.33	0	0.25	-14.22	-14.22
502	1	0.63	0	1	0.44	0	0	0.67	0	0.37	-12.52	-12.52
503	1	0.66	0	1	0.41	0	0	0.67	0	0.39	-10.56	-10.56
504	1	2.8	0	1	2.31	0	0	0.67	0	1.65	-7.71	-7.71
505	1	0.28	0.14	0.9	0.13	0.1	0	0.67	0	0.42	-16.44	-16.44
506	1	0.39	0	1	0.23	0	0	0.67	0	0.23	-10.95	-10.95
507	1	1.53	0.13	1	0.96	0	0	0.67	0	1.15	-13.96	-13.95
508	1	0.42	0.07	1	0.13	0	0	0.67	0	0.37	-11.6	-11.6
509	1	0	0	0	0.39	1	1.15	0.29	1	0.74	-25.45	-25.45
510	1	0	0	1	0	0	0	1	0	0	0	0
511	1	0.2	0.15	0.9	0.17	0.1	0	0.67	0	0.41	-14.32	-14.32
512	1	0.54	0.18	0.94	0.34	0.06	0	0.67	0	0.68	-17.76	-17.76
513	1	1.3	0	0.71	3.24	0.29	0.38	0.46	1	2.54	-24.65	-23.18
514	1	2.83	0.13	1	0.88	0	0	0.67	0	1.92	-14.62	-14.62
515	1	1.77	0	1	1.65	0	0	0.67	0	1.04	-12.13	-12.13
516	1	1.77	0.23	1	1.02	0	0	0.67	0	1.47	-21.5	-21.5
517	1	2.85	0.14	1	1.65	0	0	0.67	0	1.94	-17.8	-17.8
518	1	1.45	0.08	1	0.62	0	0	0.67	0	1.01	-17.04	-17.04
519	1	1.61	0.07	1	0.56	0	0	0.67	0	1.07	-10.34	-10.34
520	1	2.08	0.07	1	0.95	0	0	0.67	0	1.35	-17.93	-17.93
521	1	3.26	0	1	2.91	0	0	0.67	0	1.92	-8.06	-8.06
522	1	0.9	0	1	0.81	0	0	0.67	0	0.53	-11.83	-11.83
523	1	0	0	1	0	0	0	1	0	0	0	0
524	1	0.59	0.32	0.89	0.34	0.11	0	0.67	0	0.96	-19.4	-19.4
525	1	0.6	0	1	0.42	0	0	0.67	0	0.36	-6.13	-6.13
526	1	0	0	0	0.2	1	0.67	0.39	1	0.38	-16.81	-16.81
527	1	0.96	0.07	1	0.35	0	0	0.67	0	0.7	-12.99	-12.99
528	1	1.18	0	1	0.84	0	0	0.67	0	0.7	-15.22	-15.23
529	1	2.65	0.27	1	0.91	0	0	0.67	0	2.07	-18.81	-18.81
530	1	0.36	0	1	0.17	0	0	0.67	0	0.21	-8.01	-8.01
531	1	0	0	1	0	0	0	1	0	0	0	0
532	1	0.49	0	0.91	3.74	0.09	1.43	0.25	1	0.9	-19.67	-18.47
533	1	1.28	0	1	0.93	0	0	0.67	0	0.75	-12.33	-12.33
534	1	0.5	0.16	1	0	0	0	0.67	0	0.59	-14.9	-14.9
535	1	3.72	0.41	1	1.52	0	0	0.67	0	2.96	-28.19	-28.2
536	1	0.53	0.33	0.9	0.3	0.1	0	0.67	0	0.92	-19.03	-19.03
537	1	2.6	0.12	1	0.99	0	0	0.67	0	1.75	-16.73	-16.73
538	1	0.45	0	1	0.28	0	0	0.67	0	0.26	-14.11	-14.11
539	1	2.49	0	1	1.83	0	0	0.67	0	1.47	-13.81	-13.81
540	1	0	0	0	0.06	1	0.19	0.53	0	0.1	-8.03	-8.03
541	1	0	0	0.82	0.73	0.18	0.97	0.32	1	0.25	-12.13	-11.52
542	1	0.72	0.24	0.97	0.25	0.03	0	0.67	0	0.87	-20.26	-20.26
543	1	0.74	0.47	0.97	0.35	0.03	0	0.67	0	1.3	-23.72	-23.72
544	1	1.21	0.08	1	0.34	0	0	0.67	0	0.86	-11.02	-11.02
545	1	0.75	0	1	0.54	0	0	0.67	0	0.45	-12.16	-12.16
546	1	6.9	0	1	3.1	0	0	0.67	0	4.07	-16.99	-16.99
547	1	5.01	0	0.84	0.99	0.16	0	0.67	0	3.24	-17.45	-16.45
548	1	0.71	0	0.56	1.22	0.44	0.16	0.54	1	1.44	-22.23	-21.82
549	1	1.01	0	0.92	5.04	0.08	0.76	0.36	1	1.36	-20.53	-19.62
550	1	0.39	0	1	0.21	0	0	0.67	0	0.23	-10.71	-10.71
551	1	1.6	0.08	1	0.39	0	0	0.67	0	1.09	-12.29	-12.29
552	1	2.82	0.5	0.99	0.67	0.01	0	0.67	0	2.61	-25.75	-25.75
553	1	2.29	0	1	1.63	0	0	0.67	0	1.35	-16.32	-16.32
554	1	0	0	1	0	0	0	1	0	0	0	0
555	1	0.72	0.11	1	0.19	0	0	0.67	0	0.63	-15.45	-15.46
556	1	0.87	0.08	1	0.62	0	0	0.67	0	0.67	-15.39	-15.39
557	1	0	0	0	0.44	1	1.81	0.2	1	0.82	-17.22	-17.22
558	1	2.56	0.35	1	1.39	0	0	0.67	0	2.17	-25.9	-25.9
559	1	0.9	0	0.74	1.13	0.26	0.03	0.62	1	1.08	-18.36	-17.43
560	1	1.11	0	0.64	1.9	0.36	0.16	0.55	0	1.96	-23.24	-22.38
561	1	9.67	0.64	0.98	1.25	0.02	0	0.67	0	6.91	-33.3	-33.31
562	1	0.54	0.06	0.91	0.49	0.09	0	0.67	0	0.51	-16.45	-16.45
563	1	1.56	0.43	1	0.48	0	0	0.67	0	1.73	-23.03	-23.03
564	1	1.49	0.53	1	0.88	0	0	0.67	0	1.87	-24.12	-24.12
565	1	2.4	1.12	0.89	20.67	0.11	-0.1	0.67	0	7.56	-40.28	-39.89
566	1	1.65	0.09	1	0.5	0	0	0.67	0	1.14	-18.61	-18.61
567	1	1.43	0	1	0.87	0	0	0.67	0	0.84	-13.49	-13.48
568	1	2.39	0.25	1	0.93	0	0	0.67	0	1.87	-13.86	-13.86
569	1	1.62	0.23	1	0.75	0	0	0.67	0	1.39	-14.71	-14.71
570	1	5.14	0.31	0.93	16.22	0.07	0.19	0.53	0	5.63	-23.95	-23.67
571	1	0.56	0.17	0.97	0.3	0.03	0	0.67	0	0.65	-13.16	-13.17
572	1	0	0	0	0.72	1	0.24	0.51	0	1.35	-16.24	-16.24
573	1	0.93	0	1	0.67	0	0	0.67	0	0.55	-5.5	-5.5
574	1	1.49	0.11	1	0.55	0	0	0.67	0	1.09	-18.42	-18.41
575	1	0	0	0	0.54	1	1.81	0.2	0	1.02	-12.68	-12.68
576	1	1.31	0.64	0.93	0.66	0.07	0	0.67	0	1.98	-16.93	-16.93
577	1	0.21	0	0.17	2.89	0.83	0.64	0.39	1	4.61	-26.98	-26.94
578	1	1.12	0.43	0.93	0.45	0.07	0	0.67	0	1.48	-17.56	-17.56
579	1	0	0	0	0.3	1	1.42	0.25	1	0.56	-14.24	-14.24
580	1	0	0	0	1.16	1	1.88	0.19	0	2.18	-16.63	-16.63
581	1	1.58	1.22	0.87	1.57	0.13	0	0.67	0	3.31	-20.96	-20.96
582	1	2.89	0.35	1	1.1	0	0	0.67	0	2.37	-15.9	-15.9
583	1	0	0	0	0.81	1	1.74	0.21	0	1.53	-14.55	-14.55
584	1	0	0	0.55	3.72	0.45	4.95	0.04	1	3.12	-19.3	-18.94
585	1	1.94	0.69	1	0.91	0	0	0.67	0	2.43	-13.71	-13.71
586	1	0.72	0.19	0.88	76	0.12	5.21	0.03	1	18.5	-26.52	-24.4
587	1	1.9	0	0.86	3.99	0.14	0.16	0.55	0	2.16	-13.12	-12.11
588	1	1.66	0.92	0.98	1.08	0.02	0	0.67	0	2.72	-13.86	-13.86
589	1	1.14	0.91	0.86	1.02	0.14	0	0.67	0	2.42	-13.76	-13.76
590	1	4.44	0	0.77	2.94	0.23	0	0.67	0	3.9	-25.39	-24.43
591	1	0	0	0.5	0.46	0.5	0.7	0.38	1	0.43	-15.33	-15.19
592	1	0	0	0.55	31	0.45	6.04	0.02	2	25.94	-39.77	-36.93
593	1	0.53	0	0.75	2.49	0.25	1.15	0.29	0	1.51	-20.97	-20.2
594	1	1.07	0.8	0.87	1.23	0.13	0	0.67	0	2.23	-22.76	-22.76
595	1	1.65	0.67	0.93	0.92	0.07	0	0.67	0	2.27	-21.04	-21.04
596	1	16.04	0	0.74	2.14	0.26	0	0.67	0	10.49	-22.45	-21.26
597	1	0.88	0.88	0.86	0.88	0.14	0	0.67	0	2.18	-19.18	-19.18
598	1	0	0	0	2.02	1	3.35	0.09	1	3.79	-27.88	-27.88
599	1	2	0.38	0.89	51.2	0.11	1.58	0.23	0	12.33	-38.33	-36.72
600	1	0	0	0.04	1.4	0.96	3.26	0.09	1	2.54	-28.14	-28.14
601	1	1.92	0.36	0.93	15.99	0.07	0.44	0.45	0	3.9	-27.77	-27.53
602	1	3.62	1.07	1	1.33	0	0	0.67	0	4.13	-30.44	-30.44
603	1	0.22	0	0.54	1.72	0.46	1.25	0.27	1	1.62	-24.18	-23.84
604	1	0	0	0	0.68	1	0.72	0.38	0	1.28	-12.54	-12.55
605	1	1.46	0.04	0	13.55	1	0	0.67	0	26.32	-8.73	-8.73
606	1	0.48	0.24	0.94	0.19	0.06	0	0.67	0	0.74	-10.32	-10.32
607	1	0	0	0.01	0.22	0.99	1.1	0.3	0	0.41	-8.94	-8.94
608	1	3.07	1.43	0.94	1.07	0.06	0	0.67	0	4.45	-12.94	-12.94
609	1	1.51	0	0.53	0.78	0.47	0	0.67	0	1.59	-21.66	-21.28
610	1	0.26	0.2	0.88	0.23	0.12	0	0.67	0	0.54	-20.31	-20.31
611	1	1.12	0.23	1	0.53	0	0	0.67	0	1.1	-20.92	-20.92
612	1	0.77	0.09	1	0.58	0	0	0.67	0	0.62	-16.5	-16.5
613	1	0.3	0	0.58	0.61	0.42	0.21	0.53	1	0.67	-18.9	-18.63
614	1	2.86	0.15	1	1.33	0	0	0.67	0	1.96	-14.62	-14.62
615	1	0.43	0	1	0.26	0	0	0.67	0	0.26	-9.78	-9.78
616	1	0.58	0	0.71	1.34	0.29	0.34	0.48	2	1.08	-22.55	-21.84
617	1	1.62	0.24	1	1.11	0	0	0.67	0	1.41	-21.78	-21.78
618	1	1.01	0.2	1	0.6	0	0	0.67	0	0.98	-16.89	-16.89
619	1	0.97	0	1	0.77	0	0	0.67	0	0.57	-13.05	-13.05
620	1	0.34	0	0.79	2.82	0.21	2.91	0.11	0	1.33	-22.16	-20.42
621	1	1.2	0.1	0	1.33	1	0.01	0.64	0	3.2	-26.34	-26.34
622	1	0.22	0	0.84	1.29	0.16	0.65	0.39	1	0.53	-16.37	-15.76
623	1	7.86	0.19	0.95	18.5	0.05	0.11	0.57	0	6.68	-23.61	-23.26
624	1	2.77	0.08	1	1	0	0	0.67	0	1.78	-19.95	-19.95
625	1	0.43	0.14	0.94	0.12	0.06	0	0.67	0	0.5	-15.76	-15.77
626	1	0	0	0.66	0.89	0.34	0.87	0.34	1	0.57	-14.71	-14.39
627	1	3.23	0	1	2.33	0	0	0.67	0	1.9	-8.82	-8.82
628	1	1.98	0.33	1	0.96	0	0	0.67	0	1.79	-20.91	-20.91
629	1	1.61	0.07	1	0.26	0	0	0.67	0	1.07	-18.17	-18.17
630	1	1.92	0	0.9	2.27	0.1	0.01	0.64	1	1.58	-17.85	-15.95
631	1	0	0	1	0	0	0	1	0	0	0	0
632	1	2.14	0.55	1	0.91	0	0	0.67	0	2.3	-23.3	-23.3
633	1	0.97	0.07	0	1.06	1	0	0.67	0	2.56	-27.35	-27.35
634	1	1.82	0.62	1	0.32	0	0	0.67	0	2.25	-26.52	-26.52
635	1	0	0	0	2.04	1	0.8	0.36	0	3.84	-6.76	-6.76
636	1	0	0	0	0.72	1	0.69	0.38	0	1.35	-6.15	-6.15
637	1	3394.65	0.96	0.75	1	0.25	0	0.67	0	2002.69	-8.52	-8.52
638	1	0	0	1	0	0	0	1	0	0	0	0
639	1	3243.36	1.02	0.75	1	0.25	0	0.67	0	1913.59	-8.46	-8.46
640	1	12.1	0.89	1	3.31	0	0	0.67	0	8.8	-7.52	-7.52
641	1	2.4	0.03	0.88	0.86	0.12	0	0.67	0	1.66	-19.17	-19.18
642	1	0.67	0	0.91	4	0.09	1.05	0.31	1	1.08	-20.84	-18.4
643	1	0	0	1	0	0	0	1	0	0	0	0
644	1	2.38	0.35	1	0.7	0	0	0.67	0	2.05	-29.88	-29.88
645	1	0	0	0	0.51	1	0.41	0.46	1	0.97	-22.64	-22.64
646	1	1.05	0.08	0	1.19	1	0.01	0.64	0	2.86	-26.8	-26.8
647	1	1.54	1	1	1	0	0	0.67	0	2.78	-28.16	-28.16
648	1	1.83	0.07	0.88	9.21	0.12	1.16	0.29	1	3.27	-24.13	-22.89
649	1	1.36	0	0.53	0.75	0.47	0	0.67	0	1.46	-22.99	-22.7
650	1	0.52	0.22	0.68	2.94	0.32	0.68	0.38	0	2.34	-27.45	-27.09
651	1	0.6	0	0.78	1.87	0.22	0.76	0.37	1	1.13	-22.16	-20.32
652	1	0.07	0.04	0.46	0.68	0.54	0.85	0.35	0	0.76	-18.97	-18.75
653	1	1.59	0.37	1	0.35	0	0	0.67	0	1.63	-24.07	-24.07
654	1	0.39	0	0.43	1.85	0.57	0.62	0.4	0	2.2	-25.52	-25.44
655	1	0.58	0.32	0.57	0	0.43	0	0.67	0	0.69	-15.99	-15.85
656	1	1.84	0.87	1	0.72	0	0	0.67	0	2.73	-33.93	-33.93
657	1	1.11	0.17	1	0.37	0	0	0.67	0	0.97	-19.57	-19.57
658	1	0.93	0.48	0.99	0.5	0.01	0	0.67	0	1.45	-23.93	-23.93
659	1	0.05	0.05	0.89	4.3	0.11	4.12	0.06	1	0.97	-16.86	-15.3
660	1	1.58	0.61	0.85	1.39	0.15	0	0.67	0	2.3	-27.21	-27.21
661	1	0.45	0.24	0.92	0.24	0.08	0	0.67	0	0.72	-19.74	-19.74
662	1	0.7	0.05	0	0.79	1	0.02	0.63	0	1.9	-26.44	-26.44
663	1	0.36	0	0.39	1.91	0.61	1.1	0.3	0	2.4	-25.1	-24.88
664	1	0.73	0.3	1	0.41	0	0	0.67	0	0.99	-24.76	-24.76
665	1	2.83	0.26	0.94	1.38	0.06	0	0.67	0	2.29	-18.87	-18.86
666	1	0	0	0.09	8.18	0.91	2.39	0.15	0	13.98	-40.63	-40.6
667	1	1.08	0.18	1	0.37	0	0	0.67	0	0.97	-17.69	-17.69
668	1	0.49	0.4	0.9	0.37	0.1	0	0.67	0	1.03	-22.46	-22.46
669	1	1.97	0.38	0.95	84.62	0.05	1.51	0.24	0	10.42	-30.5	-29.72
670	1	0	0	0	0.34	1	0.82	0.35	0	0.65	-12.26	-12.26
671	1	2.9	0.27	1	0.71	0	0	0.67	0	2.22	-17.13	-17.13
672	1	13.7	0.12	0.58	0.11	0.42	0	0.67	0	8.29	-18.32	-18.32
673	1	0	0	0.78	21.09	0.22	5.98	0.02	1	8.55	-24.58	-21.95
674	1	0	0	0	0.45	1	3.32	0.09	1	0.85	-22.71	-22.71
675	1	1.66	0	1	1.53	0	0	0.67	0	0.98	-13.64	-13.64
676	1	0	0	1	0	0	0	1	0	0	0	0
677	1	1.93	0.13	0.77	2.26	0.23	0.01	0.65	0	2.3	-25.75	-25.55
678	1	2.34	0	0.9	3.77	0.1	0.07	0.59	1	2.1	-20.43	-18.12
679	1	2.27	0	1	1.15	0	0	0.67	0	1.34	-17.82	-17.82
680	1	0.81	0.07	1	0.43	0	0	0.67	0	0.61	-13.09	-13.09
681	1	0.39	0	0.82	0.63	0.18	0.02	0.63	1	0.43	-13.77	-13.7
682	1	0	0	1	0	0	0	1	0	0	0	0
683	1	1.15	0.06	0.9	0.25	0.1	0	0.67	0	0.82	-20.4	-20.4
684	1	1.1	0.2	1	0.44	0	0	0.67	0	1.02	-17.37	-17.37
685	1	1.97	0	1	1.46	0	0	0.67	0	1.16	-16.78	-16.78
686	1	0.46	0.07	1	0.12	0	0	0.67	0	0.41	-13.7	-13.7
687	1	1.8	0	1	1.81	0	0	0.67	0	1.06	-7.15	-7.15
688	1	0.51	0	1	0.33	0	0	0.67	0	0.3	-11.02	-11.02
689	1	2.14	0.31	1	1	0	0	0.67	0	1.84	-22.4	-22.4
690	1	1.4	0.06	0.86	42.53	0.14	3.47	0.08	1	12.29	-34.86	-29.67
691	1	0	0	1	0	0	0	1	0	0	0	0
692	1	1.13	0.17	1	0.57	0	0	0.67	0	0.98	-19	-19
693	1	1.97	0.53	0.96	1	0.04	0	0.67	0	2.19	-33.37	-33.38
694	1	2.24	0	0.88	1.87	0.12	0	0.67	0	1.73	-13.1	-12.88
695	1	0	0	0	0.07	1	0.23	0.52	1	0.13	-9.04	-9.04
696	1	0	0	1	0	0	0	1	0	0	0	0
697	1	1.17	0.06	1	0.24	0	0	0.67	0	0.8	-12.46	-12.46
698	1	0	0	0.88	1.09	0.12	0.11	0.57	1	0.24	-9.97	-9.68
699	1	1.01	0	0.57	1.34	0.43	0.04	0.61	0	1.69	-26.48	-25.97
700	1	0.9	0	0.88	18.54	0.12	3.14	0.1	2	4.68	-27.2	-23.33
701	1	2.75	0	0.8	0.54	0.2	0	0.67	0	1.82	-13.24	-12.54
702	1	0.6	0.18	0.95	0.32	0.05	0	0.67	0	0.71	-20.42	-20.42
703	1	1.77	0	1	1.28	0	0	0.67	0	1.04	-12.9	-12.9
704	1	0.42	0.02	0.01	0.45	0.99	0	0.65	0	1.08	-21.53	-21.53
705	1	1.11	0	0.77	16.93	0.23	2.46	0.14	4	7.88	-38.46	-35.19
706	1	0.16	0	0.89	0	0.11	0	0.67	0	0.1	-11.67	-11.67
707	1	0.39	0	1	0.21	0	0	0.67	0	0.23	-11.04	-11.04
708	1	0.48	0.28	0.95	0.25	0.05	0	0.67	0	0.81	-21.61	-21.61
709	1	1.55	0.08	0.88	0.09	0.12	0	0.67	0	1.07	-17.8	-17.8
710	1	0	0	0.93	7	0.07	7.47	0.01	1	0.99	-17	-12.13
711	1	18.11	0	0.89	1.85	0.11	0	0.67	0	11.07	-20.05	-18.51
712	1	3.32	0.18	1	0.85	0	0	0.67	0	2.29	-19.9	-19.9
713	1	1.39	0	1	1.08	0	0	0.67	0	0.82	-13.97	-13.97
714	1	0.94	0	0.61	0.69	0.39	0	0.67	0	1.06	-21.58	-21.09
715	1	0.5	0.07	1	0.16	0	0	0.67	0	0.42	-11.58	-11.58
716	1	0.25	0.18	0.85	0.18	0.15	0	0.67	0	0.48	-14.82	-14.82
717	1	1.51	0.07	1	0.27	0	0	0.67	0	1.03	-18.99	-19
718	1	1.14	0	0.82	2.67	0.18	0.2	0.53	2	1.58	-24.05	-22.19
719	1	0.18	0.02	0	0.27	1	0.15	0.55	0	0.62	-19.17	-19.17
720	1	0.54	0	1	0.34	0	0	0.67	0	0.32	-6.54	-6.54
721	1	1.33	1	0.92	1.18	0.08	0	0.67	0	2.69	-35.32	-35.32
722	1	0.77	0.03	0.83	0.18	0.17	0	0.67	0	0.56	-12.19	-12.16
723	1	0.16	0.08	0.5	0.24	0.5	-0.01	0.67	0	0.4	-17.31	-17.32
724	1	0.94	0.07	1	0.19	0	0	0.67	0	0.68	-10.43	-10.43
725	1	1.41	0.43	0.99	0.61	0.01	0	0.67	0	1.65	-23.69	-23.7
726	1	1.83	0	0.74	1.3	0.26	0	0.67	0	1.72	-20.48	-19.97
727	1	1.39	0.56	0.97	0.78	0.03	0	0.67	0	1.89	-26.26	-26.26
728	1	0	0	0.76	2.02	0.24	2.75	0.12	1	0.92	-17.31	-15.99
729	1	2.14	0.06	1	1.75	0	0	0.67	0	1.37	-11.51	-11.51
730	1	1.78	0.06	1	0.82	0	0	0.67	0	1.17	-13.24	-13.24
731	1	3	0.07	1	1.64	0	0	0.67	0	1.89	-12.73	-12.73
732	1	0.47	0	1	0.3	0	0	0.67	0	0.28	-12.72	-12.72
733	1	1.95	0	1	1.44	0	0	0.67	0	1.15	-11.79	-11.8
734	1	3.05	0	0.66	2.7	0.34	0	0.67	0	3.55	-27.66	-26.93
735	1	0	0	0.53	0.79	0.47	0.41	0.45	1	0.7	-19.4	-19.22
736	1	0	0	1	0	0	0	1	0	0	0	0
737	1	2.78	0	1	2.58	0	0	0.67	0	1.64	-7.43	-7.43
738	1	3.57	0.58	1	0.94	0	0	0.67	0	3.2	-23.24	-23.24
739	1	0.23	0.17	0.93	0.17	0.07	0	0.67	0	0.46	-15.16	-15.16
740	1	0.69	0.15	0.91	0.37	0.09	0	0.67	0	0.73	-20.88	-20.88
741	1	16.88	0.02	0.77	1.59	0.23	0	0.67	0	10.67	-25.36	-24.64
742	1	2.26	0.12	1	0.67	0	0	0.67	0	1.57	-17.54	-17.54
743	1	0.58	0.08	1	0.24	0	0	0.67	0	0.5	-14.17	-14.17
744	1	0.96	0	1	0.69	0	0	0.67	0	0.57	-8.35	-8.35
745	1	1.86	0.17	1	0.64	0	0	0.67	0	1.41	-20.34	-20.34
746	1	0	0	0.88	17.13	0.12	5.47	0.03	0	3.81	-22.12	-18.47
747	1	2.97	0	1	2.71	0	0	0.67	0	1.75	-8.52	-8.52
748	1	1.86	0	1	1.54	0	0	0.67	0	1.1	-8.84	-8.84
749	1	0.68	0.26	0.98	0.24	0.02	0	0.67	0	0.89	-22.85	-22.85
750	1	0	0	0	0.16	1	0.69	0.38	0	0.3	-15.89	-15.89
751	1	0	0	0	0.16	1	0.97	0.32	1	0.31	-16.78	-16.78
752	1	1.84	0.06	1	1.07	0	0	0.67	0	1.19	-13.95	-13.95
753	1	0	0	0.41	0.67	0.59	1.72	0.21	1	0.74	-22.45	-22.23
754	1	3.26	0.06	1	1.41	0	0	0.67	0	2.04	-26.19	-26.19
755	1	2.76	0.07	1	1.08	0	0	0.67	0	1.76	-21.06	-21.06
756	1	0	0	0.6	0.53	0.4	1.77	0.21	2	0.4	-14.42	-14.1
757	1	0	0	0.75	1.09	0.25	2.62	0.13	2	0.5	-17.34	-15.89
758	1	1.13	0	1	0.87	0	0	0.67	0	0.67	-18.73	-18.73
759	1	0.95	0	1	0.71	0	0	0.67	0	0.56	-14.06	-14.06
760	1	1.56	0.15	1	0.57	0	0	0.67	0	1.2	-18.04	-18.04
761	1	2.17	0	1	1.5	0	0	0.67	0	1.28	-15.25	-15.25
762	1	2.89	0.13	1	0.56	0	0	0.67	0	1.95	-21.79	-21.79
763	1	0.72	0.07	1	0.41	0	0	0.67	0	0.56	-18.24	-18.24
764	1	0.91	0	0.82	2.93	0.18	0.8	0.36	2	1.55	-26.77	-24.1
765	1	0.62	0.23	0.9	122.88	0.1	7.95	0.01	1	23.57	-40.4	-36.36
766	1	0	0	1	0	0	0	1	0	0	0	0
767	1	0.96	0	1	0.86	0	0	0.67	0	0.57	-13.65	-13.65
768	1	0.76	0.21	1	0.31	0	0	0.67	0	0.84	-20.88	-20.88
769	1	0	0	0.01	0.06	0.99	0.67	0.39	0	0.12	-8.82	-8.82
770	1	0.5	0	1	0.29	0	0	0.67	0	0.3	-11.42	-11.42
771	1	1.46	0	1	1.51	0	0	0.67	0	0.86	-8.06	-8.06
772	1	0.62	0	1	0.29	0	0	0.67	0	0.37	-12.88	-12.88
773	1	0	0	0	0.06	1	0.27	0.5	1	0.12	-8.77	-8.77
774	1	4.82	0.06	1	1.96	0	0	0.67	0	2.95	-13.32	-13.32
775	1	0.2	0.07	0.91	0	0.09	0	0.67	0	0.24	-14.11	-14.11
776	1	374.93	0.1	0.75	1.55	0.25	0	0.67	0	221.85	-23.75	-22.92
777	1	11.32	0.39	1	2.6	0	0	0.67	0	7.41	-35.64	-35.64
778	1	0.37	0	1	0.21	0	0	0.67	0	0.22	-11.95	-11.95
779	1	0.82	0	1	0.73	0	0	0.67	0	0.48	-9.3	-9.3
780	1	0.3	0	1	0.14	0	0	0.67	0	0.18	-10.38	-10.38
781	1	0.61	0	1	0.55	0	0	0.67	0	0.36	-15.54	-15.54
782	1	0.7	0.42	0.96	0.39	0.04	0	0.67	0	1.2	-23.61	-23.61
783	1	0.69	0	1	0.4	0	0	0.67	0	0.41	-6.64	-6.64
784	1	0.53	0	1	0.34	0	0	0.67	0	0.31	-7.09	-7.09
785	1	0	0	0.9	1.9	0.1	4.46	0.05	1	0.35	-12.97	-10.69
786	1	0	0	0.01	0.06	0.99	0.3	0.49	0	0.1	-9.66	-9.66
787	1	0.34	0	1	0.19	0	0	0.67	0	0.2	-7.46	-7.46
788	1	0.43	0	1	0.27	0	0	0.67	0	0.25	-16.85	-16.85
789	1	0.92	0	1	0.82	0	0	0.67	0	0.54	-12.61	-12.61
790	1	0	0	1	0	0	0	1	0	0	0	0
791	1	0.18	0.07	0.83	0.09	0.17	0	0.67	0	0.25	-15	-15
792	1	1.32	0.11	1	0.3	0	0	0.67	0	0.99	-17.95	-17.96
793	1	0.98	0.09	1	0.47	0	0	0.67	0	0.75	-15.29	-15.29
794	1	0.13	0.08	0.83	0.05	0.17	0	0.67	0	0.22	-16.33	-16.33
795	1	0	0	0	0.16	1	0.57	0.41	0	0.29	-12.25	-12.25
796	1	0.95	0.13	1	0.53	0	0	0.67	0	0.81	-14.87	-14.87
797	1	0	0	1	0	0	0	1	0	0	0	0
798	1	0	0	1	0	0	0	1	0	0	0	0
799	1	1.27	0	1	1	0	0	0.67	0	0.75	-12.5	-12.5
800	1	2.27	0	0.74	1.22	0.26	0	0.67	0	1.93	-18.47	-17.98
801	1	0	0	0	0.05	1	0.02	0.63	1	0.1	-8.66	-8.66
802	1	0.89	0.38	1	0.43	0	0	0.67	0	1.23	-20.65	-20.65
803	1	0.54	0	0.79	1.99	0.21	0.73	0.37	2	1.11	-19.22	-18.71
804	1	2.99	0.2	1	1.12	0	0	0.67	0	2.13	-20.28	-20.29
805	1	1.06	0	1	0.76	0	0	0.67	0	0.62	-14.56	-14.56
806	1	0.54	0.08	0.88	2.48	0.12	0.25	0.51	0	1.02	-18.94	-18.56
807	1	0.75	0.2	1	0.16	0	0	0.67	0	0.82	-16.62	-16.62
808	1	0	0	1	0	0	0	1	0	0	0	0
809	1	1.11	0	0.89	1.8	0.11	0.13	0.56	1	1.01	-16.96	-15.11
810	1	0.19	0.19	0.79	0.23	0.21	0	0.66	0	0.48	-15.75	-15.73
811	1	0.48	0	0.74	2.12	0.26	0.47	0.44	0	1.31	-20.24	-19.9
812	1	0.63	0.09	1	0.15	0	0	0.67	0	0.54	-14.32	-14.32
813	1	0.96	0.41	0.89	9.91	0.11	0.62	0.4	0	3.28	-30.53	-30.22
814	1	1.79	0	0.86	1.08	0.14	0	0.67	0	1.34	-14.33	-13.01
815	1	1.14	0.07	1	0.32	0	0	0.67	0	0.8	-12.14	-12.14
816	1	2.07	0	0.92	5.02	0.08	0.15	0.55	1	1.95	-17.46	-14.8
817	1	1.53	0	1	1.38	0	0	0.67	0	0.9	-12.63	-12.63
818	1	2.7	0	0.91	3.7	0.09	0.01	0.64	1	2.18	-22.43	-19.8
819	1	0.24	0.19	0.93	0.19	0.07	0	0.67	0	0.49	-15.62	-15.62
820	1	0.65	0	0.93	9.62	0.07	2.48	0.14	1	1.64	-18.44	-14.22
821	1	1.09	0	1	0.87	0	0	0.67	0	0.64	-6.43	-6.43
822	1	0.23	0.06	0.94	0.09	0.06	0	0.67	0	0.26	-13.52	-13.53
823	1	0	0	0.41	0.54	0.59	1.15	0.29	0	0.6	-18.53	-18.38
824	1	0.64	0.09	1	0.27	0	0	0.67	0	0.54	-15.46	-15.46
825	1	0.36	0	1	0.17	0	0	0.67	0	0.21	-7.02	-7.02
826	1	0.49	0.04	0	1.88	1	0.8	0.36	0	3.83	-29.14	-29.14
827	1	1.01	0	1	0.99	0	0	0.67	0	0.59	-6.46	-6.46
828	1	0.27	0.13	0.92	0.12	0.08	0	0.67	0	0.41	-14.68	-14.68
829	1	1.17	0	0.89	2.29	0.11	0.16	0.55	1	1.17	-16.62	-14.48
830	1	14.94	1.22	0.77	1.19	0.23	0	0.67	0	11.09	-23.39	-23.39
831	1	0	0	0.74	2.07	0.26	1.05	0.31	0	1	-9.32	-9.03
832	1	0	0	1	0	0	0	1	0	0	0	0
833	1	0	0	1	0	0	0	1	0	0	0	0
834	1	0	0	1	0	0	0	1	0	0	0	0
835	1	1.77	0	0.61	1.78	0.39	0	0.67	0	2.33	-16.61	-16.26
836	1	1.45	0.44	0.92	0.82	0.08	0	0.67	0	1.74	-15.74	-15.74
837	1	220.78	0.36	0.74	0.37	0.26	0	0.67	0	130.81	-28.07	-28.07
838	1	3.28	0	0.61	0.65	0.39	0	0.67	0	2.42	-19.44	-19.29
839	1	2.63	0	0.88	16.92	0.12	0.36	0.47	2	5.35	-23.16	-22.28
840	1	1.39	0.13	1	0.45	0	0	0.67	0	1.07	-15.1	-15.11
841	1	0.83	0.45	0.95	0.5	0.05	0	0.67	0	1.35	-25.12	-25.12
842	1	0.17	0.01	0	0.79	1	0.97	0.32	0	1.58	-25.45	-25.45
843	1	0.51	0.04	0	1.69	1	0.47	0.44	0	3.48	-39.53	-39.53
844	1	1.38	0.92	0.96	0.86	0.04	0	0.67	0	2.54	-25.29	-25.29
845	1	0.46	0.02	0.01	0.52	0.99	0.01	0.64	0	1.25	-27.69	-27.69
846	1	0.97	0.19	1	0.57	0	0	0.67	0	0.94	-20.36	-20.36
847	1	1.08	0.6	0.97	0.63	0.03	0	0.67	0	1.77	-25.59	-25.59
848	1	3.86	0.68	0.84	5.93	0.16	0.03	0.62	0	5.14	-37.89	-37.84
849	1	2.95	0.19	0.83	1.02	0.17	0	0.67	0	2.36	-21.02	-20.95
850	1	0.72	0	0.69	12.84	0.31	1.24	0.28	0	7.8	-33.22	-30.45
851	1	1.39	0	1	1.41	0	0	0.67	0	0.82	-6.68	-6.68
852	1	1.42	0	0.91	2.48	0.09	0.02	0.63	1	1.26	-16.36	-14.09
853	1	0.87	0.08	0	1.13	1	0.05	0.6	0	2.64	-25.93	-25.93
854	1	4.77	0	0.71	1.14	0.29	0	0.67	0	3.43	-21.59	-21.15
855	1	4.44	0	0.68	1	0.32	0	0.67	0	3.22	-32.03	-31.7
856	1	0.68	0.33	0.84	15.71	0.16	1.7	0.21	0	5.79	-31.74	-30.82
857	1	0.12	0.07	0.45	1.43	0.55	0.76	0.36	0	1.6	-23.34	-23.22
858	1	1.42	0.47	0.87	75.24	0.13	3.94	0.07	0	19.48	-30.69	-28.56
859	1	0.87	0.6	1	0.59	0	0	0.67	0	1.63	-12.65	-12.65
860	1	0.96	0	0.84	1.75	0.16	0.07	0.59	1	1.08	-16.02	-15.84
861	1	1.41	0.26	1	0.51	0	0	0.67	0	1.32	-13.54	-13.54
862	1	0.6	0	0.6	1.82	0.4	0.33	0.48	0	1.72	-20.17	-19.79
863	1	0	0	0	0.09	1	0.18	0.54	0	0.17	-7.85	-7.85
864	1	5.73	0.1	1	3.51	0	0	0.67	0	3.57	-14.24	-14.24
865	1	0.85	0.2	1	0.49	0	0	0.67	0	0.87	-13.04	-13.04
866	1	0	0	0.01	0.3	0.99	0.57	0.41	0	0.57	-12.77	-12.77
867	1	4.2	0.85	1	1.07	0	0	0.67	0	4.08	-20.64	-20.64
868	1	0	0	0.25	0.58	0.75	0.73	0.37	1	0.82	-16.46	-16.41
869	1	1.71	0	0.91	13.01	0.09	0.83	0.35	1	3.19	-16.89	-14.93
870	1	8.93	0.35	1	2.18	0	0	0.67	0	5.92	-15.31	-15.31
871	1	0	0	0	1.02	1	1.54	0.23	0	1.92	-16.49	-16.5
872	1	1.26	0.53	0.98	0.49	0.02	0	0.67	0	1.74	-16.17	-16.17
873	1	0	0	0.04	0.37	0.96	1.42	0.25	0	0.67	-13.64	-13.64
874	1	3.06	1.57	0.98	1.32	0.02	0	0.67	0	4.75	-23.67	-23.68
875	1	2.27	1.3	0.88	1.23	0.12	0	0.67	0	3.77	-20.9	-20.9
876	1	0	0	1	0	0	0	1	0	0	0	0
877	1	0	0	1	0	0	0	1	0	0	0	0
878	1	0	0	1	0	0	0	1	0	0	0	0
879	1	0	0	1	0	0	0	1	0	0	0	0
880	1	0	0	1	0	0	0	1	0	0	0	0
881	1	0	0	1	0	0	0	1	0	0	0	0
882	1	0	0	1	0	0	0	1	0	0	0	0
883	1	0	0	0	0.42	1	2.79	0.12	0	0.78	-18.67	-18.67
884	1	1.45	1.2	0.79	1.56	0.21	-0.01	0.67	0	3.26	-24.03	-24.03
885	1	0.56	0.44	0.91	0.46	0.09	0	0.67	0	1.15	-17.71	-17.71
886	1	2.41	0.22	1	0.55	0	0	0.67	0	1.83	-24	-24
887	1	0.35	0.03	0	0.82	1	0.61	0.4	0	1.75	-22.27	-22.27
888	1	0.74	0.38	0.99	0.33	0.01	0	0.67	0	1.15	-22.73	-22.73
889	1	2.48	0.4	1	1.17	0	0	0.67	0	2.21	-24.37	-24.37
890	1	0.37	0	0.51	0.8	0.49	0.27	0.5	0	0.96	-23.36	-23.03
891	1	3.48	0.28	1	1.28	0	0	0.67	0	2.58	-24.18	-24.19
892	1	0	0	0.57	8.49	0.43	1.57	0.23	1	6.88	-31.93	-31.21
893	1	0.34	0	0.69	18.92	0.31	6.36	0.02	3	11.09	-39.86	-33.77
894	1	3.68	1.09	1	0.71	0	0	0.67	0	4.22	-28.53	-28.53
895	1	1.72	0.59	1	0.6	0	0	0.67	0	2.13	-26.12	-26.12
896	1	0.21	0.02	0	2.26	1	1.34	0.26	0	4.38	-30.88	-30.88
897	1	0.57	0.35	0.99	0.26	0.01	0	0.67	0	0.98	-18.49	-18.49
898	1	0	0	0	3.4	1	1.14	0.29	0	6.39	-14.68	-14.68
899	1	21.1	0.41	0.74	0.42	0.26	0	0.67	0	13.21	-14.44	-14.44
900	1	0.79	0.28	0.89	0.53	0.11	0	0.67	0	1.05	-21.71	-21.71
901	1	0.73	0	0.71	3.74	0.29	1.82	0.2	1	2.48	-26.66	-24.6
902	1	2.45	0.23	1	0.84	0	0	0.67	0	1.87	-20.05	-20.05
903	1	0.64	0.07	1	0.1	0	0	0.67	0	0.52	-17.7	-17.7
904	1	1.52	0	0.91	2.55	0.09	0.08	0.59	1	1.35	-20.97	-19.01
905	1	282.5	0	0.78	0	0.22	0	0.67	0	166.51	-6.41	-6.41
906	1	0	0	1	0	0	0	1	0	0	0	0
907	1	0	0	1	0	0	0	1	0	0	0	0
908	1	0	0	1	0	0	0	1	0	0	0	0
909	1	0	0	1	0	0	0	1	0	0	0	0
910	1	185.27	0	0.82	0	0.18	0	0.67	0	109.2	-5.25	-5.25
911	1	282.5	0	0.78	0	0.22	0	0.67	0	166.51	-4.97	-4.97
912	1	0	0	1	0	0	0	1	0	0	0	0
913	1	0	0	1	0	0	0	1	0	0	0	0
914	1	0	0	1	0	0	0	1	0	0	0	0
915	1	0	0	1	0	0	0	1	0	0	0	0
916	1	0	0	1	0	0	0	1	0	0	0	0
917	1	0	0	1	0	0	0	1	0	0	0	0
918	1	1.93	0	0.8	3.32	0.2	0.1	0.57	1	2.36	-22.04	-19.9
919	1	1.29	0.61	0.95	0.7	0.05	0	0.67	0	1.91	-23.33	-23.33
920	1	1.99	0.63	0.95	1.1	0.05	0	0.67	0	2.41	-24.43	-24.43
921	1	0.98	0.18	0.75	6.74	0.25	0.82	0.35	0	4.03	-27.31	-26.53
922	1	0.51	0	1	0.35	0	0	0.67	0	0.3	-11.94	-11.94
923	1	0	0	1	0	0	0	1	0	0	0	0
924	1	0.59	0.04	0	0.98	1	0	0.65	0	2.19	-25.7	-25.7
925	1	0	0	0	0.14	1	0.38	0.46	0	0.26	-12.94	-12.94
926	1	0	0	1	0	0	0	1	0	0	0	0
927	1	0	0	1	0	0	0	1	0	0	0	0
928	1	7.32	0.37	1	2.39	0	0	0.67	0	5.02	-23.68	-23.69
929	1	1.21	0	1	1.06	0	0	0.67	0	0.71	-12.48	-12.49
930	1	4.54	0	1	2.5	0	0	0.67	0	2.67	-22.29	-22.29
931	1	0.94	0	1	0.61	0	0	0.67	0	0.55	-11.53	-11.53
932	1	2.57	0	1	2.23	0	0	0.67	0	1.51	-17.01	-17.01
933	1	0	0	0.74	5.64	0.26	5.94	0.02	2	2.77	-23.72	-21.38
934	1	3.93	0	1	2.25	0	0	0.67	0	2.31	-11.44	-11.44
935	1	1.56	0.41	1	0.68	0	0	0.67	0	1.7	-21.11	-21.11
936	1	0.25	0	1	0.02	0	0	0.67	0	0.15	-8.87	-8.87
937	1	2.23	0	1	1.87	0	0	0.67	0	1.32	-8.52	-8.52
938	1	0.61	0.09	1	0.21	0	0	0.67	0	0.52	-17.3	-17.3
939	1	1.17	0.29	1	0.42	0	0	0.67	0	1.24	-18.31	-18.31
940	1	223.58	0	0.85	0.75	0.15	0	0.67	0	131.98	-12.97	-11.88
941	1	0	0	1	0	0	0	1	0	0	0	0
942	1	0.48	0.08	1	0.23	0	0	0.67	0	0.43	-10.76	-10.76
943	1	0.66	0	0.9	4.78	0.1	1.18	0.29	1	1.28	-19.13	-17.04
944	1	0	0	1	0	0	0	1	0	0	0	0
945	1	0.86	0	1	0.47	0	0	0.67	0	0.5	-14.74	-14.74
946	1	1.36	0.18	1	0.56	0	0	0.67	0	1.13	-17.64	-17.64
947	1	1.94	0	1	1.28	0	0	0.67	0	1.14	-15	-15
948	1	1.04	0.07	1	0.37	0	0	0.67	0	0.75	-13.68	-13.68
949	1	0.9	0	0.57	0.97	0.43	0	0.67	0	1.32	-25.13	-24.93
950	1	8.85	0.16	1	2.5	0	0	0.67	0	5.52	-21.19	-21.19
951	1	0.23	0	1	0.04	0	0	0.67	0	0.14	-7.43	-7.43
952	1	0.93	0	1	0.51	0	0	0.67	0	0.55	-13.32	-13.33
953	1	0.96	0	1	0.69	0	0	0.67	0	0.57	-12.18	-12.18
954	1	0	0	0.58	0.75	0.42	1.5	0.24	1	0.59	-15.43	-15.18
955	1	0.53	0.06	1	0.18	0	0	0.67	0	0.43	-11.2	-11.2
956	1	4.15	0	1	2.23	0	0	0.67	0	2.44	-8.24	-8.24
957	1	0	0	0.62	0.7	0.38	1.72	0.21	1	0.5	-15.18	-14.86
958	1	1.91	0	0.91	2.75	0.09	0.05	0.6	1	1.6	-19.44	-17.33
959	1	1.42	0.15	1	0.53	0	0	0.67	0	1.11	-19.84	-19.84
960	1	0.77	0	0.92	5.26	0.08	2.14	0.17	1	1.28	-20.23	-16.91
961	1	8.25	0	1	2.31	0	0	0.67	0	4.86	-20.45	-20.45
962	1	0	0	0.01	0.1	0.99	0.47	0.44	0	0.18	-9.13	-9.13
963	1	1.08	0	1	0.77	0	0	0.67	0	0.64	-9.35	-9.35
964	1	3.96	0	1	2.14	0	0	0.67	0	2.34	-16.41	-16.41
965	1	1.82	0.18	1	0.67	0	0	0.67	0	1.4	-20.98	-20.98
966	1	0.61	0.03	0	1.48	1	0.58	0.41	0	3.14	-29.45	-29.45
967	1	1.84	0.25	0.85	1.5	0.15	0	0.67	0	1.9	-26.84	-26.8
968	1	0	0	1	0	0	0	1	0	0	0	0
969	1	0.19	0.11	0.81	2.42	0.19	0.26	0.51	0	1.13	-18.68	-18.59
970	1	0	0	0	0.27	1	1.24	0.28	0	0.51	-13.24	-13.24
971	1	2.08	0	1	1.61	0	0	0.67	0	1.23	-12.64	-12.64
972	1	3.21	0	1	2.19	0	0	0.67	0	1.89	-9.04	-9.04
973	1	1.01	0	1	0.99	0	0	0.67	0	0.59	-6.46	-6.46
974	1	0	0	1	0	0	0	1	0	0	0	0
975	1	0.94	0.33	0.99	0.42	0.01	0	0.67	0	1.18	-23.97	-23.97
976	1	1.15	0	1	1.11	0	0	0.67	0	0.68	-6.62	-6.62
977	1	1.03	0	1	0.76	0	0	0.67	0	0.61	-11.12	-11.12
978	1	2.36	0.26	1	1.23	0	0	0.67	0	1.87	-20.05	-20.05
979	1	0.2	0.01	0	0.2	1	0	0.67	0	0.5	-15.45	-15.45
980	1	0.36	0	1	0.21	0	0	0.67	0	0.21	-7.22	-7.22
981	1	0	0	1	0	0	0	1	0	0	0	0
982	1	2.68	0	1	2.51	0	0	0.67	0	1.58	-7.45	-7.45
983	1	1.29	0.11	0.94	4.59	0.06	0.14	0.55	0	1.48	-20.82	-20.72
984	1	0.67	0.09	1	0.11	0	0	0.67	0	0.56	-21.59	-21.59
985	1	0	0	0.88	1.6	0.12	0.85	0.35	1	0.35	-9.99	-9.71
986	1	0.69	0.4	0.99	0.36	0.01	0	0.67	0	1.16	-22.84	-22.85
987	1	0.4	0.15	0.94	0.17	0.06	0	0.67	0	0.52	-14.2	-14.2
988	1	0.29	0	0.06	0.35	0.94	0.04	0.61	1	0.8	-20.94	-20.94
989	1	1.3	0.34	1	0.62	0	0	0.67	0	1.4	-23.89	-23.89
990	1	0.76	0	1	0.4	0	0	0.67	0	0.45	-10.07	-10.07
991	1	0	0	0	1.04	1	0.44	0.45	0	1.95	-6.8	-6.8
992	1	5.39	0	1	3.2	0	0	0.67	0	3.18	-5.6	-5.6
993	1	0	0	1	0	0	0	1	0	0	0	0
994	1	4	0	1	2.06	0	0	0.67	0	2.36	-5.22	-5.22
995	1	0	0	1	0	0	0	1	0	0	0	0
996	1	90.42	0	0.76	0	0.24	0	0.67	0	53.3	-5.08	-5.08
997	1	0	0	1	0	0	0	1	0	0	0	0
998	1	62.07	0	0.78	0	0.22	0	0.67	0	36.59	-5.75	-5.75
999	1	3.56	1.33	1	1	0	0	0.67	0	4.6	-8.85	-8.85
1000	1	183.44	0	0.8	0	0.2	0	0.67	0	108.12	-5.62	-5.62
1001	1	183.44	0	0.8	0	0.2	0	0.67	0	108.12	-5.96	-5.96
1002	1	1.27	0.47	1	0.25	0	0	0.67	0	1.63	-27.01	-27.01
1003	1	595.78	0.6	0.75	0.87	0.25	0	0.67	0	352.41	-13.35	-13.34
1004	1	2.47	0.28	1	0.68	0	0	0.67	0	1.97	-20.09	-20.09
1005	1	0.62	0.27	0.98	0.21	0.02	0	0.67	0	0.87	-23.92	-23.92
1006	1	0.91	0.39	0.97	0.45	0.03	0	0.67	0	1.28	-25.88	-25.88
1007	1	0.34	0.02	0	0.71	1	0.37	0.47	0	1.55	-25.2	-25.2
1008	1	1.55	0	0.82	2.5	0.18	0.08	0.59	2	1.76	-20.53	-19.66
1009	1	0.6	0.27	0.93	0.33	0.07	0	0.67	0	0.86	-22.29	-22.29
1010	1	0.55	0.4	0.99	0.36	0.01	0	0.67	0	1.08	-18.9	-18.9
1011	1	0.86	0.5	0.96	0.44	0.04	0	0.67	0	1.45	-22.74	-22.74
1012	1	0.62	0.14	0.85	0.85	0.15	-0.07	0.67	0	0.83	-20.33	-20.29
1013	1	0.85	0	1	0.51	0	0	0.67	0	0.5	-6.47	-6.47
1014	1	1.01	0.35	0.92	0.54	0.08	0	0.67	0	1.27	-20.86	-20.86
1015	1	1.03	0	0.76	1.59	0.24	0.03	0.62	1	1.33	-18.9	-17.92
1016	1	15.66	0	0.77	0	0.23	0	0.67	0	9.23	-12.26	-12.26
1017	1	0	0	0.32	1.14	0.68	2.4	0.15	0	1.45	-23.51	-23.28
1018	1	0	0	1	0	0	0	1	0	0	0	0
1019	1	0.87	0	1	0.66	0	0	0.67	0	0.52	-6.3	-6.3
1020	1	2.21	0.14	1	1.38	0	0	0.67	0	1.56	-15.65	-15.65
1021	1	0.32	0.06	0.85	1.87	0.15	0.7	0.38	1	0.81	-20.09	-19.29
1022	1	0.87	0	1	0.66	0	0	0.67	0	0.52	-6.16	-6.16
1023	1	1.82	0.29	1	0.95	0	0	0.67	0	1.61	-25.14	-25.14
1024	1	0.81	0.63	0.88	0.65	0.12	0	0.67	0	1.66	-24.56	-24.56
1025	1	3.12	0	1	1.78	0	0	0.67	0	1.84	-17.34	-17.34
1026	1	1.54	0	0.88	1.69	0.12	-0.01	0.67	1	1.27	-17.28	-17.09
1027	1	0.35	0	0.58	10.73	0.42	4.48	0.05	1	8.73	-33.78	-32.5
1028	1	0.24	0	0.85	1.06	0.15	0.83	0.35	1	0.43	-15.16	-14.13
1029	1	2.04	0	1	2.11	0	0	0.67	0	1.2	-7.4	-7.4
1030	1	1.64	0.16	1	0.79	0	0	0.67	0	1.26	-17.58	-17.58
1031	1	0.33	0.01	0	0.64	1	0.25	0.51	0	1.39	-25.13	-25.13
1032	1	0.83	0	1	0.62	0	0	0.67	0	0.49	-10.44	-10.44
1033	1	1.39	0.23	1	0.58	0	0	0.67	0	1.25	-21.46	-21.46
1034	1	0.33	0	0.01	0.59	0.99	0.23	0.52	0	1.29	-21.6	-21.6
1035	1	0	0	0.81	2.55	0.19	1.96	0.19	0	0.91	-15.26	-14.53
1036	1	0.21	0	1	0.05	0	0	0.67	0	0.12	-7.34	-7.34
1037	1	0	0	0	0.06	1	0.18	0.54	0	0.12	-8.12	-8.12
1038	1	1.21	0	0.88	1.46	0.12	0.01	0.64	1	1.05	-15.91	-14.54
1039	1	3.54	0.52	0.79	5.26	0.21	-1.11	0.67	0	4.97	-30.67	-30.45
1040	1	3.32	0.12	0.9	17.05	0.1	0.22	0.52	1	5.49	-26.43	-23.33
1041	1	4.98	0.22	1	1.13	0	0	0.67	0	3.34	-23.82	-23.82
1042	1	0.97	0.28	1	0.3	0	0	0.67	0	1.1	-20.07	-20.07
1043	1	2.52	0.45	1	0.75	0	0	0.67	0	2.34	-26.66	-26.66
1044	1	1.33	0.61	0.97	0.6	0.03	0	0.67	0	1.92	-23.33	-23.33
1045	1	1.03	0	1	0.92	0	0	0.67	0	0.61	-12.05	-12.05
1046	1	0.81	0	1	0.59	0	0	0.67	0	0.47	-19.61	-19.61
1047	1	7.05	0.25	1	2.1	0	0	0.67	0	4.62	-23.59	-23.6
1048	1	0.87	0.15	1	0.34	0	0	0.67	0	0.79	-15.88	-15.88
1049	1	0.19	0.09	0.91	0.09	0.09	0	0.67	0	0.28	-12.35	-12.35
1050	1	13.39	0	0.78	0	0.22	0	0.67	0	7.89	-13.85	-13.85
1051	1	1.65	0.29	1	0.73	0	0	0.67	0	1.51	-20.41	-20.41
1052	1	0	0	1	0	0	0	1	0	0	0	0
1053	1	1.16	0.08	1	0.37	0	0	0.67	0	0.83	-11.66	-11.66
1054	1	113.79	0	0.72	0.21	0.28	0	0.67	0	67.18	-10.89	-10.95
1055	1	0.23	0.1	0.88	0.09	0.12	0	0.67	0	0.32	-13.35	-13.35
1056	1	1.03	0	1	1	0	0	0.67	0	0.61	-6.46	-6.46
1057	1	4.64	0	1	2.31	0	0	0.67	0	2.73	-20.35	-20.35
1058	1	0.54	0	0.84	1.07	0.16	0.06	0.6	1	0.63	-15.28	-15.16
1059	1	2.35	0	1	1.76	0	0	0.67	0	1.39	-15.38	-15.38
1060	1	0.48	0	1	0.31	0	0	0.67	0	0.28	-10.11	-10.11
1061	1	0.66	0.07	1	0.24	0	0	0.67	0	0.53	-14.91	-14.91
1062	1	14.29	0	0.77	0	0.23	0	0.67	0	8.43	-9.91	-9.91
1063	1	1.3	0	1	1.35	0	0	0.67	0	0.77	-8.74	-8.74
1064	1	0.37	0	1	0.18	0	0	0.67	0	0.22	-6.8	-6.8
1065	1	0.86	0.07	1	0.3	0	0	0.67	0	0.64	-14.63	-14.63
1066	1	0.69	0	0.85	1.01	0.15	0.01	0.64	1	0.69	-15.43	-15.38
1067	1	0	0	0.01	0.06	0.99	0.2	0.53	0	0.11	-8.71	-8.71
1068	1	0.28	0	0.95	20.17	0.05	3.79	0.07	1	2.11	-17.14	-14.95
1069	1	1.03	0.07	1	0.14	0	0	0.67	0	0.74	-11.47	-11.47
1070	1	0.15	0	0.91	3.6	0.09	1.02	0.31	1	0.69	-15.12	-14.57
1071	1	0.63	0	1	0.39	0	0	0.67	0	0.37	-11.58	-11.58
1072	1	0.3	0	1	0.14	0	0	0.67	0	0.18	-10.4	-10.4
1073	1	0.76	0	1	0.68	0	0	0.67	0	0.45	-9.93	-9.93
1074	1	0.52	0	1	0.34	0	0	0.67	0	0.31	-7.9	-7.9
1075	1	0.83	0.07	1	0.41	0	0	0.67	0	0.62	-12.47	-12.48
1076	1	3.83	0	1	2.45	0	0	0.67	0	2.25	-12.96	-12.96
1077	1	0.74	0.09	1	0.16	0	0	0.67	0	0.6	-14.74	-14.74
1078	1	0	0	0	0.13	1	0.75	0.37	0	0.24	-12.49	-12.49
1079	1	2.65	0	1	2.03	0	0	0.67	0	1.56	-8.38	-8.38
1080	1	856.39	0	0.72	0.19	0.28	0	0.67	0	504.87	-9.31	-9.37
1081	1	0.43	0.15	1	0.57	0	0	0.67	0	0.54	-15.4	-15.32
1082	1	1.52	0.05	1	0.76	0	0	0.67	0	1	-13.07	-13.07
1083	1	3.23	0.05	1	1.83	0	0	0.67	0	2.01	-13.82	-13.82
1084	1	2.42	0.15	0.91	0.14	0.09	0	0.67	0	1.7	-20.81	-20.81
1085	1	0.59	0	1	0.36	0	0	0.67	0	0.35	-10.2	-10.2
1086	1	0	0	0.01	0.06	0.99	0.26	0.51	1	0.11	-8.81	-8.81
1087	1	1.03	0	1	1	0	0	0.67	0	0.61	-6.46	-6.46
1088	1	0.54	0	1	0.36	0	0	0.67	0	0.32	-13	-13
1089	1	0	0	1	0	0	0	1	0	0	0	0
1090	1	0	0	1	0	0	0	1	0	0	0	0
1091	1	0.84	0	1	0.55	0	0	0.67	0	0.5	-13.2	-13.2
1092	1	0.73	0	0.64	1.89	0.36	0.49	0.43	0	1.73	-23.5	-23.05
1093	1	0.23	0	1	0.01	0	0	0.67	0	0.14	-7.36	-7.36
1094	1	0	0	1	0	0	0	1	0	0	0	0
1095	1	1.91	0	1	1.3	0	0	0.67	0	1.12	-13.73	-13.73
1096	1	0.55	0.2	0.96	0.18	0.04	0	0.67	0	0.7	-17.05	-17.05
1097	1	2.15	0	1	1.94	0	0	0.67	0	1.27	-16.8	-16.8
1098	1	0.35	0	1	0.2	0	0	0.67	0	0.21	-7.7	-7.7
1099	1	0.26	0	1	0.1	0	0	0.67	0	0.15	-10.79	-10.79
1100	1	1.03	0	1	0.74	0	0	0.67	0	0.61	-13.12	-13.12
1101	1	0	0	0	0.08	1	0.71	0.38	0	0.14	-8.37	-8.37
1102	1	0.94	0.07	1	0.13	0	0	0.67	0	0.68	-15.27	-15.27
1103	1	0.77	0.07	1	0.33	0	0	0.67	0	0.59	-11.65	-11.65
1104	1	0.41	0.07	0.92	0.19	0.08	0	0.67	0	0.39	-14.82	-14.82
1105	1	2.71	0	0.85	1.14	0.15	0	0.67	0	1.93	-22.25	-22.16
1106	1	0.37	0	1	0.21	0	0	0.67	0	0.22	-11.22	-11.22
1107	1	2.54	0.18	1	1.42	0	0	0.67	0	1.83	-16.57	-16.57
1108	1	0.3	0.07	0.87	2.46	0.13	0.5	0.43	1	0.91	-21.44	-20.73
1109	1	11.04	0.47	1	2.04	0	0	0.67	0	7.39	-24.39	-24.39
1110	1	0.87	0	1	0.66	0	0	0.67	0	0.52	-6.16	-6.16
1111	1	2.08	0.72	1	1.08	0	0	0.67	0	2.59	-26.58	-26.58
1112	1	0.56	0.13	0.84	1.93	0.16	0.14	0.55	0	1.12	-21.82	-21.44
1113	1	2.86	0.31	1	1.45	0	0	0.67	0	2.27	-24.49	-24.49
1114	1	2.24	0.7	1	0.87	0	0	0.67	0	2.64	-28.29	-28.29
1115	1	3.35	0.26	1	0.66	0	0	0.67	0	2.46	-26.43	-26.44
1116	1	1	0.15	1	0.43	0	0	0.67	0	0.87	-15.68	-15.68
1117	1	0.55	0.07	0.83	1.79	0.17	0.33	0.48	1	1.01	-19.33	-18.79
1118	1	0.45	0	1	0.28	0	0	0.67	0	0.27	-9.99	-9.99
1119	1	1.99	0	1	1.99	0	0	0.67	0	1.17	-15.65	-15.58
1120	1	0.81	0	1	0.32	0	0	0.67	0	0.48	-9.8	-9.8
1121	1	0	0	0	0.07	1	0.2	0.53	1	0.12	-8.54	-8.54
1122	1	0	0	1	0	0	0	1	0	0	0	0
1123	1	0.87	0	1	0.65	0	0	0.67	0	0.51	-11.92	-11.92
1124	1	1.55	0	1	1.06	0	0	0.67	0	0.92	-12.92	-12.92
1125	1	3.41	0	1	1.98	0	0	0.67	0	2.01	-9.04	-9.04
1126	1	0.59	0.1	1	0.25	0	0	0.67	0	0.54	-14.95	-14.95
1127	1	0	0	0	0.06	1	0.19	0.53	0	0.11	-8.9	-8.9
1128	1	0.88	0	1	0.54	0	0	0.67	0	0.52	-8.52	-8.52
1129	1	16.19	0	0.15	0.08	0.85	0	0.67	0	9.66	-15.76	-15.76
1130	1	0.83	0	1	0.61	0	0	0.67	0	0.49	-13.18	-13.18
1131	1	2.58	0	0.87	1.32	0.13	0	0.67	0	1.83	-15.5	-14.03
1132	1	2.09	0	1	1.7	0	0	0.67	0	1.23	-11.43	-11.43
1133	1	0.53	0	1	0.35	0	0	0.67	0	0.31	-12.08	-12.08
1134	1	0	0	0.69	0.98	0.31	1.88	0.19	0	0.58	-13.15	-12.93
1135	1	3.01	0.07	1	1.28	0	0	0.67	0	1.9	-13.94	-13.94
1136	1	0.29	0.05	0.9	0.24	0.1	0	0.67	0	0.3	-12.69	-12.7
1137	1	93.06	0.23	0.76	0.25	0.24	0	0.67	0	55.29	-18.28	-18.28
1138	1	0.93	0	1	0.67	0	0	0.67	0	0.55	-7.47	-7.47
1139	1	0.46	0.26	0.9	0.26	0.1	0	0.67	0	0.76	-20.31	-20.31
1140	1	2.09	0.29	1	0.9	0	0	0.67	0	1.77	-26.36	-26.36
1141	1	0.83	0	0.9	2.24	0.1	0.24	0.51	1	0.91	-15.49	-13.49
1142	1	2.72	0.19	0.72	7.46	0.28	0.43	0.45	0	5.72	-31.03	-29.77
1143	1	5852.76	0	0.52	3.05	0.48	0	0.67	0	3452.44	-25.39	-24.49
1144	1	1.64	0.48	1	0.72	0	0	0.67	0	1.87	-24.27	-24.27
1145	1	3.29	0.75	1	1.19	0	0	0.67	0	3.34	-26.3	-26.3
1146	1	1.98	0	0.64	1.92	0.36	0	0.67	0	2.47	-24.06	-23.29
1147	1	1.25	0	1	0.94	0	0	0.67	0	0.73	-7.04	-7.04
1148	1	0.25	0.08	0.96	0.06	0.04	0	0.67	0	0.29	-16.29	-16.29
1149	1	0.12	0.08	0.7	18.91	0.3	3.15	0.1	0	10.77	-36.98	-35.58
1150	1	1.93	0.13	1	0.94	0	0	0.67	0	1.39	-14.34	-14.34
1151	1	4.8	0	0.7	3.51	0.3	0	0.67	0	4.78	-12.73	-12.11
1152	1	0.34	0.03	0	0.34	1	0	0.66	0	0.84	-18.37	-18.37
1153	1	0.82	0.24	1	0.25	0	0	0.67	0	0.93	-21.35	-21.35
1154	1	4.93	0.23	1	2.36	0	0	0.67	0	3.33	-23.45	-23.45
1155	1	1.54	0.23	1	0.7	0	0	0.67	0	1.33	-19.73	-19.74
1156	1	3.3	0.26	1	1.1	0	0	0.67	0	2.44	-22.03	-22.03
1157	1	4.95	0	0.79	2.19	0.21	0	0.67	0	3.76	-22.59	-20.6
1158	1	1.16	0.06	0.91	8.93	0.09	1.07	0.3	1	2.34	-23.85	-21.62
1159	1	0	0	1	0	0	0	1	0	0	0	0
1160	1	0	0	0	1.18	1	0.88	0.34	0	2.21	-6.77	-6.78
1161	1	1.8	0.06	0	46.49	1	0	0.67	0	88.44	-7.21	-7.21
1162	1	0.18	0	0.78	7.36	0.22	2.82	0.12	1	3.1	-27.44	-25.77
1163	1	0.48	0.08	0.98	0.11	0.02	0	0.67	0	0.43	-10.71	-10.71
1164	1	1.79	0.15	1	1.06	0	0	0.67	0	1.34	-20.82	-20.82
1165	1	2.58	0	1	2.18	0	0	0.67	0	1.52	-8.13	-8.13
1166	1	1.6	0.42	0.95	0.7	0.05	0	0.67	0	1.75	-23.54	-23.54
1167	1	0	0	0.61	1.67	0.39	2.19	0.16	1	1.23	-20.56	-19.84
1168	1	1.28	0.19	0.8	6.26	0.2	-0.2	0.67	0	3.39	-30.74	-30.33
1169	1	0.07	0.07	0.73	7.74	0.27	5.55	0.03	0	4.01	-26.55	-24.35
1170	1	1.47	0	0.81	3.46	0.19	-0.25	0.67	0	2.13	-24.31	-22.34
1171	1	1.25	0	1	0.94	0	0	0.67	0	0.73	-6.42	-6.42
1172	1	0	0	1	0	0	0	1	0	0	0	0
1173	1	0.38	0	1	0.22	0	0	0.67	0	0.22	-11	-11
1174	1	0.61	0	1	0.42	0	0	0.67	0	0.36	-8.67	-8.67
1175	1	0.41	0.21	0.93	0.2	0.07	0	0.67	0	0.64	-17.26	-17.26
1176	1	0.81	0.19	1	0.32	0	0	0.67	0	0.83	-18.62	-18.62
1177	1	0.69	0	1	0.53	0	0	0.67	0	0.41	-11.7	-11.7
1178	1	0.78	0	1	0.3	0	0	0.67	0	0.46	-12.8	-12.8
1179	1	0.7	0.27	0.79	1.69	0.21	-0.03	0.67	0	1.49	-22.98	-22.93
1180	1	0.66	0.19	1	0.22	0	0	0.67	0	0.75	-17.12	-17.12
1181	1	1.16	0.15	1	0.88	0	0	0.67	0	0.97	-14.85	-14.85
1182	1	1.13	0	1	0.9	0	0	0.67	0	0.67	-14.33	-14.33
1183	1	0.64	0	1	0.46	0	0	0.67	0	0.38	-17.8	-17.8
1184	1	0.48	0	1	0.31	0	0	0.67	0	0.28	-8.62	-8.62
1185	1	0	0	0	0.07	1	0.68	0.38	0	0.14	-8.39	-8.39
1186	1	7.6	0	1	2.49	0	0	0.67	0	4.48	-9.62	-9.62
1187	1	0.97	0	1	0.6	0	0	0.67	0	0.57	-8.34	-8.34
1188	1	0.71	0	1	0.5	0	0	0.67	0	0.42	-12.81	-12.81
1189	1	2.45	0	1	1.81	0	0	0.67	0	1.45	-14.05	-14.05
1190	1	6.12	0.33	1	3.38	0	0	0.67	0	4.22	-25.73	-25.73
1191	1	0	0	1	0	0	0	1	0	0	0	0
1192	1	0.35	0	1	0.19	0	0	0.67	0	0.21	-11.43	-11.43
1193	1	0.23	0	1	0.02	0	0	0.67	0	0.14	-7.73	-7.74
1194	1	1.64	0	1	1.52	0	0	0.67	0	0.97	-9.66	-9.66
1195	1	0.2	0	1	0.05	0	0	0.67	0	0.12	-8.11	-8.11
1196	1	42.8	0.05	0.74	0.08	0.26	0	0.67	0	25.33	-10.59	-10.59
1197	1	0	0	1	0	0	0	1	0	0	0	0
1198	1	3.42	0	1	3.21	0	0	0.67	0	2.01	-8.64	-8.64
1199	1	0.83	0	0.73	0.95	0.27	0	0.65	0	0.98	-16.43	-16.27
1200	1	1.39	0	1	1.01	0	0	0.67	0	0.82	-11.94	-11.94
1201	1	0.89	0	1	0.62	0	0	0.67	0	0.52	-6.49	-6.49
1202	1	0.24	0.01	0	0.84	1	1.47	0.24	0	1.72	-28.9	-28.91
1203	1	0.77	0.06	0.85	0.05	0.15	0	0.67	0	0.56	-13.18	-13.18
1204	1	1.59	0	1	1.14	0	0	0.67	0	0.94	-11.2	-11.2
1205	1	1.12	0	0.82	0.58	0.18	0	0.67	0	0.86	-12.1	-12.06
1206	1	0.9	0.16	1	0.34	0	0	0.67	0	0.83	-17.01	-17.01
1207	1	0	0	0.55	0.46	0.45	1.07	0.31	0	0.39	-14.64	-14.45
1208	1	0.99	0	1	0.73	0	0	0.67	0	0.58	-8.05	-8.05
1209	1	3.19	0	1	1.81	0	0	0.67	0	1.88	-8.06	-8.06
1210	1	0	0	0	0.35	1	0.87	0.34	1	0.65	-16.77	-16.77
1211	1	1.09	0	1	0.87	0	0	0.67	0	0.64	-6.43	-6.43
1212	1	0	0	1	0	0	0	1	0	0	0	0
1213	1	0.95	0	1	0.72	0	0	0.67	0	0.56	-6.25	-6.25
1214	1	2.34	0	0.88	1.63	0.12	0	0.67	0	1.74	-16.58	-15.06
1215	1	0	0	1	0	0	0	1	0	0	0	0
1216	1	0.83	0	1	0.74	0	0	0.67	0	0.49	-12.13	-12.13
1217	1	0.85	0	1	0.51	0	0	0.67	0	0.5	-6.47	-6.47
1218	1	1.78	0.12	1	0.74	0	0	0.67	0	1.28	-16.12	-16.12
1219	1	0.57	0	1	0.49	0	0	0.67	0	0.34	-11.49	-11.49
1220	1	5.5	0	1	1.72	0	0	0.67	0	3.24	-15.94	-15.94
1221	1	0.21	0	0.86	1.41	0.14	1.39	0.25	1	0.49	-16.21	-14.97
1222	1	0.5	0.05	0.91	0.23	0.09	0	0.67	0	0.43	-11.87	-11.87
1223	1	1.93	0.08	1	0.7	0	0	0.67	0	1.28	-11.8	-11.8
1224	1	3.44	0	1	1.97	0	0	0.67	0	2.03	-7.72	-7.73
1225	1	1.78	0	0.9	3.6	0.1	0.16	0.54	1	1.73	-20.19	-18.14
1226	1	0.98	0	1	0.79	0	0	0.67	0	0.57	-12.82	-12.82
1227	1	2.87	0	1	2.04	0	0	0.67	0	1.69	-14.55	-14.56
1228	1	0.9	0.3	0.99	0.34	0.01	0	0.67	0	1.09	-22.06	-22.06
1229	1	0.94	0	1	0.7	0	0	0.67	0	0.55	-17.49	-17.49
1230	1	0.39	0	1	0.22	0	0	0.67	0	0.23	-9.72	-9.72
1231	1	1.51	0	1	1.18	0	0	0.67	0	0.89	-13.55	-13.55
1232	1	6.4	0	1	2.72	0	0	0.67	0	3.77	-17.26	-17.26
1233	1	2.87	0	0.88	1.28	0.12	0	0.67	0	1.97	-13.87	-13.67
1234	1	0	0	1	0	0	0	1	0	0	0	0
1235	1	0	0	0.82	0.52	0.18	0.5	0.43	1	0.18	-8.58	-8.54
1236	1	0.33	0.13	0.88	3.21	0.12	0.2	0.53	0	1.15	-24.25	-24.11
1237	1	0.72	0	0.91	3.66	0.09	1.25	0.28	1	1.05	-20.88	-18.34
1238	1	2.61	0	1	2.2	0	0	0.67	0	1.54	-7.69	-7.69
1239	1	5.28	0.28	1	1.57	0	0	0.67	0	3.64	-24.22	-24.22
1240	1	0.97	0.21	1	0.45	0	0	0.67	0	0.96	-18.14	-18.14
1241	1	0.21	0.01	0	0.24	1	0.01	0.64	0	0.57	-22.8	-22.8
1242	1	2.25	0.14	1	0.72	0	0	0.67	0	1.58	-17.68	-17.68
1243	1	0	0	0.01	0.13	0.99	0.92	0.33	1	0.23	-12.79	-12.79
1244	1	0.59	0.01	0.82	0.34	0.18	0	0.67	0	0.47	-12.14	-12.13
1245	1	1.8	0.06	0	46.49	1	0	0.67	0	88.44	-8.74	-8.74
1246	1	385.08	0	0.78	0	0.22	0	0.67	0	226.97	-5.28	-5.28
1247	1	0	0	1	0	0	0	1	0	0	0	0
1248	1	0	0	1	0	0	0	1	0	0	0	0
1249	1	185.27	0	0.82	0	0.18	0	0.67	0	109.2	-5.25	-5.25
1250	1	397.3	0	0.72	0	0.28	0	0.67	0	234.17	-5.56	-5.56
1251	1	109.56	0	0.7	0	0.3	0	0.67	0	64.58	-6.37	-6.37
1252	1	1.81	0.06	0	82.1	1	0	0.67	0	155.36	-9.03	-9.03
1253	1	1.76	0	0.9	2.35	0.1	0.03	0.62	1	1.46	-22.9	-20.05
1254	1	0.77	0.06	0	1.22	1	0.17	0.54	1	2.75	-32.26	-32.26
1255	1	2.04	0.28	1	0.64	0	0	0.67	0	1.73	-25.74	-25.74
1256	1	0.99	0.34	0.89	0.65	0.11	0	0.67	0	1.28	-22.87	-22.87
1257	1	1.45	0	0.59	0.75	0.41	0	0.67	0	1.43	-17.81	-17.56
1258	1	0.26	0	0.57	0.74	0.43	0.39	0.46	1	0.75	-18.65	-18.37
1259	1	0.79	0.18	0.99	0.14	0.01	0	0.67	0	0.8	-21.04	-21.04
1260	1	0.54	0	1	0.37	0	0	0.67	0	0.32	-14.46	-14.46
1261	1	1.36	0.56	0.99	0.41	0.01	0	0.67	0	1.85	-23.99	-23.99
1262	1	0.99	0	0.75	1.44	0.25	0.04	0.61	1	1.25	-17.81	-16.65
1263	1	0	0	0	0.35	1	2.05	0.18	0	0.65	-17.55	-17.55
1264	1	0	0	0.64	2.15	0.36	0.63	0.4	1	1.47	-21.82	-21.43
1265	1	3.53	0.06	1	0.99	0	0	0.67	0	2.19	-14.32	-14.32
1266	1	1.07	0	1	1.18	0	0	0.67	0	0.63	-7.3	-7.3
1267	1	11.27	0.29	1	4.5	0	0	0.67	0	7.18	-31.33	-31.34
1268	1	2.68	0.22	1	1.02	0	0	0.67	0	2	-21.98	-21.98
1269	1	4.3	0.66	0.91	22.84	0.09	0.56	0.41	1	7.61	-32.08	-30.74
1270	1	4.86	0.1	1	0.61	0	0	0.67	0	3.05	-23.21	-23.21
1271	1	0.24	0.21	0.86	7.81	0.14	3.23	0.09	1	2.53	-31.47	-29.92
1272	1	3.09	0.35	1	1.32	0	0	0.67	0	2.48	-26.03	-26.03
1273	1	0.24	0.24	0.94	81.55	0.06	8.71	0.01	1	9.55	-33.39	-29.06
1274	1	0.91	0.42	0.95	89.95	0.05	2.64	0.13	1	9.94	-33.63	-31.03
1275	1	2.81	0.24	1	1.01	0	0	0.67	0	2.11	-20.44	-20.44
1276	1	0.59	0.11	0.88	11.57	0.12	3.18	0.1	1	3.21	-27.31	-24.62
1277	1	0	0	1	0	0	0	1	0	0	0	0
1278	1	0	0	1	0	0	0	1	0	0	0	0
1279	1	0	0	1	0	0	0	1	0	0	0	0
1280	1	0	0	1	0	0	0	1	0	0	0	0
1281	1	0	0	1	0	0	0	1	0	0	0	0
1282	1	0	0	1	0	0	0	1	0	0	0	0
1283	1	0	0	1	0	0	0	1	0	0	0	0
1284	1	0	0	1	0	0	0	1	0	0	0	0
1285	1	0	0	1	0	0	0	1	0	0	0	0
1286	1	0	0	1	0	0	0	1	0	0	0	0
1287	1	0	0	1	0	0	0	1	0	0	0	0
1288	1	0	0	1	0	0	0	1	0	0	0	0
1289	1	0	0	1	0	0	0	1	0	0	0	0
1290	1	0	0	1	0	0	0	1	0	0	0	0
1291	1	0	0	1	0	0	0	1	0	0	0	0
1292	1	0	0	1	0	0	0	1	0	0	0	0
1293	1	0	0	1	0	0	0	1	0	0	0	0
1294	1	0	0	1	0	0	0	1	0	0	0	0
1295	1	0	0	1	0	0	0	1	0	0	0	0
1296	1	0	0	1	0	0	0	1	0	0	0	0
1297	1	0	0	1	0	0	0	1	0	0	0	0
1298	1	0	0	1	0	0	0	1	0	0	0	0
1299	1	0	0	1	0	0	0	1	0	0	0	0
1300	1	0	0	1	0	0	0	1	0	0	0	0
1301	1	0	0	1	0	0	0	1	0	0	0	0
1302	1	0	0	1	0	0	0	1	0	0	0	0
1303	1	0	0	1	0	0	0	1	0	0	0	0
1304	1	0	0	1	0	0	0	1	0	0	0	0
1305	1	0	0	1	0	0	0	1	0	0	0	0
1306	1	0	0	1	0	0	0	1	0	0	0	0
1307	1	0	0	1	0	0	0	1	0	0	0	0
1308	1	0	0	1	0	0	0	1	0	0	0	0
1309	1	0	0	1	0	0	0	1	0	0	0	0
1310	1	0	0	1	0	0	0	1	0	0	0	0
1311	1	0	0	1	0	0	0	1	0	0	0	0
1312	1	2.26	0.3	0.87	2.67	0.13	0	0.65	0	2.49	-28.11	-28.07
1313	1	0.45	0.1	0.96	200.66	0.04	4.17	0.06	1	14.54	-28.79	-24.33
1314	1	30.31	0.35	0.76	4.22	0.24	0	0.67	0	20.29	-31.28	-31.16
1315	1	1.24	0.15	1	1	0	0	0.67	0	1.01	-20.11	-20.1
1316	1	0	0	0.94	17.55	0.06	0.7	0.38	1	1.98	-16.64	-11.16
1317	1	4.03	0	1	2.52	0	0	0.67	0	2.38	-10.98	-10.98
1318	1	1.73	0.68	0.97	1.03	0.03	0	0.67	0	2.32	-28.18	-28.17
1319	1	0.41	0.2	0.55	1.63	0.45	0.11	0.57	0	1.82	-25.9	-25.8
1320	1	0.86	0.22	1	0.43	0	0	0.67	0	0.91	-20.26	-20.23
1321	1	7.76	0	0.91	3.61	0.09	0	0.67	0	5.17	-16.06	-15.23
1322	1	0	0	1	0	0	0	1	0	0	0	0
1323	1	0	0	1	0	0	0	1	0	0	0	0
1324	1	0	0	1	0	0	0	1	0	0	0	0
1325	1	0	0	1	0	0	0	1	0	0	0	0
1326	1	0	0	1	0	0	0	1	0	0	0	0
1327	1	0	0	1	0	0	0	1	0	0	0	0
1328	1	0	0	1	0	0	0	1	0	0	0	0
1329	1	0	0	1	0	0	0	1	0	0	0	0
1330	1	0	0	1	0	0	0	1	0	0	0	0
1331	1	1.94	0	1	1.78	0	0	0.67	0	1.14	-7.69	-7.69
1332	1	0	0	0.77	0.9	0.23	0.92	0.33	2	0.39	-14.56	-14.3
1333	1	4.79	0.21	0.95	41.09	0.05	1.47	0.24	1	7.39	-32.58	-28.78
1334	1	0.13	0.01	0	0.29	1	0.41	0.46	0	0.62	-21.01	-21.01
1335	1	10.05	0.53	0.91	14.48	0.09	0.05	0.61	0	9.32	-40.81	-39.81
1336	1	1.09	0.53	0.9	28.57	0.1	3.56	0.08	1	6.66	-39.23	-36.91
1337	1	1.86	0.57	0.9	0.57	0.1	0	0.67	0	2.17	-23.6	-23.6
1338	1	0.32	0	0.64	1.35	0.36	0.73	0.37	1	1.1	-22.26	-21.72
1339	1	0	0	1	0	0	0	1	0	0	0	0
1340	1	0	0	1	0	0	0	1	0	0	0	0
1341	1	0	0	1	0	0	0	1	0	0	0	0
1342	1	0	0	1	0	0	0	1	0	0	0	0
1343	1	0	0	1	0	0	0	1	0	0	0	0
1344	1	0	0	1	0	0	0	1	0	0	0	0
1345	1	0	0	1	0	0	0	1	0	0	0	0
1346	1	0	0	1	0	0	0	1	0	0	0	0
1347	1	0	0	1	0	0	0	1	0	0	0	0
1348	1	1.42	0.14	1	0.66	0	0	0.67	0	1.09	-16.44	-16.44
1349	1	1.47	0	0.52	4.53	0.48	0.24	0.51	1	4.98	-30.4	-29.54
1350	1	1.07	0	0.86	7.9	0.14	0.92	0.33	2	2.75	-24.67	-20.63
1351	1	10.28	0	0.74	1.06	0.26	0	0.67	0	6.58	-27.26	-27.07
1352	1	2.35	0.35	0.96	157.53	0.04	0.78	0.36	1	15.29	-32.11	-29.75
1353	1	7.58	0	0.89	19.71	0.11	0.43	0.45	2	8.45	-30.83	-23.45
1354	1	0	0	1	0	0	0	1	0	0	0	0
1355	1	1.62	0.19	0.88	12.79	0.12	1.98	0.18	1	4.17	-37.14	-33.05
1356	1	0.9	0	0.94	11.81	0.06	2.27	0.16	1	1.96	-18.39	-13.22
1357	1	0.9	0	0.95	52.12	0.05	6.94	0.01	1	4.97	-27	-21.28
1358	1	0.6	0	0.95	46.32	0.05	6.67	0.02	1	4.47	-25.29	-19.25
1359	1	3.71	0	0.86	7.89	0.14	0.36	0.47	2	4.21	-27.59	-23.54
1360	1	1.37	0	0.87	12.82	0.13	2.64	0.13	2	3.91	-32.52	-25.5
1361	1	3173.7	0	0.76	2.12	0.24	0	0.67	0	1871.57	-21.22	-20.37
1362	1	1.17	0.08	0.95	72.19	0.05	5.4	0.03	1	6.94	-31.5	-25.95
1363	1	1.02	0	0.53	2.14	0.47	0.27	0.5	1	2.5	-26.47	-25.69
1364	1	0.89	0	0.96	97.75	0.04	4.08	0.06	1	7.32	-21.11	-16.35
1365	1	0.23	0	1	0.04	0	0	0.67	0	0.13	-8.02	-8.02
1366	1	3.28	0	0.92	5.91	0.08	0.07	0.59	1	2.78	-17.44	-16.35
1367	1	2.6	0.21	0.67	4.16	0.33	0.07	0.59	0	4.41	-33.64	-33.01
1368	1	0.41	0.12	0.91	5.48	0.09	0.25	0.51	0	1.32	-19.84	-19.67
1369	1	1.59	0	0.96	173.68	0.04	3.99	0.06	1	13.05	-26.09	-20.17
1370	1	2.1	0	0.93	9.34	0.07	1.19	0.29	1	2.4	-20.88	-16.2
1371	1	6.06	0.22	1	2.24	0	0	0.67	0	3.99	-23.14	-23.14
1372	1	0.18	0.18	0.92	10.62	0.08	2.7	0.13	1	1.96	-23.92	-22.6
1373	1	0	0	0.45	6.04	0.55	2.72	0.12	1	6.22	-35.29	-34.52
1374	1	1.51	0.23	1	0.42	0	0	0.67	0	1.32	-20.93	-20.93
1375	1	3.26	0	0.76	6.43	0.24	0.26	0.5	1	4.76	-35.7	-31.26
1376	1	3	0.05	0.93	17.4	0.07	2.21	0.16	1	4.3	-34.07	-28.53
1377	1	1.74	0.12	0.96	0.93	0.04	0	0.67	0	1.31	-18.28	-18.28
1378	1	8.4	0.2	0.88	5.06	0.12	0	0.67	0	6.44	-23.24	-23.14
1379	1	2.64	0	0.79	1.67	0.21	0	0.67	0	2.21	-19.44	-18.85
1380	1	0.39	0.16	0.92	0.21	0.08	0	0.67	0	0.54	-17.32	-17.32
1381	1	1.52	0	1	1.09	0	0	0.67	0	0.9	-12.14	-12.14
1382	1	0.39	0	1	0.18	0	0	0.67	0	0.23	-10.14	-10.14
1383	1	0.48	0.13	0.94	0.12	0.06	0	0.67	0	0.54	-18.78	-18.78
1384	1	0.54	0.03	0.66	1.79	0.34	0.4	0.46	0	1.51	-23.5	-23.01
1385	1	0.15	0.1	0.94	0.1	0.06	0	0.67	0	0.28	-12.28	-12.28
1386	1	0.91	0	1	0.89	0	0	0.67	0	0.53	-6.09	-6.09
1387	1	2.15	0.68	1	0.74	0	0	0.67	0	2.54	-27.7	-27.7
1388	1	0	0	1	0	0	0	1	0	0	0	0
1389	1	0.73	0.14	1	0.3	0	0	0.67	0	0.7	-12.87	-12.86
1390	1	2.54	0.07	1	2.13	0	0	0.67	0	1.62	-12.25	-12.25
1391	1	9.04	0.25	1	2.65	0	0	0.67	0	5.8	-18.24	-18.24
1392	1	18.76	0	0.77	0	0.23	0	0.67	0	11.06	-11.83	-11.83
1393	1	12.03	1.19	0.91	2.44	0.09	0	0.67	0	9.53	-38.82	-38.83
1394	1	1.33	0.51	0.99	0.48	0.01	0	0.67	0	1.74	-25.41	-25.41
1395	1	0.66	0.17	1	0.31	0	0	0.67	0	0.7	-18.41	-18.41
1396	1	0.7	0	1	0.56	0	0	0.67	0	0.41	-11.09	-11.09
1397	1	2.84	1.87	0.85	2.05	0.15	0	0.67	0	5.24	-31.7	-31.7
1398	1	0	0	1	0	0	0	1	0	0	0	0
1399	1	9.42	0.14	1	3.9	0	0	0.67	0	5.81	-21.53	-21.53
1400	1	0.86	0.19	1	0.36	0	0	0.67	0	0.86	-17.31	-17.32
1401	1	1.13	0.07	1	0.34	0	0	0.67	0	0.79	-11.92	-11.92
1402	1	1.22	0	0.86	1.09	0.14	0	0.67	0	1.01	-21.43	-21.35
1403	1	2.81	0	1	1.89	0	0	0.67	0	1.66	-14.13	-14.13
1404	1	0.89	0	0.69	3.74	0.31	1.2	0.28	1	2.7	-26.68	-25.24
1405	1	1.17	0.14	1	0.21	0	0	0.67	0	0.95	-14.79	-14.79
1406	1	0.8	0	0.7	0.95	0.3	0.01	0.64	1	1.02	-20.08	-19.2
1407	1	1.07	0.19	0.9	4.15	0.1	0.02	0.63	0	1.73	-20.24	-20.23
1408	1	2.16	0.54	0.88	1.62	0.12	0	0.67	0	2.53	-29.45	-29.45
1409	1	29.26	0.52	0.74	0.51	0.26	0	0.67	0	18.21	-30.44	-30.44
1410	1	2.02	0	0.88	16.84	0.12	2.19	0.16	2	4.84	-29.18	-23.33
1411	1	1.4	0.36	0.93	23.56	0.07	0.56	0.41	0	4.56	-33.52	-33.16
1412	1	0.17	0	0.64	0.7	0.36	0.88	0.34	1	0.58	-20.2	-19.72
1413	1	4.56	0.28	0.87	3.92	0.13	0	0.67	0	4.09	-35.27	-35.19
1414	1	2.65	0.05	0.85	2.29	0.15	0	0.67	0	2.29	-27.83	-27.17
1415	1	5.84	0.11	0.96	3.6	0.04	0	0.67	0	3.91	-26.95	-26.9
1416	1	3.25	0	1	2.17	0	0	0.67	0	1.91	-15.19	-15.19
1417	1	0.5	0	0.59	1.71	0.41	0.85	0.35	0	1.62	-26.57	-26.02
1418	1	0.83	0.07	0	2.41	1	0.6	0.4	0	5.02	-35.39	-35.39
1419	1	1.22	1.02	0.85	0.94	0.15	0	0.67	0	2.61	-28.03	-28.03
1420	1	17.51	0.64	0.75	0.69	0.25	0	0.67	0	11.55	-33.32	-33.32
1421	1	4.41	0.07	0.79	17.84	0.21	0.8	0.36	0	9.73	-36.81	-34.32
1422	1	0.8	0.51	0.96	0.51	0.04	0	0.67	0	1.43	-19.04	-19.04
1423	1	0.99	0.45	1	0.3	0	0	0.67	0	1.43	-19.89	-19.89
1424	1	6.51	0.28	0.95	142.51	0.05	4.36	0.05	1	18.69	-35.54	-29.69
1425	1	2.37	1.67	0.95	1.88	0.05	0	0.67	0	4.55	-23.57	-23.57
1426	1	3.94	2.38	0.95	6650.6	0.05	4.55	0.05	0	654.11	-32.56	-30.31
1427	1	15.46	1.08	0.75	0.98	0.25	0	0.67	0	11.09	-18.57	-18.57
1428	1	3.47	0.15	0.95	140.46	0.05	1.46	0.25	1	15.76	-28.73	-25.53
1429	1	2.98	0.5	0.89	669.92	0.11	4.21	0.06	2	139.15	-30.04	-26.47
1430	1	0	0	0	17.36	1	0.66	0.39	0	32.63	-11.61	-11.61
1431	1	2.3	0.12	0.01	10000	0.99	-0.12	0.67	0	18608.3	-12.17	-12.17
1432	1	0	0	1	0	0	0	1	0	0	0	0
1433	1	0	0	1	0	0	0	1	0	0	0	0
1434	1	0	0	1	0	0	0	1	0	0	0	0
1435	1	0	0	1	0	0	0	1	0	0	0	0
1436	1	0	0	1	0	0	0	1	0	0	0	0
1437	1	0	0	1	0	0	0	1	0	0	0	0
1438	1	0	0	1	0	0	0	1	0	0	0	0
1439	1	0	0	1	0	0	0	1	0	0	0	0
1440	1	0	0	1	0	0	0	1	0	0	0	0
1441	1	0	0	1	0	0	0	1	0	0	0	0
1442	1	0	0	1	0	0	0	1	0	0	0	0
1443	1	0	0	1	0	0	0	1	0	0	0	0
1444	1	0	0	1	0	0	0	1	0	0	0	0
1445	1	0	0	1	0	0	0	1	0	0	0	0
1446	1	0	0	1	0	0	0	1	0	0	0	0
1447	1	0	0	1	0	0	0	1	0	0	0	0
1448	1	0	0	1	0	0	0	1	0	0	0	0
1449	1	0	0	1	0	0	0	1	0	0	0	0
1450	1	0	0	1	0	0	0	1	0	0	0	0
1451	1	0	0	1	0	0	0	1	0	0	0	0
1452	1	0	0	1	0	0	0	1	0	0	0	0
1453	1	0	0	1	0	0	0	1	0	0	0	0
1454	1	0	0	1	0	0	0	1	0	0	0	0
1455	1	0	0	1	0	0	0	1	0	0	0	0
1456	1	0	0	1	0	0	0	1	0	0	0	0
1457	1	0	0	1	0	0	0	1	0	0	0	0
1458	1	0	0	1	0	0	0	1	0	0	0	0
1459	1	0	0	1	0	0	0	1	0	0	0	0
1460	1	0	0	1	0	0	0	1	0	0	0	0
1461	1	0	0	1	0	0	0	1	0	0	0	0
1462	1	0	0	1	0	0	0	1	0	0	0	0
1463	1	0	0	1	0	0	0	1	0	0	0	0
1464	1	0	0	1	0	0	0	1	0	0	0	0
1465	1	0	0	1	0	0	0	1	0	0	0	0
1466	1	0	0	1	0	0	0	1	0	0	0	0
1467	1	0	0	1	0	0	0	1	0	0	0	0
1468	1	0	0	1	0	0	0	1	0	0	0	0

## Sheet: TRPM4_signif
Ancestral cryonotothenioid signal?	location	site (human)	Site (alignment)	Partition	&alpha;	&beta;<sup>-</sup>	p<sup>-</sup>	&beta;<sup>+</sup>	p<sup>+</sup>	LRT	p-value	# branches under selection	Total branch length	MEME LogL	FEL LogL	Notes	SIFT score
			94	1	0	0	0.78	2.58	0.22	4.74	0.04	0	1.09	-18.55	-16.94
*	N-terminal	62	125	1	0	0	0.48	2.09	0.52	3.83	0.07	1	2.05	-23.54	-23.32	D>V	1
			171	1	2.19	0.66	0.79	53.81	0.21	3.67	0.08	0	23.3	-39.8	-37.95
			219	1	0.28	0	0.68	4.99	0.32	4	0.06	0	3.14	-35.96	-34.21
			237	1	0	0	0.87	14.86	0.13	4.3	0.05	2	3.59	-22.5	-18.72
*	Just after the first beta sheet in MHR2	189	254	1	0.4	0	0.9	38.14	0.1	8.49	0.01	1	7.23	-26.7	-21.83	A>A/T	0.1
			280	1	0.1	0.05	0.85	9.93	0.15	3.3	0.09	2	2.88	-23.44	-21.71
			315	1	1	0	0.95	55.81	0.05	3.44	0.08	1	5.33	-28.19	-25.4
			318	1	0	0	0.94	22.1	0.06	6.1	0.02	1	2.43	-15.14	-12.07
			358	1	0.18	0	0.92	9.81	0.08	3.37	0.09	1	1.5	-17.5	-14.71
***	In the turn of the last two helices of MHR2	325	400	1	0	0	0.77	16.79	0.23	8.43	0.01	2	7.2	-27.6	-24.15	G>S (known mutation to A abolishes steady state current (Nilius et al, 2005))	1
			428	1	1.17	0.27	0.6	21.49	0.4	4.82	0.04	0	17.16	-45.1	-43.64
			436	1	0.19	0.19	0.87	71.63	0.13	15.63	0	1	18.33	-38.4	-31.45
			437	1	0.35	0.2	0.9	25.56	0.1	3.23	0.09	0	5.47	-30.02	-28.41
			499	1	0	0	0.96	124.79	0.04	7.17	0.01	0	8.79	-12.95	-9.71
			584	1	0	0	0.55	3.72	0.45	4.95	0.04	1	3.12	-19.3	-18.94
			586	1	0.72	0.19	0.88	76	0.12	5.21	0.03	1	18.5	-26.52	-24.4
			592	1	0	0	0.55	31	0.45	6.04	0.02	2	25.94	-39.77	-36.93
			598	1	0	0	0	2.02	1	3.35	0.09	1	3.79	-27.88	-27.88
			600	1	0	0	0.04	1.4	0.96	3.26	0.09	1	2.54	-28.14	-28.14
			659	1	0.05	0.05	0.89	4.3	0.11	4.12	0.06	1	0.97	-16.86	-15.3
			673	1	0	0	0.78	21.09	0.22	5.98	0.02	1	8.55	-24.58	-21.95
			674	1	0	0	0	0.45	1	3.32	0.09	1	0.85	-22.71	-22.71
			690	1	1.4	0.06	0.86	42.53	0.14	3.47	0.08	1	12.29	-34.86	-29.67
			710	1	0	0	0.93	7	0.07	7.47	0.01	1	0.99	-17	-12.13
**	In the middle of the third helix of MHR4	629	746	1	0	0	0.88	17.13	0.12	5.47	0.03	0	3.81	-22.12	-18.47	E/T>S	1
			765	1	0.62	0.23	0.9	122.88	0.1	7.95	0.01	1	23.57	-40.4	-36.36
			785	1	0	0	0.9	1.9	0.1	4.46	0.05	1	0.35	-12.97	-10.69
			858	1	1.42	0.47	0.87	75.24	0.13	3.94	0.07	0	19.48	-30.69	-28.56
			893	1	0.34	0	0.69	18.92	0.31	6.36	0.02	3	11.09	-39.86	-33.77
***	Just before S1	782	933	1	0	0	0.74	5.64	0.26	5.94	0.02	2	2.77	-23.72	-21.38	S>A	1
**	Middle of S3	873	1027	1	0.35	0	0.58	10.73	0.42	4.48	0.05	1	8.73	-33.78	-32.5	T/C>V	1
			1068	1	0.28	0	0.95	20.17	0.05	3.79	0.07	1	2.11	-17.14	-14.95
**	Pore turret/loop just before S6	1015	1169	1	0.07	0.07	0.73	7.74	0.27	5.55	0.03	0	4.01	-26.55	-24.35	V>S	1
			1271	1	0.24	0.21	0.86	7.81	0.14	3.23	0.09	1	2.53	-31.47	-29.92
			1273	1	0.24	0.24	0.94	81.55	0.06	8.71	0.01	1	9.55	-33.39	-29.06
			1313	1	0.45	0.1	0.96	200.66	0.04	4.17	0.06	1	14.54	-28.79	-24.33
			1336	1	1.09	0.53	0.9	28.57	0.1	3.56	0.08	1	6.66	-39.23	-36.91
			1357	1	0.9	0	0.95	52.12	0.05	6.94	0.01	1	4.97	-27	-21.28
			1358	1	0.6	0	0.95	46.32	0.05	6.67	0.02	1	4.47	-25.29	-19.25
			1362	1	1.17	0.08	0.95	72.19	0.05	5.4	0.03	1	6.94	-31.5	-25.95
			1364	1	0.89	0	0.96	97.75	0.04	4.08	0.06	1	7.32	-21.11	-16.35
			1369	1	1.59	0	0.96	173.68	0.04	3.99	0.06	1	13.05	-26.09	-20.17
			1424	1	6.51	0.28	0.95	142.51	0.05	4.36	0.05	1	18.69	-35.54	-29.69
			1426	1	3.94	2.38	0.95	6650.6	0.05	4.55	0.05	0	654.11	-32.56	-30.31
			1429	1	2.98	0.5	0.89	669.92	0.11	4.21	0.06	2	139.15	-30.04	-26.47

## Sheet: TRPM7_all
Site	Partition	&alpha;	&beta;<sup>-</sup>	p<sup>-</sup>	&beta;<sup>+</sup>	p<sup>+</sup>	LRT	p-value	# branches under selection	Total branch length	MEME LogL	FEL LogL
1	1	0	0	1	0	0	0	1	0	0	0	0
2	1	0	0	1	0	0	0	1	0	0	0	0
3	1	0	0	1	0	0	0	1	0	0	0	0
4	1	0	0	1	0	0	0	1	0	0	0	0
5	1	0	0	1	0	0	0	1	0	0	0	0
6	1	0	0	1	0	0	0	1	0	0	0	0
7	1	0	0	1	0	0	0	1	0	0	0	0
8	1	0	0	1	0	0	0	1	0	0	0	0
9	1	0	0	1	0	0	0	1	0	0	0	0
10	1	0	0	1	0	0	0	1	0	0	0	0
11	1	0	0	1	0	0	0	1	0	0	0	0
12	1	0	0	1	0	0	0	1	0	0	0	0
13	1	0	0	1	0	0	0	1	0	0	0	0
14	1	0	0	1	0	0	0	1	0	0	0	0
15	1	0	0	1	0	0	0	1	0	0	0	0
16	1	0	0	1	0	0	0	1	0	0	0	0
17	1	0	0	1	0	0	0	1	0	0	0	0
18	1	0	0	1	0	0	0	1	0	0	0	0
19	1	0	0	1	0	0	0	1	0	0	0	0
20	1	0	0	1	0	0	0	1	0	0	0	0
21	1	0	0	1	0	0	0	1	0	0	0	0
22	1	0	0	1	0	0	0	1	0	0	0	0
23	1	0	0	1	0	0	0	1	0	0	0	0
24	1	0	0	1	0	0	0	1	0	0	0	0
25	1	0	0	1	0	0	0	1	0	0	0	0
26	1	0	0	1	0	0	0	1	0	0	0	0
27	1	0	0	1	0	0	0	1	0	0	0	0
28	1	0	0	1	0	0	0	1	0	0	0	0
29	1	0	0	1	0	0	0	1	0	0	0	0
30	1	0	0	1	0	0	0	1	0	0	0	0
31	1	0	0	1	0	0	0	1	0	0	0	0
32	1	0	0	1	0	0	0	1	0	0	0	0
33	1	0	0	1	0	0	0	1	0	0	0	0
34	1	0	0	1	0	0	0	1	0	0	0	0
35	1	0	0	1	0	0	0	1	0	0	0	0
36	1	0	0	1	0	0	0	1	0	0	0	0
37	1	0	0	1	0	0	0	1	0	0	0	0
38	1	0	0	1	0	0	0	1	0	0	0	0
39	1	0	0	1	0	0	0	1	0	0	0	0
40	1	0	0	1	0	0	0	1	0	0	0	0
41	1	0	0	1	0	0	0	1	0	0	0	0
42	1	0	0	1	0	0	0	1	0	0	0	0
43	1	0	0	1	0	0	0	1	0	0	0	0
44	1	0	0	1	0	0	0	1	0	0	0	0
45	1	0	0	1	0	0	0	1	0	0	0	0
46	1	0	0	1	0	0	0	1	0	0	0	0
47	1	0	0	1	0	0	0	1	0	0	0	0
48	1	0	0	1	0	0	0	1	0	0	0	0
49	1	0	0	1	0	0	0	1	0	0	0	0
50	1	0	0	1	0	0	0	1	0	0	0	0
51	1	0	0	1	0	0	0	1	0	0	0	0
52	1	0	0	1	0	0	0	1	0	0	0	0
53	1	0	0	1	0	0	0	1	0	0	0	0
54	1	0	0	1	0	0	0	1	0	0	0	0
55	1	0	0	1	0	0	0	1	0	0	0	0
56	1	0	0	1	0	0	0	1	0	0	0	0
57	1	0	0	1	0	0	0	1	0	0	0	0
58	1	0	0	1	0	0	0	1	0	0	0	0
59	1	0	0	1	0	0	0	1	0	0	0	0
60	1	0	0	1	0	0	0	1	0	0	0	0
61	1	0	0	1	0	0	0	1	0	0	0	0
62	1	0	0	1	0	0	0	1	0	0	0	0
63	1	0	0	1	0	0	0	1	0	0	0	0
64	1	0	0	1	0	0	0	1	0	0	0	0
65	1	0	0	1	0	0	0	1	0	0	0	0
66	1	0	0	1	0	0	0	1	0	0	0	0
67	1	0	0	1	0	0	0	1	0	0	0	0
68	1	0	0	1	0	0	0	1	0	0	0	0
69	1	0	0	1	0	0	0	1	0	0	0	0
70	1	0	0	1	0	0	0	1	0	0	0	0
71	1	0	0	1	0	0	0	1	0	0	0	0
72	1	0	0	1	0	0	0	1	0	0	0	0
73	1	0	0	1	0	0	0	1	0	0	0	0
74	1	0	0	1	0	0	0	1	0	0	0	0
75	1	0	0	1	0	0	0	1	0	0	0	0
76	1	0	0	1	0	0	0	1	0	0	0	0
77	1	0	0	1	0	0	0	1	0	0	0	0
78	1	0	0	1	0	0	0	1	0	0	0	0
79	1	0	0	1	0	0	0	1	0	0	0	0
80	1	0	0	1	0	0	0	1	0	0	0	0
81	1	0	0	1	0	0	0	1	0	0	0	0
82	1	0	0	1	0	0	0	1	0	0	0	0
83	1	0	0	1	0	0	0	1	0	0	0	0
84	1	0	0	1	0	0	0	1	0	0	0	0
85	1	0	0	1	0	0	0	1	0	0	0	0
86	1	0	0	1	0	0	0	1	0	0	0	0
87	1	0	0	1	0	0	0	1	0	0	0	0
88	1	0	0	1	0	0	0	1	0	0	0	0
89	1	0	0	1	0	0	0	1	0	0	0	0
90	1	0	0	1	0	0	0	1	0	0	0	0
91	1	0	0	1	0	0	0	1	0	0	0	0
92	1	0	0	1	0	0	0	1	0	0	0	0
93	1	0	0	1	0	0	0	1	0	0	0	0
94	1	0	0	1	0	0	0	1	0	0	0	0
95	1	0	0	1	0	0	0	1	0	0	0	0
96	1	0	0	1	0	0	0	1	0	0	0	0
97	1	0	0	1	0	0	0	1	0	0	0	0
98	1	0	0	1	0	0	0	1	0	0	0	0
99	1	0	0	1	0	0	0	1	0	0	0	0
100	1	0	0	1	0	0	0	1	0	0	0	0
101	1	0	0	1	0	0	0	1	0	0	0	0
102	1	0	0	1	0	0	0	1	0	0	0	0
103	1	0	0	1	0	0	0	1	0	0	0	0
104	1	0	0	1	0	0	0	1	0	0	0	0
105	1	0	0	1	0	0	0	1	0	0	0	0
106	1	0	0	1	0	0	0	1	0	0	0	0
107	1	0	0	1	0	0	0	1	0	0	0	0
108	1	0	0	1	0	0	0	1	0	0	0	0
109	1	0	0	1	0	0	0	1	0	0	0	0
110	1	0	0	1	0	0	0	1	0	0	0	0
111	1	0	0	1	0	0	0	1	0	0	0	0
112	1	0	0	1	0	0	0	1	0	0	0	0
113	1	0	0	1	0	0	0	1	0	0	0	0
114	1	0	0	1	0	0	0	1	0	0	0	0
115	1	0	0	1	0	0	0	1	0	0	0	0
116	1	0	0	1	0	0	0	1	0	0	0	0
117	1	0	0	1	0	0	0	1	0	0	0	0
118	1	0	0	1	0	0	0	1	0	0	0	0
119	1	0	0	1	0	0	0	1	0	0	0	0
120	1	0	0	1	0	0	0	1	0	0	0	0
121	1	0	0	1	0	0	0	1	0	0	0	0
122	1	0	0	1	0	0	0	1	0	0	0	0
123	1	0	0	1	0	0	0	1	0	0	0	0
124	1	0	0	1	0	0	0	1	0	0	0	0
125	1	0	0	1	0	0	0	1	0	0	0	0
126	1	0	0	1	0	0	0	1	0	0	0	0
127	1	0	0	1	0	0	0	1	0	0	0	0
128	1	0	0	1	0	0	0	1	0	0	0	0
129	1	0	0	1	0	0	0	1	0	0	0	0
130	1	0	0	1	0	0	0	1	0	0	0	0
131	1	0	0	1	0	0	0	1	0	0	0	0
132	1	0	0	1	0	0	0	1	0	0	0	0
133	1	0	0	1	0	0	0	1	0	0	0	0
134	1	0	0	1	0	0	0	1	0	0	0	0
135	1	0	0	1	0	0	0	1	0	0	0	0
136	1	0	0	1	0	0	0	1	0	0	0	0
137	1	0	0	1	0	0	0	1	0	0	0	0
138	1	0	0	1	0	0	0	1	0	0	0	0
139	1	0	0	1	0	0	0	1	0	0	0	0
140	1	0	0	1	0	0	0	1	0	0	0	0
141	1	0	0	1	0	0	0	1	0	0	0	0
142	1	0	0	1	0	0	0	1	0	0	0	0
143	1	0	0	1	0	0	0	1	0	0	0	0
144	1	0	0	1	0	0	0	1	0	0	0	0
145	1	0	0	1	0	0	0	1	0	0	0	0
146	1	0	0	1	0	0	0	1	0	0	0	0
147	1	0	0	1	0	0	0	1	0	0	0	0
148	1	0	0	1	0	0	0	1	0	0	0	0
149	1	0	0	1	0	0	0	1	0	0	0	0
150	1	0	0	1	0	0	0	1	0	0	0	0
151	1	0	0	1	0	0	0	1	0	0	0	0
152	1	0	0	1	0	0	0	1	0	0	0	0
153	1	0	0	1	0	0	0	1	0	0	0	0
154	1	0	0	1	0	0	0	1	0	0	0	0
155	1	0	0	1	0	0	0	1	0	0	0	0
156	1	0	0	1	0	0	0	1	0	0	0	0
157	1	0	0	1	0	0	0	1	0	0	0	0
158	1	0	0	1	0	0	0	1	0	0	0	0
159	1	0	0	1	0	0	0	1	0	0	0	0
160	1	0	0	1	0	0	0	1	0	0	0	0
161	1	0	0	1	0	0	0	1	0	0	0	0
162	1	0	0	1	0	0	0	1	0	0	0	0
163	1	0	0	1	0	0	0	1	0	0	0	0
164	1	0	0	1	0	0	0	1	0	0	0	0
165	1	0	0	1	0	0	0	1	0	0	0	0
166	1	0	0	1	0	0	0	1	0	0	0	0
167	1	0	0	1	0	0	0	1	0	0	0	0
168	1	0	0	1	0	0	0	1	0	0	0	0
169	1	0	0	1	0	0	0	1	0	0	0	0
170	1	0	0	1	0	0	0	1	0	0	0	0
171	1	0	0	1	0	0	0	1	0	0	0	0
172	1	0	0	1	0	0	0	1	0	0	0	0
173	1	0	0	1	0	0	0	1	0	0	0	0
174	1	0	0	1	0	0	0	1	0	0	0	0
175	1	0	0	1	0	0	0	1	0	0	0	0
176	1	0	0	1	0	0	0	1	0	0	0	0
177	1	0	0	1	0	0	0	1	0	0	0	0
178	1	0	0	1	0	0	0	1	0	0	0	0
179	1	0	0	1	0	0	0	1	0	0	0	0
180	1	0	0	1	0	0	0	1	0	0	0	0
181	1	0	0	1	0	0	0	1	0	0	0	0
182	1	0	0	1	0	0	0	1	0	0	0	0
183	1	0	0	1	0	0	0	1	0	0	0	0
184	1	0	0	1	0	0	0	1	0	0	0	0
185	1	0	0	1	0	0	0	1	0	0	0	0
186	1	0	0	1	0	0	0	1	0	0	0	0
187	1	0	0	1	0	0	0	1	0	0	0	0
188	1	0	0	1	0	0	0	1	0	0	0	0
189	1	0	0	1	0	0	0	1	0	0	0	0
190	1	0	0	1	0	0	0	1	0	0	0	0
191	1	0	0	1	0	0	0	1	0	0	0	0
192	1	0	0	1	0	0	0	1	0	0	0	0
193	1	0	0	1	0	0	0	1	0	0	0	0
194	1	0	0	1	0	0	0	1	0	0	0	0
195	1	0	0	1	0	0	0	1	0	0	0	0
196	1	0	0	1	0	0	0	1	0	0	0	0
197	1	0	0	1	0	0	0	1	0	0	0	0
198	1	0	0	1	0	0	0	1	0	0	0	0
199	1	0	0	1	0	0	0	1	0	0	0	0
200	1	0	0	1	0	0	0	1	0	0	0	0
201	1	0	0	1	0	0	0	1	0	0	0	0
202	1	0	0	1	0	0	0	1	0	0	0	0
203	1	0	0	1	0	0	0	1	0	0	0	0
204	1	0	0	1	0	0	0	1	0	0	0	0
205	1	0	0	1	0	0	0	1	0	0	0	0
206	1	0	0	1	0	0	0	1	0	0	0	0
207	1	0	0	1	0	0	0	1	0	0	0	0
208	1	0	0	1	0	0	0	1	0	0	0	0
209	1	0	0	1	0	0	0	1	0	0	0	0
210	1	0	0	1	0	0	0	1	0	0	0	0
211	1	0	0	1	0	0	0	1	0	0	0	0
212	1	0	0	1	0	0	0	1	0	0	0	0
213	1	0	0	1	0	0	0	1	0	0	0	0
214	1	0	0	1	0	0	0	1	0	0	0	0
215	1	0	0	1	0	0	0	1	0	0	0	0
216	1	0	0	1	0	0	0	1	0	0	0	0
217	1	0	0	1	0	0	0	1	0	0	0	0
218	1	0	0	1	0	0	0	1	0	0	0	0
219	1	0	0	1	0	0	0	1	0	0	0	0
220	1	0	0	1	0	0	0	1	0	0	0	0
221	1	0	0	1	0	0	0	1	0	0	0	0
222	1	0	0	1	0	0	0	1	0	0	0	0
223	1	0	0	1	0	0	0	1	0	0	0	0
224	1	0	0	1	0	0	0	1	0	0	0	0
225	1	0	0	1	0	0	0	1	0	0	0	0
226	1	0	0	1	0	0	0	1	0	0	0	0
227	1	0	0	1	0	0	0	1	0	0	0	0
228	1	0	0	1	0	0	0	1	0	0	0	0
229	1	0	0	1	0	0	0	1	0	0	0	0
230	1	0	0	1	0	0	0	1	0	0	0	0
231	1	0	0	1	0	0	0	1	0	0	0	0
232	1	0	0	1	0	0	0	1	0	0	0	0
233	1	0	0	1	0	0	0	1	0	0	0	0
234	1	0	0	1	0	0	0	1	0	0	0	0
235	1	0	0	1	0	0	0	1	0	0	0	0
236	1	0	0	1	0	0	0	1	0	0	0	0
237	1	0	0	1	0	0	0	1	0	0	0	0
238	1	0	0	1	0	0	0	1	0	0	0	0
239	1	0	0	1	0	0	0	1	0	0	0	0
240	1	0	0	1	0	0	0	1	0	0	0	0
241	1	0	0	1	0	0	0	1	0	0	0	0
242	1	0	0	1	0	0	0	1	0	0	0	0
243	1	0	0	1	0	0	0	1	0	0	0	0
244	1	0	0	1	0	0	0	1	0	0	0	0
245	1	0	0	1	0	0	0	1	0	0	0	0
246	1	0	0	1	0	0	0	1	0	0	0	0
247	1	0	0	1	0	0	0	1	0	0	0	0
248	1	0	0	1	0	0	0	1	0	0	0	0
249	1	0	0	1	0	0	0	1	0	0	0	0
250	1	0	0	1	0	0	0	1	0	0	0	0
251	1	0	0	1	0	0	0	1	0	0	0	0
252	1	0	0	1	0	0	0	1	0	0	0	0
253	1	0	0	1	0	0	0	1	0	0	0	0
254	1	0	0	1	0	0	0	1	0	0	0	0
255	1	0	0	1	0	0	0	1	0	0	0	0
256	1	0	0	1	0	0	0	1	0	0	0	0
257	1	0	0	1	0	0	0	1	0	0	0	0
258	1	0	0	1	0	0	0	1	0	0	0	0
259	1	0	0	1	0	0	0	1	0	0	0	0
260	1	0	0	1	0	0	0	1	0	0	0	0
261	1	0	0	1	0	0	0	1	0	0	0	0
262	1	0	0	1	0	0	0	1	0	0	0	0
263	1	0	0	1	0	0	0	1	0	0	0	0
264	1	0	0	1	0	0	0	1	0	0	0	0
265	1	0	0	1	0	0	0	1	0	0	0	0
266	1	0	0	1	0	0	0	1	0	0	0	0
267	1	0	0	1	0	0	0	1	0	0	0	0
268	1	0	0	1	0	0	0	1	0	0	0	0
269	1	0	0	1	0	0	0	1	0	0	0	0
270	1	0	0	1	0	0	0	1	0	0	0	0
271	1	0	0	1	0	0	0	1	0	0	0	0
272	1	0	0	1	0	0	0	1	0	0	0	0
273	1	0	0	1	0	0	0	1	0	0	0	0
274	1	0	0	1	0	0	0	1	0	0	0	0
275	1	0	0	1	0	0	0	1	0	0	0	0
276	1	0	0	1	0	0	0	1	0	0	0	0
277	1	0	0	1	0	0	0	1	0	0	0	0
278	1	0	0	1	0	0	0	1	0	0	0	0
279	1	0	0	1	0	0	0	1	0	0	0	0
280	1	0	0	1	0	0	0	1	0	0	0	0
281	1	0	0	1	0	0	0	1	0	0	0	0
282	1	0	0	1	0	0	0	1	0	0	0	0
283	1	0	0	1	0	0	0	1	0	0	0	0
284	1	0	0	1	0	0	0	1	0	0	0	0
285	1	0	0	1	0	0	0	1	0	0	0	0
286	1	0	0	1	0	0	0	1	0	0	0	0
287	1	0	0	1	0	0	0	1	0	0	0	0
288	1	0	0	1	0	0	0	1	0	0	0	0
289	1	0	0	1	0	0	0	1	0	0	0	0
290	1	0	0	1	0	0	0	1	0	0	0	0
291	1	0	0	1	0	0	0	1	0	0	0	0
292	1	0	0	1	0	0	0	1	0	0	0	0
293	1	0	0	1	0	0	0	1	0	0	0	0
294	1	0	0	1	0	0	0	1	0	0	0	0
295	1	0	0	1	0	0	0	1	0	0	0	0
296	1	0	0	1	0	0	0	1	0	0	0	0
297	1	0	0	1	0	0	0	1	0	0	0	0
298	1	0	0	1	0	0	0	1	0	0	0	0
299	1	0	0	1	0	0	0	1	0	0	0	0
300	1	0	0	1	0	0	0	1	0	0	0	0
301	1	0	0	1	0	0	0	1	0	0	0	0
302	1	0	0	1	0	0	0	1	0	0	0	0
303	1	0	0	1	0	0	0	1	0	0	0	0
304	1	0	0	1	0	0	0	1	0	0	0	0
305	1	0	0	1	0	0	0	1	0	0	0	0
306	1	0	0	1	0	0	0	1	0	0	0	0
307	1	0	0	1	0	0	0	1	0	0	0	0
308	1	0	0	1	0	0	0	1	0	0	0	0
309	1	0	0	1	0	0	0	1	0	0	0	0
310	1	0	0	1	0	0	0	1	0	0	0	0
311	1	0	0	1	0	0	0	1	0	0	0	0
312	1	0	0	1	0	0	0	1	0	0	0	0
313	1	0	0	1	0	0	0	1	0	0	0	0
314	1	0	0	1	0	0	0	1	0	0	0	0
315	1	0	0	1	0	0	0	1	0	0	0	0
316	1	0	0	1	0	0	0	1	0	0	0	0
317	1	0	0	1	0	0	0	1	0	0	0	0
318	1	0	0	1	0	0	0	1	0	0	0	0
319	1	0	0	1	0	0	0	1	0	0	0	0
320	1	0	0	1	0	0	0	1	0	0	0	0
321	1	0	0	1	0	0	0	1	0	0	0	0
322	1	0	0	1	0	0	0	1	0	0	0	0
323	1	0	0	1	0	0	0	1	0	0	0	0
324	1	0	0	1	0	0	0	1	0	0	0	0
325	1	0	0	1	0	0	0	1	0	0	0	0
326	1	0	0	1	0	0	0	1	0	0	0	0
327	1	0	0	1	0	0	0	1	0	0	0	0
328	1	0	0	0	1.61	1	0.38	0.46	0	2.45	-5.97	-5.97
329	1	1.96	0	0.01	159	0.99	0	0.67	0	239.78	-8.88	-8.88
330	1	0	0	0	2.07	1	0.97	0.32	0	3.14	-6.2	-6.2
331	1	1.96	0	0.01	159	0.99	0	0.67	0	239.78	-7.75	-7.75
332	1	291.83	2.46	0.76	2.81	0.24	0	0.67	0	147.63	-8.38	-8.38
333	1	0	0	0	6.73	1	2.02	0.18	0	10.21	-7.57	-7.57
334	1	291.83	2.46	0.76	2.81	0.24	0	0.67	0	147.63	-9.04	-9.04
335	1	2.3	0.12	0.01	10000	0.99	0	0.67	0	15021.1	-9.18	-9.18
336	1	0	0	0	6.96	1	2.64	0.13	0	10.57	-8.22	-8.22
337	1	1.58	0.08	0.01	159	0.99	0	0.67	0	239.6	-8.39	-8.39
338	1	3.18	0	0.01	212.33	0.99	-0.14	0.67	0	320.49	-6.9	-6.9
339	1	2.3	0.12	0.01	10000	0.99	-0.02	0.67	0	15021.1	-8.4	-8.4
340	1	0	0	0	6.07	1	1.51	0.24	0	9.21	-6.91	-6.91
341	1	0	0	0	7.55	1	1.26	0.27	0	11.46	-7.28	-7.28
342	1	376.02	2.17	0.78	1.78	0.22	0	0.67	0	188.41	-7.71	-7.71
343	1	0	0	0	5.51	1	0.64	0.39	0	8.35	-6.64	-6.64
344	1	1.83	0.06	0	147.1	1	0	0.67	0	224.08	-9.2	-9.2
345	1	0	0	0	1.93	1	0.85	0.35	0	2.93	-6.08	-6.08
346	1	291.83	2.46	0.76	2.81	0.24	0	0.67	0	147.63	-9.04	-9.04
347	1	6.92	0	1	2.25	0	0	0.67	0	3.41	-6.36	-6.37
348	1	2.3	0.12	0.01	10000	0.99	-0.02	0.67	0	15021.1	-8.1	-8.1
349	1	0	0	0	2.7	1	1.43	0.25	0	4.09	-7.32	-7.32
350	1	734.95	0	0.85	0	0.15	0	0.67	0	362.08	-5.06	-5.06
351	1	27.08	2.89	0.78	2.4	0.22	0	0.67	0	17.56	-9.09	-9.09
352	1	42.88	2.12	0.77	2.46	0.23	0	0.67	0	24.46	-7.18	-7.18
353	1	0	0	0	6.08	1	1	0.32	0	9.23	-7.15	-7.15
354	1	17.11	1.44	0.77	1.36	0.23	0	0.67	0	10.59	-7.45	-7.45
355	1	79	63.2	0.8	79	0.2	0	0.67	0	139.6	-8.12	-8.12
356	1	2.3	0.12	0.01	10000	0.99	0	0.67	0	15021.1	-9.57	-9.57
357	1	126.66	1.25	0.75	1.47	0.25	0	0.67	0	64.38	-6.9	-6.91
358	1	0	0	1	0	0	0	1	0	0	0	0
359	1	236.37	1.97	0.76	1.99	0.24	0	0.67	0	119.44	-7.25	-7.25
360	1	1.96	0	0.01	159	0.99	0	0.67	0	239.78	-7.39	-7.39
361	1	1.67	0.05	0	103.04	1	0	0.66	0	157.16	-8.52	-8.52
362	1	2.3	0.12	0.01	10000	0.99	0	0.67	0	15021.1	-8.32	-8.32
363	1	1.96	0	0.01	159	0.99	-0.22	0.67	0	239.78	-8.04	-8.04
364	1	0	0	0	2.64	1	1.22	0.28	0	4.01	-7.46	-7.46
365	1	1.67	0.05	0	103.04	1	0	0.66	0	157.16	-8.52	-8.52
366	1	20.03	3.37	0.77	2.84	0.23	0	0.67	0	14.79	-9.16	-9.16
367	1	1.46	0.07	0.01	52.33	0.99	-0.33	0.67	0	79.33	-8.02	-8.02
368	1	0	0	0	4.79	1	1.35	0.26	0	7.27	-6.75	-6.75
369	1	2.3	0.12	0.01	10000	0.99	0	0.67	0	15021.1	-8.28	-8.28
370	1	376.02	2.17	0.78	1.78	0.22	0	0.67	0	188.41	-7.71	-7.71
371	1	2.3	0.12	0.01	10000	0.99	0	0.67	0	15021.1	-8.74	-8.74
372	1	2.3	0.12	0.01	10000	0.99	0	0.67	0	15021.1	-8.48	-8.48
373	1	0	0	0	5.11	1	1.44	0.25	0	7.76	-7.15	-7.15
374	1	1.96	0	0.01	159	0.99	0	0.67	0	239.78	-7.27	-7.27
375	1	7.21	0	0.72	0	0.28	0	0.67	0	3.55	-5.39	-5.38
376	1	0	0	0	7.04	1	1.13	0.29	0	10.69	-7.01	-7.01
377	1	1.96	0	0.01	159	0.99	0	0.67	0	239.78	-8.05	-8.05
378	1	2.3	0.12	0.01	10000	0.99	0	0.67	0	15021.1	-8.9	-8.9
379	1	0	0	0	7.68	1	0.81	0.36	0	11.65	-7.69	-7.69
380	1	2.3	0.12	0.01	10000	0.99	0	0.67	0	15021.1	-9.15	-9.15
381	1	2.3	0.12	0.01	10000	0.99	-0.08	0.67	0	15021.1	-9.23	-9.23
382	1	1.58	0.08	0.01	159	0.99	0	0.67	0	239.6	-8.11	-8.11
383	1	10.13	3.41	0.86	4.15	0.14	0	0.67	0	10.32	-7.96	-7.96
384	1	1.96	0	0.01	159	0.99	0	0.67	0	239.78	-8.38	-8.38
385	1	1.58	0.08	0.01	159	0.99	0	0.67	0	239.6	-7.08	-7.08
386	1	0	0	0	1.41	1	0.28	0.5	0	2.14	-6.44	-6.44
387	1	0	0	0	2.07	1	0.62	0.4	0	3.15	-7.2	-7.2
388	1	1.81	0	0.01	52.33	0.99	0	0.66	0	79.49	-8.73	-8.73
389	1	1.96	0	0.01	159	0.99	0	0.67	0	239.78	-8.6	-8.6
390	1	7.38	1.77	0.97	2.3	0.03	0	0.67	0	6.35	-7.69	-7.69
391	1	1.96	0	0.01	159	0.99	0	0.67	0	239.78	-8.04	-8.04
392	1	1.83	0.06	0	147.1	1	0	0.67	0	224.08	-8.05	-8.05
393	1	1.87	0.06	0	77.34	1	0	0.66	0	118.25	-8.05	-8.05
394	1	0	0	0	1.93	1	0.85	0.35	0	2.93	-6.08	-6.08
395	1	1.96	0	0.01	159	0.99	0	0.67	0	239.78	-8.1	-8.1
396	1	1.96	0	0.01	159	0.99	0	0.67	0	239.78	-8.38	-8.38
397	1	1.58	0.08	0.01	159	0.99	0	0.67	0	239.6	-8.05	-8.05
398	1	1.83	0.06	0	147.1	1	0	0.67	0	224.08	-8.62	-8.62
399	1	0	0	0	6.23	1	1.3	0.27	0	9.45	-7.21	-7.21
400	1	1.96	0	0.01	159	0.99	0	0.67	0	239.78	-7.55	-7.55
401	1	0	0	0	6.87	1	1.68	0.22	0	10.42	-8.28	-8.28
402	1	9.3	0	1	2.52	0	0	0.67	0	4.58	-5.3	-5.3
403	1	1.63	0.08	0.01	44.71	0.99	-0.02	0.67	0	67.97	-8.24	-8.24
404	1	1.96	0	0.01	159	0.99	0	0.67	0	239.78	-8.3	-8.3
405	1	1.83	0.06	0	147.1	1	0	0.67	0	224.08	-7.74	-7.75
406	1	0	0	0	7.06	1	1.06	0.31	0	10.71	-6.69	-6.69
407	1	1.96	0	0.01	159	0.99	0	0.67	0	239.78	-7.95	-7.95
408	1	2.3	0.12	0.01	10000	0.99	0	0.67	0	15021.1	-8.55	-8.55
409	1	7.21	0	0.72	0	0.28	0	0.67	0	3.55	-5.69	-5.68
410	1	0	0	0	2.59	1	0.91	0.34	0	3.93	-6.3	-6.3
411	1	1.96	0	0.01	159	0.99	-0.72	0.67	0	239.78	-7.27	-7.27
412	1	1.96	0	0.01	159	0.99	-0.23	0.67	0	239.78	-8.57	-8.57
413	1	458.85	0	0.76	0	0.24	0	0.67	0	226.06	-5.4	-5.4
414	1	326.09	2.54	0.77	2.26	0.23	0	0.67	0	164.4	-8.47	-8.47
415	1	181.93	3.27	0.78	3.95	0.22	0	0.67	0	94.83	-8.5	-8.5
416	1	1.58	0.08	0.01	159	0.99	0	0.67	0	239.6	-7.08	-7.08
417	1	1.85	0.06	0	100.06	1	0	0.66	0	152.72	-8.9	-8.9
418	1	2.3	0.12	0.01	10000	0.99	0	0.67	0	15021.1	-7.89	-7.89
419	1	4176.77	1.62	0.75	1.01	0.25	0	0.67	0	2059.94	-9.94	-9.95
420	1	1.45	1	0.47	10000	0.53	0.01	0.64	0	8105.28	-11.79	-11.78
421	1	0	0	0	11.45	1	-0.37	0.67	0	17.37	-12.91	-12.91
422	1	18.27	6.09	0.77	5.45	0.23	0	0.67	0	18.02	-12.28	-12.28
423	1	0	0	0	7.75	1	2.03	0.18	0	11.76	-10.03	-9.98
424	1	0	0	0.05	21	0.95	1.21	0.28	0	30.29	-10.95	-10.95
425	1	2.3	0.12	0.01	10000	0.99	0	0.67	0	15021.1	-11.19	-11.19
426	1	24.5	5.68	0.77	4.97	0.23	0	0.67	0	20.44	-11.88	-11.88
427	1	38.75	3.99	0.77	3.85	0.23	0	0.67	0	25.1	-10.7	-10.52
428	1	2.3	0.12	0.01	10000	0.99	-0.03	0.67	0	15021.1	-12.23	-12.23
429	1	2.3	0.12	0.01	10000	0.99	-0.02	0.67	0	15021.1	-12.3	-12.3
430	1	1.81	0.09	0.01	226.56	0.99	-0.31	0.67	0	341.18	-12.08	-12.08
431	1	0	0	0	7.01	1	2.06	0.18	0	10.63	-10.39	-10.39
432	1	2.07	0.03	0.02	1239.91	0.98	0	0.67	0	1839.7	-12.82	-12.82
433	1	2.3	0.12	0.01	10000	0.99	0	0.67	0	15021.1	-13.56	-13.56
434	1	1.48	0.02	0.02	214.19	0.98	0	0.65	0	318.42	-13.23	-13.23
435	1	2.3	0.12	0.01	10000	0.99	0	0.67	0	15021.1	-11.83	-11.83
436	1	0.51	0.27	0.89	335.54	0.11	14.12	0	2	57.27	-30.48	-23.42
437	1	4.75	0.21	0.8	28.13	0.2	1.44	0.25	1	10.93	-25.47	-23.17
438	1	0	0	0.83	298.26	0.17	11.42	0	3	76.88	-29.39	-24.88
439	1	0	0	0.77	44.26	0.23	2.74	0.12	3	15.41	-26.31	-22.89
440	1	0.53	0.28	0.9	742.77	0.1	1.67	0.22	1	112.9	-31.22	-23.3
441	1	123.53	0.83	0.75	29.97	0.25	0	0.67	0	73.36	-28.6	-27.29
442	1	0	0	0.85	433.68	0.15	1.67	0.22	3	99.01	-25.83	-23.77
443	1	8.06	0.82	0.87	12.25	0.13	0.01	0.64	0	7.48	-22.66	-22.58
444	1	0	0	0.68	11.26	0.32	1.69	0.22	2	5.42	-22.46	-20.19
445	1	0	0	0.84	201.47	0.16	14.99	0	3	48.89	-33.65	-25.01
446	1	0	0	0.84	211.01	0.16	5.37	0.03	3	52.52	-31.44	-25.9
447	1	0	0	0.57	11.87	0.43	2.23	0.16	2	7.8	-25.64	-24.07
448	1	0	0	0.43	10.63	0.57	1.85	0.2	2	9.27	-25.17	-24.14
449	1	0.32	0.32	0.86	98.1	0.14	10.12	0	2	21.96	-27.01	-22.42
450	1	0	0	0.75	25.54	0.25	4.16	0.06	2	9.74	-23.21	-20.43
451	1	22	8.94	0.56	0	0.44	0	0.67	0	18.41	-29.69	-28.57
452	1	0	0	0.77	2887	0.23	1.23	0.28	4	1016.23	-85.65	-61.25
453	1	0.23	0	1	0	0	0	0.67	0	0.11	-9.58	-9.58
454	1	0	0	1	0	0	0	1	0	0	0	0
455	1	0.32	0	1	0.12	0	0	0.67	0	0.16	-7.11	-7.11
456	1	0.22	0.12	0.81	2.83	0.19	0.57	0.41	0	1.05	-29.07	-28.9
457	1	0	0	1	0	0	0	1	0	0	0	0
458	1	0.3	0	1	0.23	0	0	0.67	0	0.15	-7.76	-7.73
459	1	0.3	0	1	0.1	0	0	0.67	0	0.15	-8.39	-8.4
460	1	1.12	0.2	0.88	3.42	0.12	0.24	0.51	0	1.43	-27.92	-27.42
461	1	0.17	0.09	0.93	0.05	0.07	0	0.67	0	0.21	-14.99	-14.99
462	1	0	0	0.01	0.07	0.99	0.27	0.5	1	0.11	-9.92	-9.92
463	1	0	0	1	0	0	0	1	0	0	0	0
464	1	0	0	0	0.16	1	0.57	0.41	1	0.25	-14.14	-14.14
465	1	0.25	0	1	0.05	0	0	0.67	0	0.12	-10.12	-10.12
466	1	0.77	0	1	0.49	0	0	0.67	0	0.38	-10.54	-10.54
467	1	0.79	0	1	0.51	0	0	0.67	0	0.39	-11.66	-11.66
468	1	1.14	0	0.93	3.13	0.07	0.39	0.46	1	0.88	-22.17	-20.36
469	1	1.19	0	1	0.85	0	0	0.67	0	0.59	-8.51	-8.51
470	1	0.69	0	1	0.49	0	0	0.67	0	0.34	-11.31	-11.31
471	1	0.52	0.09	1	0.21	0	0	0.67	0	0.39	-16.85	-16.85
472	1	0.16	0	1	0	0	0	0.67	0	0.08	-8.85	-8.85
473	1	0.32	0	0.94	4.69	0.06	2.3	0.15	1	0.59	-19.41	-16.72
474	1	0.34	0	1	0.18	0	0	0.67	0	0.17	-12.42	-12.42
475	1	1.4	0	1	0.94	0	0	0.67	0	0.69	-9.35	-9.35
476	1	2.18	0	0.98	5754.93	0.02	14.07	0	0	186.31	-33.08	-15.87
477	1	1.29	0	1	0.83	0	0	0.67	0	0.63	-19.45	-19.45
478	1	0.62	0	1	0.43	0	0	0.67	0	0.3	-11.49	-11.49
479	1	0	0	1	0	0	0	1	0	0	0	0
480	1	0.71	0	1	0.5	0	0	0.67	0	0.35	-8.61	-8.61
481	1	0.18	0	0.95	0	0.05	0	0.67	0	0.09	-7.96	-7.96
482	1	0	0	1	0	0	0	1	0	0	0	0
483	1	0	0	1	0	0	0	1	0	0	0	0
484	1	0.83	0	1	0.59	0	0	0.67	0	0.41	-8.03	-8.03
485	1	1.2	0	1	0.88	0	0	0.67	0	0.59	-8.27	-8.27
486	1	0.28	0	1	0.05	0	0	0.67	0	0.14	-7.43	-7.43
487	1	0.83	0	1	0.59	0	0	0.67	0	0.41	-8.03	-8.03
488	1	1.37	0	1	0.88	0	0	0.67	0	0.67	-9.07	-9.07
489	1	1.09	0	1	0.78	0	0	0.67	0	0.54	-9.11	-9.11
490	1	1.04	0	1	0.75	0	0	0.67	0	0.51	-19.38	-19.38
491	1	0.88	0	1	0.63	0	0	0.67	0	0.43	-12.02	-12.02
492	1	1.9	0	1	1.55	0	0	0.67	0	0.94	-26.36	-26.36
493	1	1.19	0	1	0.84	0	0	0.67	0	0.58	-9.11	-9.11
494	1	3.16	0.04	0.77	0.18	0.23	0	0.67	0	1.67	-17.49	-17.49
495	1	0	0	1	0	0	0	1	0	0	0	0
496	1	26.14	0	0.73	0	0.27	0	0.67	0	12.88	-31.76	-31.76
497	1	1.06	0	1	0.64	0	0	0.67	0	0.52	-18.52	-18.52
498	1	0.2	0	1	0	0	0	0.67	0	0.1	-8.85	-8.85
499	1	0.24	0	1	0	0	0	0.67	0	0.12	-7.39	-7.39
500	1	0.84	0.09	0.99	0.32	0.01	0	0.67	0	0.56	-20.02	-20.02
501	1	1.09	0	1	0.78	0	0	0.67	0	0.54	-9.54	-9.54
502	1	0.36	0	1	0.13	0	0	0.67	0	0.18	-8.24	-8.25
503	1	0.59	0.19	0.96	0.27	0.04	0	0.67	0	0.59	-25.46	-25.46
504	1	0.66	0.08	1	0.23	0	0	0.67	0	0.45	-16.73	-16.73
505	1	0.77	0	1	0.49	0	0	0.67	0	0.38	-7.63	-7.63
506	1	0.89	0	1	0.65	0	0	0.67	0	0.44	-16.31	-16.31
507	1	0.2	0	1	0	0	0	0.67	0	0.1	-8.29	-8.29
508	1	1.55	0.07	1	0.42	0	0	0.67	0	0.88	-17.75	-17.75
509	1	0.46	0.12	1	0.03	0	0	0.67	0	0.41	-16.53	-16.53
510	1	0.71	0	1	0.53	0	0	0.67	0	0.35	-11.99	-11.99
511	1	1.71	0	0.73	1.55	0.27	0	0.67	0	1.49	-30.62	-30.16
512	1	0.79	0	1	0.54	0	0	0.67	0	0.39	-7.15	-7.15
513	1	0	0	1	0	0	0	1	0	0	0	0
514	1	0.92	0	1	0.66	0	0	0.67	0	0.45	-14.08	-14.08
515	1	0.54	0.08	1	0.13	0	0	0.67	0	0.38	-13.76	-13.76
516	1	0.23	0	1	0	0	0	0.67	0	0.12	-7.93	-7.93
517	1	1.25	0	0.81	0.6	0.19	0	0.67	0	0.78	-14.19	-14.17
518	1	1.1	0.1	0.93	0.57	0.07	0	0.67	0	0.74	-18.84	-18.84
519	1	0.2	0	1	0	0	0	0.67	0	0.1	-10.05	-10.05
520	1	2.1	0	0.73	0.9	0.27	0	0.67	0	1.4	-20.83	-20.77
521	1	4.27	0.57	1	0.83	0	0	0.67	0	2.96	-31.01	-31
522	1	0.25	0.12	0.56	1.71	0.44	1.12	0.3	0	1.35	-30.26	-30.02
523	1	2.31	0	0.9	1.23	0.1	0	0.67	0	1.32	-18.71	-17.41
524	1	0.48	0.04	0	0.48	1	0	0.67	0	0.97	-28.03	-28.03
525	1	1.26	0.78	0.94	0.78	0.06	0	0.67	0	1.8	-41.99	-41.99
526	1	0	0	0.49	0.99	0.51	1.53	0.23	1	0.77	-25.98	-25.76
527	1	94.03	0	0.78	0	0.22	0	0.67	0	46.33	-6.92	-6.92
528	1	0	0	1	0	0	0	1	0	0	0	0
529	1	0	0	1	0	0	0	1	0	0	0	0
530	1	0.47	0	0.91	8.72	0.09	2.12	0.17	0	1.44	-19.41	-18.08
531	1	0.51	0.09	1	0.2	0	0	0.67	0	0.38	-11.83	-11.83
532	1	0	0	1	0	0	0	1	0	0	0	0
533	1	0.45	0	0.89	6.11	0.11	2.8	0.12	2	1.2	-29.95	-27.51
534	1	0.23	0	1	0	0	0	0.67	0	0.12	-7.93	-7.93
535	1	0.83	0	1	0.54	0	0	0.67	0	0.41	-10.57	-10.58
536	1	0.75	0	0.87	0.84	0.13	-0.01	0.67	1	0.53	-16.88	-16.85
537	1	1.67	0	1	1.1	0	0	0.67	0	0.82	-9.14	-9.14
538	1	0.15	0	0.95	0	0.05	0	0.67	0	0.07	-9.67	-9.67
539	1	2.04	0	1	1.33	0	0	0.67	0	1	-10.67	-10.67
540	1	1.71	0.32	1	0.75	0	0	0.67	0	1.33	-28.19	-28.19
541	1	1.28	0.13	0.98	0.48	0.02	0	0.67	0	0.83	-20.54	-20.54
542	1	1.1	0	0.55	0.2	0.45	0	0.67	0	0.68	-30.8	-30.81
543	1	0.73	0	0.88	0.96	0.12	0	0.67	1	0.53	-22.21	-22.17
544	1	0.39	0	1	0.17	0	0	0.67	0	0.19	-8.87	-8.87
545	1	1.11	0	1	0.79	0	0	0.67	0	0.55	-15.53	-15.53
546	1	0.33	0	1	0.16	0	0	0.67	0	0.16	-7.29	-7.29
547	1	1.03	0	1	0.74	0	0	0.67	0	0.51	-17.62	-17.62
548	1	0	0	1	0	0	0	1	0	0	0	0
549	1	0.94	0	1	0.68	0	0	0.67	0	0.46	-12.74	-12.74
550	1	2.19	0	1	1.4	0	0	0.67	0	1.08	-10.35	-10.35
551	1	0.51	0	1	0.26	0	0	0.67	0	0.25	-6.97	-6.97
552	1	1.89	0	1	1.2	0	0	0.67	0	0.93	-17.44	-17.44
553	1	0.6	0	1	0.38	0	0	0.67	0	0.29	-13.94	-13.94
554	1	0.8	0	1	0.57	0	0	0.67	0	0.39	-12.48	-12.48
555	1	0.4	0	1	0.2	0	0	0.67	0	0.2	-12.43	-12.43
556	1	1.2	0	1	0.78	0	0	0.67	0	0.59	-8.34	-8.34
557	1	1.14	0	1	0.73	0	0	0.67	0	0.56	-17.5	-17.5
558	1	0.7	0	1	0.35	0	0	0.67	0	0.35	-7.01	-7.01
559	1	0.45	0	1	0.29	0	0	0.67	0	0.22	-11.13	-11.13
560	1	0.45	0	1	0.27	0	0	0.67	0	0.22	-10.26	-10.26
561	1	0	0	1	0	0	0	1	0	0	0	0
562	1	0	0	1	0	0	0	1	0	0	0	0
563	1	0.51	0	1	0.33	0	0	0.67	0	0.25	-11.55	-11.55
564	1	1.15	0	1	0.64	0	0	0.67	0	0.57	-18.52	-18.52
565	1	0.69	0	0.94	4.58	0.06	0.43	0.45	1	0.77	-19.72	-19.37
566	1	0.75	0	1	0.53	0	0	0.67	0	0.37	-15.17	-15.17
567	1	1.98	0.17	1	1.14	0	0	0.67	0	1.24	-27.9	-27.91
568	1	0.64	0	1	0.42	0	0	0.67	0	0.31	-7.7	-7.7
569	1	0.96	0	0.8	1.39	0.2	0.01	0.64	2	0.9	-25.31	-25.22
570	1	0.84	0	0.9	1.58	0.1	-0.08	0.67	1	0.65	-20.69	-20.73
571	1	0.75	0	1	0.53	0	0	0.67	0	0.37	-15.08	-15.08
572	1	0.87	0.07	0.93	0.22	0.07	0	0.67	0	0.55	-13.16	-13.16
573	1	0.92	0	0.83	3.57	0.17	0.98	0.32	1	1.39	-27.31	-25.83
574	1	0.96	0.17	1	0.38	0	0	0.67	0	0.73	-20.41	-20.41
575	1	0.81	0	1	0.53	0	0	0.67	0	0.4	-17.76	-17.76
576	1	0.19	0.1	0.84	0.07	0.16	0	0.67	0	0.24	-12.33	-12.34
577	1	0.41	0	1	0.24	0	0	0.67	0	0.2	-13.39	-13.39
578	1	0	0	0.53	0.15	0.47	0.07	0.59	1	0.11	-9.81	-9.8
579	1	0.55	0	1	0.36	0	0	0.67	0	0.27	-14.75	-14.75
580	1	0.79	0	1	0.54	0	0	0.67	0	0.39	-7.15	-7.15
581	1	0.9	0	0.95	3.82	0.05	0.37	0.47	1	0.75	-17.09	-16.69
582	1	0	0	1	0	0	0	1	0	0	0	0
583	1	2.85	0.17	1	0.94	0	0	0.67	0	1.67	-23.39	-23.4
584	1	0	0	1	0	0	0	1	0	0	0	0
585	1	0	0	1	0	0	0	1	0	0	0	0
586	1	1.05	0	1	0.82	0	0	0.67	0	0.52	-15.99	-15.99
587	1	1.57	0	1	1.08	0	0	0.67	0	0.77	-18.98	-18.98
588	1	1.21	0	1	0.86	0	0	0.67	0	0.6	-8.16	-8.16
589	1	0.25	0.08	0.95	0.08	0.05	0	0.67	0	0.25	-12.17	-12.17
590	1	0.44	0.1	1	0.24	0	0	0.67	0	0.37	-16.29	-16.29
591	1	0.81	0	1	0.58	0	0	0.67	0	0.4	-11.59	-11.59
592	1	0	0	0.96	25.32	0.04	7.13	0.01	1	1.37	-17.47	-13.34
593	1	0.54	0	1	0.33	0	0	0.67	0	0.26	-11.94	-11.94
594	1	1.3	0	1	0.92	0	0	0.67	0	0.64	-11.38	-11.38
595	1	0.82	0	1	0.49	0	0	0.67	0	0.4	-17.58	-17.59
596	1	0.49	0	1	0.32	0	0	0.67	0	0.24	-13.32	-13.32
597	1	0.36	0.16	0.89	0.19	0.11	0	0.67	0	0.43	-15.3	-15.3
598	1	0.75	0	1	0.51	0	0	0.67	0	0.37	-6.86	-6.86
599	1	0.57	0.07	1	0.15	0	0	0.67	0	0.4	-12.62	-12.62
600	1	1.09	0	1	0.71	0	0	0.67	0	0.54	-10.42	-10.42
601	1	1.5	0.08	0.99	0.3	0.01	0	0.67	0	0.87	-15.91	-15.91
602	1	0.36	0	1	0.19	0	0	0.67	0	0.18	-13.1	-13.1
603	1	4.3	0	1	2.15	0	0	0.67	0	2.12	-11.7	-11.7
604	1	0.83	0	1	0.53	0	0	0.67	0	0.41	-17.77	-17.77
605	1	0.76	0	1	0.54	0	0	0.67	0	0.37	-15.42	-15.42
606	1	0.34	0	0.87	0.84	0.13	0.06	0.6	1	0.33	-14.66	-14.6
607	1	2.79	0	1	1.53	0	0	0.67	0	1.37	-9.88	-9.89
608	1	0.75	0	1	0.51	0	0	0.67	0	0.37	-6.86	-6.86
609	1	0.49	0.11	1	0.08	0	0	0.67	0	0.41	-15.1	-15.1
610	1	0.49	0.21	1	0.13	0	0	0.67	0	0.55	-19.5	-19.5
611	1	0.91	0	1	0.67	0	0	0.67	0	0.45	-13.44	-13.44
612	1	4.5	0	1	2.01	0	0	0.67	0	2.22	-10.83	-10.83
613	1	0.71	0	1	0.48	0	0	0.67	0	0.35	-13.93	-13.93
614	1	0.53	0	1	0.36	0	0	0.67	0	0.26	-10.92	-10.92
615	1	0.33	0	1	0.15	0	0	0.67	0	0.16	-7.13	-7.13
616	1	0	0	1	0	0	0	1	0	0	0	0
617	1	0.36	0	1	0.13	0	0	0.67	0	0.18	-12.69	-12.69
618	1	0.89	0	1	0.64	0	0	0.67	0	0.44	-19.89	-19.89
619	1	0.71	0	1	0.48	0	0	0.67	0	0.35	-12.28	-12.28
620	1	0.23	0	1	0.03	0	0	0.67	0	0.11	-9.34	-9.34
621	1	1	0	1	0.7	0	0	0.67	0	0.49	-15.38	-15.38
622	1	0.41	0	1	0.24	0	0	0.67	0	0.2	-13	-13
623	1	0.48	0	1	0.28	0	0	0.67	0	0.23	-12.42	-12.43
624	1	0	0	1	0	0	0	1	0	0	0	0
625	1	0.67	0	1	0.42	0	0	0.67	0	0.33	-11.02	-11.02
626	1	0.76	0.1	0.97	0.26	0.03	0	0.67	0	0.54	-19.59	-19.59
627	1	0.42	0	1	0.2	0	0	0.67	0	0.21	-11.18	-11.18
628	1	0.3	0	1	0.14	0	0	0.67	0	0.15	-15.08	-15.08
629	1	0.45	0	1	0.17	0	0	0.67	0	0.22	-12.42	-12.42
630	1	1.47	0	1	0.94	0	0	0.67	0	0.72	-16.42	-16.42
631	1	1.74	0	1	1.12	0	0	0.67	0	0.86	-9.15	-9.15
632	1	0.15	0.01	0.01	0.17	0.99	0.01	0.65	0	0.33	-22.1	-22.1
633	1	0	0	1	0	0	0	1	0	0	0	0
634	1	1.01	0	1	0.7	0	0	0.67	0	0.5	-14.38	-14.38
635	1	0.6	0	1	0.38	0	0	0.67	0	0.29	-14.59	-14.6
636	1	1.04	0	1	0.75	0	0	0.67	0	0.51	-10.02	-10.02
637	1	0	0	1	0	0	0	1	0	0	0	0
638	1	0.48	0	1	0.19	0	0	0.67	0	0.24	-11.79	-11.79
639	1	0.57	0	1	0.38	0	0	0.67	0	0.28	-16.92	-16.92
640	1	0.43	0	1	0.16	0	0	0.67	0	0.21	-8.86	-8.87
641	1	1.08	0	1	0.77	0	0	0.67	0	0.53	-15.81	-15.81
642	1	0.81	0	1	0.58	0	0	0.67	0	0.4	-13.61	-13.61
643	1	0.32	0.07	0.94	0.18	0.06	0	0.67	0	0.27	-13.13	-13.13
644	1	0.35	0	1	0.11	0	0	0.67	0	0.17	-7.42	-7.42
645	1	0.52	0	1	0.35	0	0	0.67	0	0.26	-7.51	-7.51
646	1	0.96	0	0.88	4.25	0.12	1.03	0.31	0	1.23	-27.73	-25.93
647	1	0.39	0	1	0.22	0	0	0.67	0	0.19	-11.91	-11.91
648	1	0.2	0	1	0	0	0	0.67	0	0.1	-8.57	-8.57
649	1	0.32	0	1	0.16	0	0	0.67	0	0.16	-12.15	-12.15
650	1	0.41	0.2	0.91	0.27	0.09	0	0.67	0	0.51	-21.83	-21.83
651	1	0.22	0	0.95	5.65	0.05	2.42	0.15	1	0.56	-16.57	-15.07
652	1	0.88	0	1	0.63	0	0	0.67	0	0.43	-9.96	-9.96
653	1	0.26	0	1	0.1	0	0	0.67	0	0.13	-7.5	-7.49
654	1	1.35	0	1	0.95	0	0	0.67	0	0.66	-8.9	-8.9
655	1	0.7	0	1	0.49	0	0	0.67	0	0.34	-14.46	-14.46
656	1	3.21	0.08	1	1.19	0	0	0.67	0	1.7	-23.58	-23.58
657	1	0.82	0	1	0.59	0	0	0.67	0	0.4	-12.89	-12.89
658	1	0.98	0	1	0.7	0	0	0.67	0	0.48	-13.57	-13.57
659	1	0.17	0	1	0	0	0	0.67	0	0.08	-9.08	-9.08
660	1	0.52	0	1	0.31	0	0	0.67	0	0.25	-13.26	-13.26
661	1	0	0	1	0	0	0	1	0	0	0	0
662	1	0.3	0	1	0.14	0	0	0.67	0	0.15	-14.09	-14.09
663	1	0.96	0	0.94	103.45	0.06	13.97	0	2	9.33	-37.91	-27.68
664	1	0.49	0	0.92	11.26	0.08	4.94	0.04	2	1.67	-29.22	-25.9
665	1	0.64	0	1	0.45	0	0	0.67	0	0.31	-13.08	-13.08
666	1	0	0	0.96	16.53	0.04	8.08	0.01	1	0.93	-17.26	-12.41
667	1	1.41	0	1	1.05	0	0	0.67	0	0.69	-21.08	-21.08
668	1	1.03	0	1	0.68	0	0	0.67	0	0.51	-10.3	-10.3
669	1	0.84	0	1	0.6	0	0	0.67	0	0.41	-9.27	-9.27
670	1	0.2	0	1	0	0	0	0.67	0	0.1	-7.72	-7.72
671	1	0.49	0.08	0.95	0.25	0.05	0	0.67	0	0.38	-16.06	-16.06
672	1	0.78	0	1	0.5	0	0	0.67	0	0.39	-14.94	-14.94
673	1	0.35	0.08	0.94	0.19	0.06	0	0.67	0	0.3	-19.23	-19.23
674	1	1.07	0	1	0.7	0	0	0.67	0	0.53	-8.92	-8.92
675	1	1.17	0.09	0.85	0.1	0.15	0	0.67	0	0.71	-19.74	-19.74
676	1	0.97	0.17	1	0.59	0	0	0.67	0	0.74	-22.1	-22.1
677	1	0.18	0	0.93	0	0.07	0	0.67	0	0.09	-9.17	-9.17
678	1	0.72	0	1	0.51	0	0	0.67	0	0.36	-14.62	-14.62
679	1	0	0	1	0	0	0	1	0	0	0	0
680	1	1.24	0	1	0.81	0	0	0.67	0	0.61	-8.45	-8.45
681	1	1.25	0	1	0.88	0	0	0.67	0	0.61	-17.04	-17.04
682	1	1.32	0	1	0.78	0	0	0.67	0	0.65	-19.6	-19.6
683	1	0.6	0	1	0.38	0	0	0.67	0	0.3	-13.72	-13.72
684	1	3.52	0	1	1.76	0	0	0.67	0	1.73	-10.59	-10.6
685	1	1.01	0	1	0.7	0	0	0.67	0	0.5	-17.7	-17.7
686	1	2.91	0.1	1	1.24	0	0	0.67	0	1.58	-29.98	-29.98
687	1	1.56	0	0.96	14.96	0.04	2	0.18	1	1.57	-23.41	-18.81
688	1	0	0	0.95	5.47	0.05	6.61	0.02	1	0.4	-15.33	-12.08
689	1	0.66	0	0.96	24.02	0.04	3.21	0.1	1	1.9	-28.93	-25.62
690	1	1.01	0	1	0.66	0	0	0.67	0	0.5	-9.01	-9.01
691	1	0.64	0	0.95	4.87	0.05	2.26	0.16	1	0.72	-22.85	-20.06
692	1	1.87	0	1	1.31	0	0	0.67	0	0.92	-21.34	-21.34
693	1	1.25	0.07	1	0.18	0	0	0.67	0	0.72	-14.04	-14.04
694	1	0.7	0	0.86	2.05	0.14	0.55	0.42	2	0.79	-24.71	-23.1
695	1	1.77	0.1	1	0.9	0	0	0.67	0	1.03	-26.32	-26.32
696	1	0.75	0	1	0.26	0	0	0.67	0	0.37	-9.93	-9.92
697	1	1.44	0	1	1.01	0	0	0.67	0	0.71	-16.6	-16.6
698	1	0.34	0	1	0.13	0	0	0.67	0	0.17	-7.16	-7.16
699	1	0	0	1	0	0	0	1	0	0	0	0
700	1	1.67	0.1	1	1.14	0	0	0.67	0	0.97	-21.29	-21.29
701	1	1.77	0	1	1.22	0	0	0.67	0	0.87	-25.55	-25.55
702	1	0	0	1	0	0	0	1	0	0	0	0
703	1	3.59	0	1	1.95	0	0	0.67	0	1.77	-19.15	-19.15
704	1	0.75	0	1	0.53	0	0	0.67	0	0.37	-9.71	-9.71
705	1	0.71	0	1	0.45	0	0	0.67	0	0.35	-12.16	-12.16
706	1	0.94	0	1	0.69	0	0	0.67	0	0.46	-18.2	-18.2
707	1	0.23	0	1	0	0	0	0.67	0	0.12	-8.02	-8.02
708	1	0.76	0	1	0.56	0	0	0.67	0	0.38	-14.74	-14.74
709	1	1.33	0	0.94	4.02	0.06	0.24	0.51	1	1.03	-20.56	-20.16
710	1	0.43	0	1	0.16	0	0	0.67	0	0.21	-9.17	-9.17
711	1	1.62	0	1	1.11	0	0	0.67	0	0.8	-18.13	-18.13
712	1	1.27	0	1	0.9	0	0	0.67	0	0.62	-19.46	-19.47
713	1	1.04	0	1	0.75	0	0	0.67	0	0.51	-9.99	-9.99
714	1	0.74	0	1	0.51	0	0	0.67	0	0.37	-13.03	-13.03
715	1	0.31	0.02	0	0.35	1	0.01	0.64	0	0.69	-26.32	-26.32
716	1	0.88	0	1	0.64	0	0	0.67	0	0.44	-16.02	-16.02
717	1	1.25	0	1	0.81	0	0	0.67	0	0.62	-18.22	-18.22
718	1	0.85	0	1	0.58	0	0	0.67	0	0.42	-17.51	-17.51
719	1	0.65	0.17	0.95	0.19	0.05	0	0.67	0	0.57	-18.18	-18.18
720	1	0.96	0	1	0.69	0	0	0.67	0	0.47	-21.38	-21.38
721	1	0.54	0	1	0.27	0	0	0.67	0	0.27	-6.51	-6.51
722	1	1.22	0	1	0.83	0	0	0.67	0	0.6	-11.17	-11.17
723	1	2.21	0	0.93	2.13	0.07	0	0.67	0	1.32	-21.73	-20.09
724	1	0.77	0	1	0.55	0	0	0.67	0	0.38	-10.49	-10.49
725	1	0.5	0	0.89	1.21	0.11	0.33	0.48	1	0.44	-15.35	-14.05
726	1	0.49	0.1	0.98	0.37	0.02	0	0.67	0	0.4	-18.24	-18.24
727	1	1.42	0	1	0.91	0	0	0.67	0	0.7	-11.42	-11.42
728	1	1.34	0.08	0.99	0.48	0.01	0	0.67	0	0.78	-21.84	-21.84
729	1	0.71	0	1	0.45	0	0	0.67	0	0.35	-10.66	-10.66
730	1	1.1	0	1	0.79	0	0	0.67	0	0.54	-9.41	-9.41
731	1	0.81	0	1	0.59	0	0	0.67	0	0.4	-20.33	-20.33
732	1	2.14	0	0.95	10.82	0.05	0.78	0.36	1	1.85	-40.9	-40.01
733	1	0.56	0	0.95	206.35	0.05	12.88	0	2	17.22	-38.22	-27.49
734	1	0.42	0	0.97	522.39	0.03	6.82	0.01	1	20.54	-23.88	-20.26
735	1	4.5	0	0.97	40.23	0.03	2.29	0.16	1	4.27	-24.94	-18.85
736	1	1.64	0	1	1.08	0	0	0.67	0	0.81	-24.32	-24.32
737	1	0.72	0	0.96	41.46	0.04	8.09	0.01	1	2.7	-30.39	-24.29
738	1	1.13	0	0.95	9.09	0.05	0.99	0.32	1	1.26	-23.92	-23.11
739	1	0.55	0	0.97	185.4	0.03	7	0.01	1	7.8	-24.03	-19.72
740	1	0.56	0	0.96	24.44	0.04	5.04	0.04	1	1.71	-24.04	-20.75
741	1	1.38	0	1	0.99	0	0	0.67	0	0.68	-18.88	-18.88
742	1	1.94	0	1	1.38	0	0	0.67	0	0.95	-20.37	-20.37
743	1	0.35	0.07	0.92	0.19	0.08	0	0.67	0	0.29	-12.91	-12.91
744	1	3.08	0	0.96	23.84	0.04	1.35	0.26	1	2.87	-22.31	-20.74
745	1	1.74	0	1	1.12	0	0	0.67	0	0.86	-10.06	-10.06
746	1	3.9	0	1	1.84	0	0	0.67	0	1.92	-19.41	-19.41
747	1	1.61	0	1	1	0	0	0.67	0	0.79	-23.84	-23.83
748	1	0.55	0	1	0.34	0	0	0.67	0	0.27	-11.73	-11.73
749	1	0.88	0	1	0.57	0	0	0.67	0	0.43	-10.34	-10.34
750	1	1.46	0	1	0.94	0	0	0.67	0	0.72	-14.6	-14.6
751	1	1.06	0	1	0.76	0	0	0.67	0	0.52	-10.21	-10.21
752	1	0.64	0	1	0.41	0	0	0.67	0	0.31	-13.55	-13.55
753	1	1.41	0	1	1.01	0	0	0.67	0	0.69	-17.18	-17.18
754	1	1.25	0	1	0.89	0	0	0.67	0	0.62	-15.9	-15.9
755	1	0.7	0	0.9	2.25	0.1	0.15	0.55	1	0.69	-23.59	-23.42
756	1	1.76	0.18	1	0.82	0	0	0.67	0	1.14	-18.58	-18.58
757	1	1.48	0.1	1	0.33	0	0	0.67	0	0.88	-13.82	-13.82
758	1	0.38	0	1	0.21	0	0	0.67	0	0.19	-13.27	-13.27
759	1	66.51	0	0.77	0.43	0.23	0	0.67	0	32.92	-20.64	-20.21
760	1	85.53	0	0.63	0	0.37	0	0.67	0	42.14	-16.18	-16.18
761	1	2.64	0	0.88	0.79	0.12	0	0.67	0	1.44	-17.2	-17.15
762	1	1.28	0	1	0.91	0	0	0.67	0	0.63	-16.1	-16.1
763	1	0.41	0	1	0.24	0	0	0.67	0	0.2	-13.27	-13.27
764	1	0.74	0	1	0.52	0	0	0.67	0	0.36	-13.32	-13.32
765	1	0.62	0	1	0.4	0	0	0.67	0	0.31	-15.81	-15.81
766	1	1.01	0	1	0.72	0	0	0.67	0	0.5	-14.09	-14.09
767	1	0.54	0	1	0.37	0	0	0.67	0	0.27	-11	-11
768	1	0.26	0	1	0.06	0	0	0.67	0	0.13	-8.41	-8.41
769	1	0.35	0	1	0.15	0	0	0.67	0	0.17	-8.92	-8.93
770	1	0.54	0	1	0.36	0	0	0.67	0	0.27	-6.43	-6.43
771	1	1.11	0	1	0.72	0	0	0.67	0	0.55	-13.57	-13.57
772	1	26.39	0	0.77	0	0.23	0	0.67	0	13	-28.59	-28.59
773	1	1.02	0	1	0.71	0	0	0.67	0	0.5	-13.49	-13.49
774	1	1.51	0	1	0.92	0	0	0.67	0	0.74	-19.36	-19.36
775	1	0	0	1	0	0	0	1	0	0	0	0
776	1	0.6	0	1	0.41	0	0	0.67	0	0.29	-13.06	-13.06
777	1	2.82	0	1	1.61	0	0	0.67	0	1.39	-10.82	-10.82
778	1	0.93	0	0.9	1.25	0.1	-0.02	0.67	1	0.65	-22.76	-22.69
779	1	1.4	0	1	0.82	0	0	0.67	0	0.69	-18.09	-18.09
780	1	1.4	0	1	0.98	0	0	0.67	0	0.69	-15.44	-15.44
781	1	0.5	0	1	0.28	0	0	0.67	0	0.25	-6.74	-6.74
782	1	1.17	0.1	1	0.46	0	0	0.67	0	0.73	-18.89	-18.89
783	1	0.96	0	1	0.58	0	0	0.67	0	0.47	-8.38	-8.38
784	1	2.68	0	1	1.62	0	0	0.67	0	1.32	-9.53	-9.53
785	1	2.71	0	1	1.5	0	0	0.67	0	1.34	-10.87	-10.87
786	1	0.82	0	1	0.59	0	0	0.67	0	0.4	-15.25	-15.25
787	1	4.75	0	1	2.24	0	0	0.67	0	2.34	-10.16	-10.16
788	1	1.81	0.09	1	0.94	0	0	0.67	0	1.02	-13.63	-13.63
789	1	0.21	0	0.87	1.27	0.13	0.35	0.48	1	0.35	-17	-16.66
790	1	3.2	0	0.97	182.32	0.03	4.2	0.06	1	9.13	-29.89	-26.89
791	1	0	0	1	0	0	0	1	0	0	0	0
792	1	0.61	0.61	0.86	0.59	0.14	0	0.67	0	1.22	-30.53	-30.53
793	1	1.39	0.01	0.88	1.2	0.12	0	0.67	0	0.92	-23.45	-23.45
794	1	0.18	0	0.95	0	0.05	0	0.67	0	0.09	-9.66	-9.66
795	1	0.67	0.26	1	0.36	0	0	0.67	0	0.72	-20.87	-20.87
796	1	44.6	0	0.78	0.51	0.22	0	0.67	0	22.14	-41.52	-41.5
797	1	0.8	0.1	1	0.39	0	0	0.67	0	0.54	-18.16	-18.16
798	1	2.55	0.09	1	0.68	0	0	0.67	0	1.39	-14.17	-14.17
799	1	3.16	0.29	1	1.27	0	0	0.67	0	1.99	-30.83	-30.83
800	1	0.9	0.16	1	0.44	0	0	0.67	0	0.69	-17.29	-17.29
801	1	0.99	0	1	0.65	0	0	0.67	0	0.49	-11	-11
802	1	6.4	0	1	2.12	0	0	0.67	0	3.15	-17.91	-17.91
803	1	0.57	0.1	1	0.33	0	0	0.67	0	0.43	-22.64	-22.64
804	1	0.62	0	1	0.43	0	0	0.67	0	0.31	-12.34	-12.34
805	1	0.35	0	1	0.15	0	0	0.67	0	0.17	-8.39	-8.39
806	1	1.97	0	1	1.3	0	0	0.67	0	0.97	-8.69	-8.69
807	1	1.44	0	1	1.01	0	0	0.67	0	0.71	-10.64	-10.64
808	1	0.72	0	1	0.49	0	0	0.67	0	0.36	-14.76	-14.76
809	1	1.11	0	1	0.79	0	0	0.67	0	0.55	-9.32	-9.32
810	1	0	0	1	0	0	0	1	0	0	0	0
811	1	0.52	0	1	0.34	0	0	0.67	0	0.26	-6.92	-6.92
812	1	1.22	0.07	0.96	0.15	0.04	0	0.67	0	0.72	-15.27	-15.27
813	1	1.96	0.17	1	1.14	0	0	0.67	0	1.23	-18.72	-18.72
814	1	1.46	0.2	0.86	2.21	0.14	-0.02	0.67	0	1.46	-31.74	-31.48
815	1	0.39	0.18	0.91	0.15	0.09	0	0.67	0	0.47	-16.76	-16.76
816	1	0.98	0	1	0.72	0	0	0.67	0	0.48	-14.32	-14.32
817	1	0.73	0.38	0.97	0.37	0.03	0	0.67	0	0.93	-23.83	-23.83
818	1	1.45	0	1	1.01	0	0	0.67	0	0.71	-10.58	-10.58
819	1	1.73	0	1	0.86	0	0	0.67	0	0.85	-18.53	-18.53
820	1	0.82	0	1	0.59	0	0	0.67	0	0.4	-9.64	-9.64
821	1	2.59	0	1	1.45	0	0	0.67	0	1.27	-9.34	-9.34
822	1	0.5	0	0.9	6.32	0.1	1.83	0.2	2	1.22	-26.49	-25.11
823	1	0	0	0.83	6.91	0.17	6	0.02	3	1.81	-24.74	-22.62
824	1	0	0	0.54	0.15	0.46	0.03	0.62	1	0.11	-9.81	-9.8
825	1	0	0	1	0	0	0	1	0	0	0	0
826	1	1.76	0	1	1.19	0	0	0.67	0	0.87	-9.89	-9.89
827	1	0	0	1	0	0	0	1	0	0	0	0
828	1	1.16	0	1	0.83	0	0	0.67	0	0.57	-9.48	-9.48
829	1	0	0	0	0.32	1	1.23	0.28	0	0.48	-20.08	-20.08
830	1	0.32	0	1	0.12	0	0	0.67	0	0.16	-9.12	-9.12
831	1	0.85	0	1	0.61	0	0	0.67	0	0.42	-9.21	-9.21
832	1	0.9	0	1	0.59	0	0	0.67	0	0.44	-14.57	-14.57
833	1	1.06	0	1	0.76	0	0	0.67	0	0.52	-10.17	-10.17
834	1	0.39	0	1	0.22	0	0	0.67	0	0.19	-13.32	-13.32
835	1	0.79	0	1	0.56	0	0	0.67	0	0.39	-11.73	-11.73
836	1	0.36	0	0.89	1	0.11	0.06	0.6	1	0.35	-15.54	-15.47
837	1	2.12	0.16	1	0.59	0	0	0.67	0	1.29	-20	-20
838	1	1.2	0.09	1	0.24	0	0	0.67	0	0.73	-15.5	-15.5
839	1	2.36	0.09	1	0.6	0	0	0.67	0	1.3	-19.24	-19.23
840	1	1.34	0	1	0.95	0	0	0.67	0	0.66	-24.93	-24.93
841	1	0	0	0	0.26	1	0.76	0.37	2	0.39	-17.94	-17.94
842	1	1.09	0.27	1	0.38	0	0	0.67	0	0.94	-25	-25
843	1	1.76	0	0.66	0.23	0.34	0	0.67	0	0.98	-16.24	-16.25
844	1	132.72	0	0.7	0	0.3	0	0.67	0	65.39	-16.18	-16.18
845	1	2.35	0	1	1.42	0	0	0.67	0	1.16	-9.45	-9.45
846	1	1.9	0	1	1.29	0	0	0.67	0	0.94	-13.98	-13.98
847	1	0.45	0	1	0.2	0	0	0.67	0	0.22	-8.84	-8.84
848	1	0.97	0	1	0.63	0	0	0.67	0	0.48	-18.01	-18.02
849	1	0.96	0	1	0.69	0	0	0.67	0	0.47	-15.42	-15.42
850	1	0.64	0	1	0.45	0	0	0.67	0	0.31	-10.9	-10.9
851	1	1.04	0	1	0.72	0	0	0.67	0	0.51	-18.64	-18.64
852	1	0.77	0.22	1	0.3	0	0	0.67	0	0.71	-21.6	-21.6
853	1	0.37	0	1	0.15	0	0	0.67	0	0.18	-12.29	-12.29
854	1	1.22	0	1	0.78	0	0	0.67	0	0.6	-16.06	-16.06
855	1	0.9	0	1	0.62	0	0	0.67	0	0.44	-17.75	-17.75
856	1	0	0	0.01	0.09	0.99	0.49	0.43	0	0.13	-9.87	-9.87
857	1	0.5	0	1	0.3	0	0	0.67	0	0.25	-12.45	-12.45
858	1	0.16	0	0.96	0	0.04	0	0.67	0	0.08	-10.22	-10.22
859	1	1.32	0	1	0.89	0	0	0.67	0	0.65	-10.88	-10.88
860	1	0.78	0	0.94	99.85	0.06	2.63	0.13	2	9.85	-30.85	-29.12
861	1	0.67	0.09	1	0.29	0	0	0.67	0	0.47	-21.14	-21.14
862	1	0.72	0.02	0.89	0.77	0.11	-0.02	0.67	0	0.52	-18.29	-18.27
863	1	0.57	0.08	1	0.18	0	0	0.67	0	0.4	-11.94	-11.94
864	1	0.42	0	1	0.21	0	0	0.67	0	0.21	-6.59	-6.59
865	1	0	0	1	0	0	0	1	0	0	0	0
866	1	0.86	0	1	0.55	0	0	0.67	0	0.42	-16.43	-16.43
867	1	0.63	0.1	0.98	0.18	0.02	0	0.67	0	0.46	-15.95	-15.95
868	1	0.63	0	1	0.43	0	0	0.67	0	0.31	-13.74	-13.74
869	1	0.39	0	1	0.22	0	0	0.67	0	0.19	-10.84	-10.84
870	1	1.11	0	1	0.72	0	0	0.67	0	0.55	-19.46	-19.46
871	1	0.72	0	1	0.51	0	0	0.67	0	0.36	-12.14	-12.14
872	1	0	0	1	0	0	0	1	0	0	0	0
873	1	2.33	0	1	1.47	0	0	0.67	0	1.15	-9.5	-9.5
874	1	0.98	0	1	0.58	0	0	0.67	0	0.48	-16.71	-16.71
875	1	1.06	0	1	0.76	0	0	0.67	0	0.52	-17.26	-17.26
876	1	0.69	0	1	0.46	0	0	0.67	0	0.34	-7.64	-7.64
877	1	1.46	0	1	1.04	0	0	0.67	0	0.72	-17.91	-17.91
878	1	0.49	0	1	0.32	0	0	0.67	0	0.24	-10.32	-10.32
879	1	0.55	0	1	0.33	0	0	0.67	0	0.27	-7.4	-7.4
880	1	0.89	0.07	1	0.4	0	0	0.67	0	0.55	-14.27	-14.27
881	1	2.23	0	1	1.31	0	0	0.67	0	1.1	-11.29	-11.29
882	1	0.56	0	1	0.38	0	0	0.67	0	0.28	-11.65	-11.65
883	1	0	0	1	0	0	0	1	0	0	0	0
884	1	0.62	0	1	0.42	0	0	0.67	0	0.3	-11.87	-11.87
885	1	1.82	0	1	1.22	0	0	0.67	0	0.9	-11.05	-11.05
886	1	0.16	0	1	0	0	0	0.67	0	0.08	-9.42	-9.42
887	1	3.52	0	1	1.84	0	0	0.67	0	1.73	-11.15	-11.15
888	1	0.94	0	1	0.64	0	0	0.67	0	0.46	-7.34	-7.34
889	1	0.94	0	0.91	2.03	0.09	0.12	0.56	1	0.74	-17.85	-17.73
890	1	0.18	0	0.96	21.7	0.04	2.47	0.14	1	1.42	-16.97	-15.7
891	1	0.23	0	1	0.04	0	0	0.67	0	0.12	-7.99	-7.99
892	1	1.93	0.09	1	0.9	0	0	0.67	0	1.09	-18.7	-18.7
893	1	0.98	0	1	0.69	0	0	0.67	0	0.48	-15.75	-15.75
894	1	1	0	1	0.52	0	0	0.67	0	0.49	-15.24	-15.24
895	1	1.16	0	1	0.83	0	0	0.67	0	0.57	-9.27	-9.27
896	1	3.26	0	1	1.84	0	0	0.67	0	1.61	-12.71	-12.71
897	1	1.47	0	1	0.94	0	0	0.67	0	0.72	-22.54	-22.54
898	1	0	0	1	0	0	0	1	0	0	0	0
899	1	0.95	0	1	0.76	0	0	0.67	0	0.47	-17.36	-17.36
900	1	0	0	1	0	0	0	1	0	0	0	0
901	1	0.63	0	1	0.44	0	0	0.67	0	0.31	-16.02	-16.03
902	1	0.74	0	1	0.54	0	0	0.67	0	0.36	-15.59	-15.59
903	1	0.73	0	1	0.52	0	0	0.67	0	0.36	-13.23	-13.23
904	1	0	0	1	0	0	0	1	0	0	0	0
905	1	1.79	0	1	1.2	0	0	0.67	0	0.88	-8.81	-8.81
906	1	0.93	0	1	0.51	0	0	0.67	0	0.46	-12.85	-12.85
907	1	0.23	0	1	0.04	0	0	0.67	0	0.12	-7.99	-7.99
908	1	1.16	0.28	1	0.43	0	0	0.67	0	0.99	-26.15	-26.15
909	1	0.38	0	1	0.12	0	0	0.67	0	0.19	-7.42	-7.42
910	1	1.83	0	1	0.9	0	0	0.67	0	0.9	-18.54	-18.54
911	1	1.23	0	1	0.87	0	0	0.67	0	0.61	-8.22	-8.22
912	1	0.45	0	1	0.28	0	0	0.67	0	0.22	-12.79	-12.79
913	1	0.82	0	1	0.56	0	0	0.67	0	0.4	-16.66	-16.66
914	1	0.64	0	1	0.45	0	0	0.67	0	0.31	-9.61	-9.61
915	1	0.75	0	1	0.53	0	0	0.67	0	0.37	-9.59	-9.59
916	1	4.02	0	1	1.64	0	0	0.67	0	1.98	-13.33	-13.33
917	1	1.49	0	1	1.03	0	0	0.67	0	0.73	-20.79	-20.79
918	1	1.44	0	1	1.01	0	0	0.67	0	0.71	-16.61	-16.61
919	1	0	0	1	0	0	0	1	0	0	0	0
920	1	0	0	1	0	0	0	1	0	0	0	0
921	1	3.18	0	1	1.37	0	0	0.67	0	1.57	-12.15	-12.15
922	1	2.18	0.09	1	0.99	0	0	0.67	0	1.21	-24.61	-24.61
923	1	0.79	0	1	0.54	0	0	0.67	0	0.39	-7.71	-7.71
924	1	0.61	0	1	0.39	0	0	0.67	0	0.3	-14.31	-14.31
925	1	15.85	0	0.76	0	0.24	0	0.67	0	7.81	-32.46	-32.45
926	1	0.35	0	1	0.1	0	0	0.67	0	0.17	-7.09	-7.09
927	1	1.9	0.37	1	0.94	0	0	0.67	0	1.49	-33.33	-33.33
928	1	0.9	0	1	0.53	0	0	0.67	0	0.44	-15.64	-15.64
929	1	1.18	0	1	0.82	0	0	0.67	0	0.58	-21.25	-21.25
930	1	1.16	0	1	0.83	0	0	0.67	0	0.57	-9.45	-9.45
931	1	130.35	0	0.73	0	0.27	0	0.67	0	64.22	-16.09	-16.06
932	1	1.03	0	1	0.72	0	0	0.67	0	0.51	-17.04	-17.05
933	1	1.45	0	1	0.97	0	0	0.67	0	0.71	-9.56	-9.56
934	1	0	0	1	0	0	0	1	0	0	0	0
935	1	0.81	0	1	0.58	0	0	0.67	0	0.4	-12.27	-12.27
936	1	0.34	0	1	0.09	0	0	0.67	0	0.17	-8.22	-8.22
937	1	0.37	0	1	0.19	0	0	0.67	0	0.18	-9.4	-9.4
938	1	0.84	0.39	0.86	5.48	0.14	0.17	0.54	0	2.12	-39.76	-39.51
939	1	0.44	0	1	0.26	0	0	0.67	0	0.21	-14.21	-14.21
940	1	2.35	0.08	1	1.47	0	0	0.67	0	1.28	-18.79	-18.79
941	1	0.71	0	1	0.45	0	0	0.67	0	0.35	-7.28	-7.28
942	1	0.57	0	1	0.37	0	0	0.67	0	0.28	-16.02	-16.02
943	1	1.22	0	0.88	1.1	0.12	0	0.67	0	0.8	-21.19	-21.11
944	1	1.56	0	1	1.1	0	0	0.67	0	0.77	-16.89	-16.89
945	1	2.09	0.18	1	1.12	0	0	0.67	0	1.3	-27.81	-27.81
946	1	1.78	0	1	1.1	0	0	0.67	0	0.88	-9.34	-9.34
947	1	0.87	0	1	0.66	0	0	0.67	0	0.43	-17.43	-17.43
948	1	0.94	0.03	0.89	0.88	0.11	0	0.67	0	0.65	-21.37	-21.37
949	1	0.58	0	1	0.38	0	0	0.67	0	0.28	-14.72	-14.72
950	1	0.88	0	1	0.63	0	0	0.67	0	0.43	-10.28	-10.28
951	1	0.91	0	0.94	4.65	0.06	0.44	0.45	1	0.85	-19.74	-19.33
952	1	0.8	0	1	0.51	0	0	0.67	0	0.39	-10.1	-10.1
953	1	0	0	1	0	0	0	1	0	0	0	0
954	1	1.3	0.09	0.98	0.2	0.02	0	0.67	0	0.78	-21.38	-21.38
955	1	0	0	0.94	4.23	0.06	1.4	0.25	1	0.36	-11.29	-10.8
956	1	0.77	0	1	0.53	0	0	0.67	0	0.38	-17.39	-17.39
957	1	0.41	0.01	0.87	0.87	0.13	-0.01	0.67	0	0.38	-18.06	-18.04
958	1	0.57	0	1	0.37	0	0	0.67	0	0.28	-15.1	-15.1
959	1	1.06	0	0.92	2.09	0.08	0.16	0.55	1	0.78	-18.83	-17.1
960	1	1.65	0	1	1.08	0	0	0.67	0	0.81	-12.99	-12.99
961	1	7.07	0	1	2.25	0	0	0.67	0	3.49	-14.31	-14.32
962	1	0.37	0	1	0.16	0	0	0.67	0	0.18	-7.43	-7.43
963	1	0.65	0.16	0.94	0.37	0.06	0	0.67	0	0.59	-27.2	-27.2
964	1	2.84	0	1	1.53	0	0	0.67	0	1.4	-20.46	-20.46
965	1	0.25	0	1	0.06	0	0	0.67	0	0.12	-9.47	-9.47
966	1	1.49	0	1	0.95	0	0	0.67	0	0.73	-12.25	-12.25
967	1	1.41	0	0.88	1.2	0.12	0	0.67	0	0.91	-24.4	-24.32
968	1	0.71	0	1	0.5	0	0	0.67	0	0.35	-12.77	-12.77
969	1	0.38	0	1	0.22	0	0	0.67	0	0.19	-11.84	-11.84
970	1	1.08	0	1	0.77	0	0	0.67	0	0.53	-18.8	-18.8
971	1	0.25	0	1	0.06	0	0	0.67	0	0.12	-7.46	-7.46
972	1	3.67	0	1	1.8	0	0	0.67	0	1.81	-10.11	-10.11
973	1	3.41	0.1	1	1.01	0	0	0.67	0	1.83	-17.48	-17.48
974	1	0.61	0	1	0.41	0	0	0.67	0	0.3	-15.64	-15.64
975	1	0	0	1	0	0	0	1	0	0	0	0
976	1	2.44	0	1	1.52	0	0	0.67	0	1.2	-29.61	-29.61
977	1	0.21	0	1	0	0	0	0.67	0	0.1	-9.01	-9.01
978	1	0.68	0	1	0.47	0	0	0.67	0	0.33	-12.15	-12.15
979	1	0	0	1	0	0	0	1	0	0	0	0
980	1	1.34	0	1	0.94	0	0	0.67	0	0.66	-25.97	-25.97
981	1	0	0	1	0	0	0	1	0	0	0	0
982	1	1.05	0.08	1	0.51	0	0	0.67	0	0.64	-15.67	-15.67
983	1	2.15	0	1	1.38	0	0	0.67	0	1.06	-9.43	-9.43
984	1	0.44	0	1	0.27	0	0	0.67	0	0.22	-14.29	-14.29
985	1	2.72	0	1	1.7	0	0	0.67	0	1.34	-18.15	-18.15
986	1	0.36	0	1	0.15	0	0	0.67	0	0.18	-8.95	-8.95
987	1	0.22	0	1	0	0	0	0.67	0	0.11	-9.19	-9.19
988	1	1.81	0	1	1.21	0	0	0.67	0	0.89	-11.3	-11.3
989	1	1.03	0	1	0.68	0	0	0.67	0	0.51	-21.53	-21.53
990	1	4.09	0	0.89	5.2	0.11	0.03	0.62	0	2.91	-30.42	-28.08
991	1	0.77	0	1	0.53	0	0	0.67	0	0.38	-10.75	-10.75
992	1	50.84	0	0.69	0	0.31	0	0.67	0	25.05	-16.33	-16.33
993	1	1.52	0	1	0.95	0	0	0.67	0	0.75	-10.46	-10.46
994	1	0.4	0.08	0.99	0.2	0.01	0	0.67	0	0.33	-13.03	-13.03
995	1	1.61	0.11	1	1.19	0	0	0.67	0	0.96	-26.08	-26.08
996	1	0.85	0.19	0.94	5.05	0.06	0.23	0.52	0	1.16	-28.68	-28.29
997	1	1.47	0	1	0.94	0	0	0.67	0	0.73	-15.89	-15.89
998	1	2.17	0	0.7	1.39	0.3	0	0.67	0	1.7	-26.82	-26.35
999	1	0.8	0.15	1	0.48	0	0	0.67	0	0.62	-19.53	-19.53
1000	1	1.11	0	1	0.73	0	0	0.67	0	0.55	-15.87	-15.87
1001	1	1.43	0	0.95	8.18	0.05	1.05	0.31	1	1.29	-22.62	-21.39
1002	1	1.08	0	1	0.75	0	0	0.67	0	0.53	-23.82	-23.82
1003	1	0.53	0	1	0.33	0	0	0.67	0	0.26	-12.13	-12.13
1004	1	0.54	0	1	0.35	0	0	0.67	0	0.27	-16.29	-16.29
1005	1	1.81	0.15	1	0.54	0	0	0.67	0	1.12	-18.96	-18.96
1006	1	1.5	0	0.63	1.04	0.37	0	0.67	0	1.32	-34.03	-33.91
1007	1	0.38	0.16	0.83	35.83	0.17	9.13	0	1	9.73	-50.48	-45.83
1008	1	0.39	0.17	0.96	0.13	0.04	0	0.67	0	0.45	-17.4	-17.4
1009	1	0.41	0.41	0.85	0.37	0.15	0	0.67	0	0.81	-27.53	-27.53
1010	1	0.71	0	0.83	2.67	0.17	0.86	0.34	0	1.02	-26.03	-24.98
1011	1	0.19	0.09	0.88	0.11	0.12	0	0.67	0	0.24	-14.18	-14.18
1012	1	0	0	0	0.08	1	0.32	0.48	1	0.12	-8.99	-8.99
1013	1	0.39	0.29	0.97	0.29	0.03	0	0.67	0	0.63	-16.92	-16.92
1014	1	1.9	0.1	0.94	0.15	0.06	0	0.67	0	1.09	-24.38	-24.38
1015	1	0.44	0	1	0.25	0	0	0.67	0	0.22	-7.8	-7.8
1016	1	0.44	0	0.93	2.43	0.07	0.3	0.49	1	0.49	-14.72	-14.48
1017	1	1.18	0	0.94	4.43	0.06	0.36	0.47	1	0.97	-15.93	-15.49
1018	1	1.27	0	1	0.9	0	0	0.67	0	0.62	-8.04	-8.04
1019	1	0.74	0.13	0.91	0.69	0.09	0	0.67	0	0.64	-25.39	-25.38
1020	1	1.81	0	1	1.21	0	0	0.67	0	0.89	-11.3	-11.3
1021	1	0.39	0.07	0.95	0.08	0.05	0	0.67	0	0.3	-12.73	-12.74
1022	1	3.87	0.16	1	1.86	0	0	0.67	0	2.15	-15.87	-15.87
1023	1	2.44	0.09	1	1.15	0	0	0.67	0	1.34	-16.98	-16.98
1024	1	0.64	0	1	0.45	0	0	0.67	0	0.31	-17.94	-17.94
1025	1	1.61	0	1	1.1	0	0	0.67	0	0.79	-8.43	-8.43
1026	1	1.16	0	1	0.83	0	0	0.67	0	0.57	-9.48	-9.48
1027	1	0	0	1	0	0	0	1	0	0	0	0
1028	1	0.84	0	1	0.61	0	0	0.67	0	0.42	-7.06	-7.06
1029	1	0.47	0	1	0.25	0	0	0.67	0	0.23	-8.92	-8.92
1030	1	0.96	0.08	1	0.34	0	0	0.67	0	0.59	-14.75	-14.75
1031	1	1.86	0	1	1.27	0	0	0.67	0	0.92	-18.34	-18.34
1032	1	1.79	0	1	1.2	0	0	0.67	0	0.88	-9	-9
1033	1	1.45	0	1	0.97	0	0	0.67	0	0.71	-9.28	-9.28
1034	1	0.71	0	1	0.45	0	0	0.67	0	0.35	-7.44	-7.44
1035	1	0.65	0	1	0.43	0	0	0.67	0	0.32	-8	-8
1036	1	0.39	0	1	0.15	0	0	0.67	0	0.19	-8.04	-8.04
1037	1	2.28	0	1	1.48	0	0	0.67	0	1.12	-12.32	-12.32
1038	1	0.37	0	1	0.21	0	0	0.67	0	0.18	-10.62	-10.62
1039	1	0.5	0	1	0.32	0	0	0.67	0	0.25	-17.27	-17.27
1040	1	4.11	0	1	1.92	0	0	0.67	0	2.02	-9.83	-9.83
1041	1	0.91	0	1	0.65	0	0	0.67	0	0.45	-15.36	-15.36
1042	1	0.71	0	1	0.5	0	0	0.67	0	0.35	-6.95	-6.95
1043	1	1.28	0.08	0.99	0.56	0.01	0	0.67	0	0.75	-18.18	-18.18
1044	1	0.43	0	1	0.26	0	0	0.67	0	0.21	-13.1	-13.1
1045	1	0	0	0	0.08	1	0.28	0.5	0	0.12	-8.43	-8.43
1046	1	0.99	0.37	0.93	63.49	0.07	1.45	0.25	0	8.07	-38.66	-37.76
1047	1	2.91	0	0.94	3.44	0.06	0	0.65	1	1.74	-16.9	-16.52
1048	1	1.14	0.32	0.87	1.15	0.13	-0.04	0.67	0	1.21	-29.77	-29.76
1049	1	0.29	0	0.87	11.42	0.13	9.49	0	3	2.44	-34.27	-29.29
1050	1	0.69	0.18	0.72	5.52	0.28	1.5	0.24	0	2.85	-40.95	-40.12
1051	1	0.59	0.1	1	0.24	0	0	0.67	0	0.44	-11.75	-11.76
1052	1	4.06	0.3	1	1.56	0	0	0.67	0	2.46	-23.58	-23.58
1053	1	0	0	1	0	0	0	1	0	0	0	0
1054	1	1.3	0.17	1	0.61	0	0	0.67	0	0.9	-16.79	-16.79
1055	1	0.89	0.05	0.9	0.41	0.1	0	0.67	0	0.57	-14.51	-14.51
1056	1	0.53	0	1	0.35	0	0	0.67	0	0.26	-6.51	-6.51
1057	1	0.51	0.18	1	0.31	0	0	0.67	0	0.52	-17.59	-17.59
1058	1	0.38	0.07	1	0	0	0	0.67	0	0.3	-12.94	-12.94
1059	1	0.37	0	1	0.14	0	0	0.67	0	0.18	-7.07	-7.07
1060	1	0.91	0.08	1	0.35	0	0	0.67	0	0.57	-15.32	-15.32
1061	1	0.5	0	1	0.28	0	0	0.67	0	0.25	-6.48	-6.48
1062	1	1.19	0.09	1	0.28	0	0	0.67	0	0.73	-19.8	-19.8
1063	1	0.47	0	1	0.3	0	0	0.67	0	0.23	-10.33	-10.33
1064	1	1.91	0	1	1.21	0	0	0.67	0	0.94	-8.98	-8.98
1065	1	3.87	0.08	1	1.33	0	0	0.67	0	2.03	-24.14	-24.14
1066	1	1.06	0	1	0.76	0	0	0.67	0	0.52	-8.85	-8.85
1067	1	0.8	0	1	0.57	0	0	0.67	0	0.4	-7.07	-7.07
1068	1	2.24	0	1	1.43	0	0	0.67	0	1.1	-23.25	-23.25
1069	1	1.21	0	1	0.86	0	0	0.67	0	0.6	-8.73	-8.73
1070	1	0.63	0.09	1	0.23	0	0	0.67	0	0.44	-16.9	-16.9
1071	1	0.67	0.21	1	0.24	0	0	0.67	0	0.65	-20.41	-20.41
1072	1	1.02	0	1	0.73	0	0	0.67	0	0.5	-17.36	-17.36
1073	1	1.13	0	1	0.8	0	0	0.67	0	0.55	-9.82	-9.82
1074	1	0.68	0	0.88	1	0.12	-0.04	0.67	1	0.52	-17.38	-17.33
1075	1	0.8	0	1	0.57	0	0	0.67	0	0.4	-7.38	-7.38
1076	1	0.67	0	1	0.47	0	0	0.67	0	0.33	-17.32	-17.32
1077	1	1.64	0.08	1	0.47	0	0	0.67	0	0.94	-17.03	-17.03
1078	1	1.42	0	1	0.99	0	0	0.67	0	0.7	-12.01	-12.01
1079	1	2.36	0	1	1.48	0	0	0.67	0	1.16	-9.81	-9.81
1080	1	1.57	0	1	0.86	0	0	0.67	0	0.77	-21.37	-21.37
1081	1	1.02	0	1	0.71	0	0	0.67	0	0.5	-16.64	-16.64
1082	1	0.9	0.21	1	0.44	0	0	0.67	0	0.76	-25.34	-25.34
1083	1	0	0	1	0	0	0	1	0	0	0	0
1084	1	1.52	0.09	1	0.46	0	0	0.67	0	0.89	-22.93	-22.93
1085	1	0	0	0.96	23.76	0.04	12.25	0	1	1.37	-19.13	-12.36
1086	1	1.2	0	1	0.85	0	0	0.67	0	0.59	-20.37	-20.37
1087	1	0	0	1	0	0	0	1	0	0	0	0
1088	1	0.74	0	1	0.49	0	0	0.67	0	0.36	-7.5	-7.5
1089	1	0.33	0	1	0.08	0	0	0.67	0	0.16	-7.88	-7.88
1090	1	0.8	0	1	0.57	0	0	0.67	0	0.39	-6.8	-6.8
1091	1	0.91	0	0.96	15.11	0.04	3.48	0.08	1	1.36	-21.13	-16.25
1092	1	0	0	1	0	0	0	1	0	0	0	0
1093	1	1.88	0	0.72	1.13	0.28	0	0.67	0	1.41	-28.26	-27.99
1094	1	1.02	0.11	0.99	0.43	0.01	0	0.67	0	0.68	-23.83	-23.83
1095	1	0.71	0	1	0.45	0	0	0.67	0	0.35	-7.74	-7.74
1096	1	0.62	0.13	0.9	0.43	0.1	0	0.67	0	0.55	-17.97	-17.97
1097	1	0	0	1	0	0	0	1	0	0	0	0
1098	1	2.3	0	1	1.45	0	0	0.67	0	1.13	-9.22	-9.22
1099	1	1.13	0	1	0.77	0	0	0.67	0	0.56	-10.03	-10.03
1100	1	2.54	0	1	1.39	0	0	0.67	0	1.25	-25.13	-25.13
1101	1	6.38	0	1	2.11	0	0	0.67	0	3.14	-14.04	-14.04
1102	1	2.59	0	1	1.45	0	0	0.67	0	1.27	-10	-10
1103	1	0.32	0	0.94	4.72	0.06	3.02	0.11	1	0.56	-18.74	-16.08
1104	1	0	0	1	0	0	0	1	0	0	0	0
1105	1	7.4	0	1	2.33	0	0	0.67	0	3.65	-28.46	-28.46
1106	1	0.53	0	1	0.35	0	0	0.67	0	0.26	-7.41	-7.41
1107	1	2.11	0	1	1.36	0	0	0.67	0	1.04	-20.29	-20.29
1108	1	0.64	0	1	0.41	0	0	0.67	0	0.31	-15.5	-15.5
1109	1	0.23	0	1	0.04	0	0	0.67	0	0.12	-7.99	-7.99
1110	1	0.62	0	1	0.43	0	0	0.67	0	0.3	-11.55	-11.55
1111	1	3.75	0	1	1.5	0	0	0.67	0	1.85	-11.55	-11.55
1112	1	0.99	0.08	1	0.43	0	0	0.67	0	0.62	-17.24	-17.24
1113	1	1.32	0	0.77	1.45	0.23	0	0.65	0	1.16	-24.23	-24.1
1114	1	0.93	0	0.77	2.51	0.23	0.47	0.44	2	1.35	-29.33	-28.4
1115	1	1.1	0	1	0.76	0	0	0.67	0	0.54	-19.22	-19.22
1116	1	0.77	0.1	1	0.22	0	0	0.67	0	0.52	-20.48	-20.48
1117	1	5848.26	0	0.01	0.07	0.99	0	0.67	0	2881.3	-9.77	-9.78
1118	1	1.07	0.19	1	0.47	0	0	0.67	0	0.82	-24.41	-24.41
1119	1	2.43	0.09	1	1.06	0	0	0.67	0	1.34	-15.24	-15.24
1120	1	1.21	0	1	0.86	0	0	0.67	0	0.6	-8.73	-8.73
1121	1	0.44	0	1	0.27	0	0	0.67	0	0.22	-11.8	-11.8
1122	1	1.38	0	1	0.97	0	0	0.67	0	0.68	-7.92	-7.92
1123	1	1.46	0.09	1	0.56	0	0	0.67	0	0.85	-12.76	-12.76
1124	1	0.51	0	1	0.33	0	0	0.67	0	0.25	-7.15	-7.15
1125	1	2.01	0	1	1.27	0	0	0.67	0	0.99	-8.94	-8.94
1126	1	0.88	0.05	0.9	0.86	0.1	0	0.67	0	0.63	-20.11	-20.11
1127	1	1.42	0	1	1.01	0	0	0.67	0	0.7	-23.77	-23.77
1128	1	1.16	0	1	0.83	0	0	0.67	0	0.57	-9.15	-9.15
1129	1	0.95	0.08	1	0.47	0	0	0.67	0	0.59	-12.25	-12.25
1130	1	0.25	0.08	0.96	0.12	0.04	0	0.67	0	0.24	-13.6	-13.6
1131	1	1.56	0.1	1	0.54	0	0	0.67	0	0.92	-23.67	-23.67
1132	1	1.32	0.08	0.84	0.11	0.16	0	0.67	0	0.78	-15.15	-15.15
1133	1	0.52	0.06	0.91	0.32	0.09	0	0.67	0	0.38	-12.02	-12.02
1134	1	1.76	0.1	1	0.2	0	0	0.67	0	1.02	-23.04	-23.04
1135	1	1.89	0	1	1.25	0	0	0.67	0	0.93	-8.73	-8.73
1136	1	1.56	0.19	1	0.69	0	0	0.67	0	1.06	-19.06	-19.06
1137	1	0.53	0.19	0.96	0.22	0.04	0	0.67	0	0.55	-17.08	-17.08
1138	1	1.12	0	1	0.82	0	0	0.67	0	0.55	-16.44	-16.44
1139	1	0.33	0.16	0.91	0.17	0.09	0	0.67	0	0.4	-16.62	-16.62
1140	1	1.14	0.19	1	0.47	0	0	0.67	0	0.85	-17.65	-17.65
1141	1	1.68	0	1	1.05	0	0	0.67	0	0.83	-12.43	-12.43
1142	1	1.68	0	1	1.14	0	0	0.67	0	0.83	-15.71	-15.71
1143	1	0.84	0	0.89	1.53	0.11	0.19	0.53	1	0.66	-18.71	-17.44
1144	1	3.27	0	1	1.84	0	0	0.67	0	1.61	-19.4	-19.4
1145	1	2.57	0	1	1.3	0	0	0.67	0	1.26	-27.07	-27.07
1146	1	0.52	0	1	0.32	0	0	0.67	0	0.26	-11.5	-11.5
1147	1	0	0	0.01	0.09	0.99	0.3	0.49	0	0.13	-9.77	-9.77
1148	1	0.69	0	1	0.47	0	0	0.67	0	0.34	-16.08	-16.08
1149	1	1.07	0	1	0.61	0	0	0.67	0	0.53	-16.01	-16.01
1150	1	0.63	0.09	1	0.18	0	0	0.67	0	0.45	-11.63	-11.63
1151	1	0.92	0	0.94	4.94	0.06	0.45	0.44	1	0.94	-14.46	-14
1152	1	1.34	0.11	1	0.74	0	0	0.67	0	0.83	-19.69	-19.69
1153	1	0	0	1	0	0	0	1	0	0	0	0
1154	1	2.11	0	1	1.13	0	0	0.67	0	1.04	-16.69	-16.69
1155	1	1.31	0	1	0.93	0	0	0.67	0	0.65	-8.8	-8.8
1156	1	0.42	0	1	0.18	0	0	0.67	0	0.21	-6.86	-6.86
1157	1	1.15	0	1	0.82	0	0	0.67	0	0.57	-8.85	-8.85
1158	1	2.89	0	1	1.34	0	0	0.67	0	1.43	-16.25	-16.25
1159	1	0	0	1	0	0	0	1	0	0	0	0
1160	1	0.85	0	1	0.62	0	0	0.67	0	0.42	-12.89	-12.89
1161	1	0	0	1	0	0	0	1	0	0	0	0
1162	1	3.18	0	1	1.66	0	0	0.67	0	1.57	-9.33	-9.33
1163	1	2.1	0	1	1.2	0	0	0.67	0	1.03	-19.49	-19.49
1164	1	2.31	0	1	1.16	0	0	0.67	0	1.14	-17.51	-17.51
1165	1	1.58	0	1	0.91	0	0	0.67	0	0.78	-14.93	-14.93
1166	1	1.28	0	1	0.83	0	0	0.67	0	0.63	-9.33	-9.33
1167	1	0.93	0	0.87	0.99	0.13	-0.01	0.67	1	0.66	-13.42	-13.39
1168	1	1.21	0	1	0.84	0	0	0.67	0	0.59	-17.79	-17.79
1169	1	6.06	0	1	2.46	0	0	0.67	0	2.98	-10.76	-10.76
1170	1	0	0	1	0	0	0	1	0	0	0	0
1171	1	0	0	1	0	0	0	1	0	0	0	0
1172	1	2.78	0	1	1.29	0	0	0.67	0	1.37	-9.73	-9.73
1173	1	0.52	0	1	0.3	0	0	0.67	0	0.26	-6.46	-6.46
1174	1	0.45	0	1	0.28	0	0	0.67	0	0.22	-11.04	-11.04
1175	1	0.78	0	1	0.57	0	0	0.67	0	0.39	-14.76	-14.76
1176	1	0.88	0	1	0.63	0	0	0.67	0	0.43	-9.77	-9.77
1177	1	2.03	0	1	1.07	0	0	0.67	0	1	-19.21	-19.21
1178	1	0	0	1	0	0	0	1	0	0	0	0
1179	1	1.81	0	1	1.01	0	0	0.67	0	0.89	-18.71	-18.72
1180	1	2.35	0	1	1.34	0	0	0.67	0	1.16	-25.72	-25.72
1181	1	1.31	0	1	0.92	0	0	0.67	0	0.65	-14.51	-14.51
1182	1	1.94	0	1	1.28	0	0	0.67	0	0.95	-16.9	-16.9
1183	1	1.36	0	1	0.98	0	0	0.67	0	0.67	-19.07	-19.07
1184	1	1.88	0.09	0.86	0.04	0.14	0	0.67	0	1.06	-18.71	-18.71
1185	1	0.78	0	1	0.54	0	0	0.67	0	0.39	-15.67	-15.67
1186	1	1.49	0	1	1.16	0	0	0.67	0	0.73	-21.09	-21.09
1187	1	1.19	0	1	0.85	0	0	0.67	0	0.58	-17.07	-17.07
1188	1	0.89	0	1	0.64	0	0	0.67	0	0.44	-10.89	-10.89
1189	1	0.96	0	1	0.7	0	0	0.67	0	0.47	-14.7	-14.71
1190	1	0.18	0	0.97	153.25	0.03	5.65	0.03	1	6.4	-19.39	-16.52
1191	1	3.64	0	1	1.8	0	0	0.67	0	1.8	-10.06	-10.06
1192	1	0.76	0	1	0.54	0	0	0.67	0	0.37	-17.63	-17.63
1193	1	0.49	0	1	0.26	0	0	0.67	0	0.24	-7.42	-7.42
1194	1	0.79	0	1	0.56	0	0	0.67	0	0.39	-14.04	-14.04
1195	1	1.24	0	1	0.88	0	0	0.67	0	0.61	-8.9	-8.9
1196	1	5.7	0	0.96	15.56	0.04	0.31	0.49	1	3.74	-19.94	-15.11
1197	1	0.21	0	1	0	0	0	0.67	0	0.1	-8.78	-8.78
1198	1	1.01	0	1	0.56	0	0	0.67	0	0.5	-16.86	-16.86
1199	1	2.02	0	1	1.32	0	0	0.67	0	0.99	-20.85	-20.85
1200	1	0.49	0	1	0.26	0	0	0.67	0	0.24	-6.43	-6.43
1201	1	0	0	1	0	0	0	1	0	0	0	0
1202	1	0	0	1	0	0	0	1	0	0	0	0
1203	1	0	0	1	0	0	0	1	0	0	0	0
1204	1	0.35	0	1	0.19	0	0	0.67	0	0.17	-12.21	-12.21
1205	1	1.73	0	1	0.98	0	0	0.67	0	0.85	-19.65	-19.65
1206	1	0.94	0	1	0.54	0	0	0.67	0	0.46	-18.88	-18.88
1207	1	1.79	0	1	1.2	0	0	0.67	0	0.88	-9.36	-9.36
1208	1	0	0	1	0	0	0	1	0	0	0	0
1209	1	1.33	0	1	0.86	0	0	0.67	0	0.66	-20.06	-20.06
1210	1	1.3	0	1	0.92	0	0	0.67	0	0.64	-8.04	-8.04
1211	1	0.83	0	1	0.54	0	0	0.67	0	0.41	-7.09	-7.09
1212	1	0.24	0	1	0	0	0	0.67	0	0.12	-9.53	-9.53
1213	1	0	0	1	0	0	0	1	0	0	0	0
1214	1	1.49	0	1	0.99	0	0	0.67	0	0.74	-9.53	-9.53
1215	1	0	0	1	0	0	0	1	0	0	0	0
1216	1	0.25	0	1	0	0	0	0.67	0	0.12	-8.42	-8.42
1217	1	0.79	0	1	0.51	0	0	0.67	0	0.39	-10.73	-10.73
1218	1	1.29	0	1	0.81	0	0	0.67	0	0.64	-18.71	-18.71
1219	1	2.27	0	1	1.39	0	0	0.67	0	1.12	-11.55	-11.55
1220	1	0.34	0	1	0.17	0	0	0.67	0	0.17	-7.08	-7.08
1221	1	0.84	0	1	0.58	0	0	0.67	0	0.42	-14.64	-14.64
1222	1	1.05	0.01	0.87	1.07	0.13	-0.01	0.67	0	0.75	-20.68	-20.68
1223	1	0.39	0	1	0.22	0	0	0.67	0	0.19	-12.75	-12.75
1224	1	0.43	0	1	0.26	0	0	0.67	0	0.21	-13.36	-13.36
1225	1	0.59	0.09	1	0.37	0	0	0.67	0	0.43	-16.38	-16.38
1226	1	1.09	0	1	0.78	0	0	0.67	0	0.54	-11.67	-11.67
1227	1	1.81	0	1	0.95	0	0	0.67	0	0.89	-18.59	-18.59
1228	1	0.39	0.23	0.91	0.26	0.09	0	0.67	0	0.55	-23.67	-23.67
1229	1	2.18	0	1	1.4	0	0	0.67	0	1.07	-20.72	-20.72
1230	1	1.44	0	1	0.92	0	0	0.67	0	0.71	-7.87	-7.87
1231	1	0.49	0	1	0.26	0	0	0.67	0	0.24	-6.74	-6.74
1232	1	2.27	0	1	1.44	0	0	0.67	0	1.12	-11.29	-11.29
1233	1	0.53	0.09	0.97	0.26	0.03	0	0.67	0	0.4	-17.56	-17.57
1234	1	52.85	0	0.79	0	0.21	0	0.67	0	26.03	-15.07	-15.07
1235	1	1.49	0	1	1.06	0	0	0.67	0	0.74	-18.15	-18.15
1236	1	0.5	0	0.95	8.7	0.05	1.23	0.28	1	0.85	-14.59	-13.79
1237	1	0	0	1	0	0	0	1	0	0	0	0
1238	1	0.66	0.09	0.97	0.21	0.03	0	0.67	0	0.47	-19.49	-19.49
1239	1	0.53	0	1	0.26	0	0	0.67	0	0.26	-6.67	-6.67
1240	1	2.1	0	1	1.14	0	0	0.67	0	1.03	-13.13	-13.13
1241	1	0.65	0	1	0.46	0	0	0.67	0	0.32	-13.76	-13.76
1242	1	2.25	0	1	1.32	0	0	0.67	0	1.11	-10.12	-10.12
1243	1	0.25	0.09	0.95	143.31	0.05	3.47	0.08	0	11.04	-29.06	-26.31
1244	1	72.85	0	0.8	20.67	0.2	0	0.67	0	42.07	-31.1	-28.23
1245	1	1.2	0	0.97	223.84	0.03	8.28	0.01	0	9.2	-26.73	-17.58
1246	1	1.4	0.07	0.97	492.63	0.03	7.8	0.01	0	23.02	-32.4	-26.47
1247	1	20.64	0	0.76	0.89	0.24	0	0.67	0	10.49	-28.03	-27.97
1248	1	2.29	0	0.98	329.29	0.02	3.6	0.08	0	13.61	-24.46	-17.86
1249	1	0	0	0.93	2.3	0.07	0.57	0.41	1	0.26	-10.6	-10.35
1250	1	0.79	0.18	1	0.31	0	0	0.67	0	0.66	-21.87	-21.88
1251	1	0	0	1	0	0	0	1	0	0	0	0
1252	1	0	0	0	0.17	1	0.53	0.42	1	0.26	-13.62	-13.62
1253	1	0.71	0	1	0.47	0	0	0.67	0	0.35	-7.62	-7.62
1254	1	1.54	0	1	1.02	0	0	0.67	0	0.76	-9.91	-9.91
1255	1	0.83	0	1	0.59	0	0	0.67	0	0.41	-11.61	-11.61
1256	1	0	0	0	0.16	1	0.53	0.42	1	0.24	-13.14	-13.14
1257	1	0.71	0	1	0.47	0	0	0.67	0	0.35	-7.65	-7.65
1258	1	1.98	0.08	1	0.97	0	0	0.67	0	1.1	-14.27	-14.28
1259	1	0	0	0.53	0.2	0.47	0.28	0.5	1	0.14	-9.77	-9.77
1260	1	0.79	0.08	1	0.34	0	0	0.67	0	0.51	-12.32	-12.32
1261	1	1.6	0.82	0.94	0.87	0.06	0	0.67	0	2.03	-33.95	-33.95
1262	1	0	0	0.49	6.01	0.51	8.27	0.01	0	4.69	-47.34	-46.56
1263	1	0	0	0	0.26	1	1.17	0.29	1	0.39	-19.31	-19.31
1264	1	0.67	0.27	0.93	0.44	0.07	0	0.67	0	0.76	-20.28	-20.28
1265	1	1.75	0	1	1.18	0	0	0.67	0	0.86	-14.09	-14.09
1266	1	3.2	0.19	1	0.7	0	0	0.67	0	1.86	-25.14	-25.14
1267	1	0	0	0.97	40.64	0.03	1.23	0.28	0	1.93	-16.77	-10.9
1268	1	0.33	0.19	0.91	0.2	0.09	0	0.67	0	0.45	-16.95	-16.95
1269	1	2.14	0	1	1.38	0	0	0.67	0	1.05	-17.45	-17.45
1270	1	1.21	0	1	0.83	0	0	0.67	0	0.6	-10.73	-10.73
1271	1	2.37	0.16	1	0.83	0	0	0.67	0	1.41	-21.5	-21.5
1272	1	0.52	0	0.96	18.37	0.04	5.81	0.02	1	1.27	-23.21	-16.69
1273	1	1.29	0.11	0.86	3.48	0.14	0.2	0.53	1	1.54	-33.89	-32.93
1274	1	1.57	0	0.89	5.02	0.11	0.52	0.43	2	1.63	-30.95	-29.94
1275	1	0.51	0.26	0.85	23.57	0.15	4.99	0.04	1	6.05	-44.77	-41.97
1276	1	0.4	0	0.41	1.63	0.59	0.97	0.32	3	1.65	-38.86	-38.57
1277	1	2.73	0	0.95	6.9	0.05	0.36	0.47	1	1.85	-20.88	-17.67
1278	1	1.93	0.65	1	0.73	0	0	0.67	0	1.94	-39.03	-39.03
1279	1	0.83	0.61	0.95	28.5	0.05	1.06	0.31	1	3.65	-36.57	-36.03
1280	1	1.98	0	0.82	4.17	0.18	0.48	0.43	3	2.11	-32.53	-29.02
1281	1	0.78	0.06	0	1.1	1	0.17	0.54	1	2.06	-41.08	-41.08
1282	1	2.91	0	0.96	15.26	0.04	0.92	0.33	1	2.33	-20.38	-18.85
1283	1	1.24	0	0.69	2.1	0.31	0.1	0.58	1	1.59	-35.6	-34.59
1284	1	1.63	0.26	1	0.79	0	0	0.67	0	1.2	-23.23	-23.23
1285	1	0	0	0	0.3	1	0.59	0.41	1	0.45	-22.64	-22.64
1286	1	0	0	0.7	0.68	0.3	0.61	0.4	2	0.31	-15	-14.95
1287	1	1.45	0	0.6	1.54	0.4	0.01	0.65	1	1.65	-37.18	-36.89
1288	1	3.29	0.48	1	1.33	0	0	0.67	0	2.34	-33.3	-33.3
1289	1	0.69	0.21	0.69	3.35	0.31	0.8	0.36	0	2.14	-40.92	-40.4
1290	1	0.83	0	0.8	1.41	0.2	0.12	0.56	2	0.83	-24.57	-24.31
1291	1	0.79	0.27	1	0.57	0	0	0.67	0	0.8	-27.59	-27.59
1292	1	2.6	0	0.89	5.11	0.11	0.34	0.48	2	2.14	-33.69	-30.48
1293	1	1.14	0.17	0.95	8.28	0.05	1.29	0.27	1	1.49	-26.6	-25.31
1294	1	0.75	0	1	0.47	0	0	0.67	0	0.37	-15.87	-15.87
1295	1	0.78	0	0.95	4.78	0.05	0.89	0.34	1	0.77	-24.28	-23.26
1296	1	0.99	0	0.88	5.55	0.12	1.5	0.24	2	1.49	-31.72	-29.42
1297	1	0.71	0.07	0.96	0.25	0.04	0	0.67	0	0.48	-21.96	-21.96
1298	1	1.2	0.18	0.95	17.4	0.05	2.02	0.18	1	2.1	-31.96	-29.89
1299	1	2.09	0	0.96	17.44	0.04	2.03	0.18	1	2.05	-27.95	-23.18
1300	1	1.07	0	0.85	2.19	0.15	0.06	0.6	2	1.02	-24.53	-24.2
1301	1	0.83	0	0.95	8.48	0.05	1.82	0.2	1	1.05	-20.32	-17.45
1302	1	0.5	0	0.94	4.4	0.06	1.49	0.24	1	0.63	-20.78	-19.48
1303	1	0.58	0	0.97	57.79	0.03	4.58	0.05	1	2.78	-20.42	-15.52
1304	1	1.18	0	0.96	26.23	0.04	3.59	0.08	1	1.98	-23.35	-18.13
1305	1	1.07	0	0.94	4.53	0.06	1.12	0.3	1	0.91	-20.88	-17.86
1306	1	0.45	0	0.95	6.57	0.05	3.62	0.08	1	0.76	-22.96	-19.59
1307	1	0.61	0.03	0.89	0.67	0.11	-0.01	0.67	0	0.45	-22.68	-22.68
1308	1	0.59	0	0.97	34.8	0.03	4.84	0.04	1	1.98	-25.3	-20.57
1309	1	0.89	0	0.95	8.47	0.05	3.05	0.1	1	1.08	-25.4	-21.76
1310	1	2.34	0	0.96	21.37	0.04	1.68	0.22	1	2.32	-22.85	-17.65
1311	1	1.37	0	0.97	47.62	0.03	2.05	0.18	1	2.81	-21.2	-16.98
1312	1	10000	0	0.76	0.41	0.24	0	0.67	0	4926.73	-11.65	-11.66
1313	1	0.67	0.07	0.96	20.56	0.04	3.34	0.09	1	1.71	-28.48	-24.89
1314	1	3.63	0	0.96	9.32	0.04	0.28	0.5	1	2.38	-21.44	-17.91
1315	1	0.45	0	0.95	6.27	0.05	3.26	0.09	1	0.68	-22.13	-18.92
1316	1	0.98	0	0.97	210.75	0.03	5.22	0.03	1	9.03	-27.27	-24.3
1317	1	0	0	0.93	29.76	0.07	15.04	0	2	3.06	-30.65	-20.46
1318	1	1.94	0	0.97	159.14	0.03	8.88	0.01	1	7.43	-31.99	-21.04
1319	1	1.13	0.12	1	0.5	0	0	0.67	0	0.73	-21.73	-21.73
1320	1	0.4	0	1	0.23	0	0	0.67	0	0.19	-10.65	-10.65
1321	1	0.72	0.01	0.89	0.79	0.11	-0.02	0.67	0	0.51	-13.76	-13.74
1322	1	1.06	0	1	0.76	0	0	0.67	0	0.52	-17.32	-17.32
1323	1	0	0	1	0	0	0	1	0	0	0	0
1324	1	2.58	0	0.92	2.65	0.08	0	0.67	0	1.61	-23.8	-23.57
1325	1	0.68	0.1	1	0.31	0	0	0.67	0	0.48	-12.74	-12.74
1326	1	0.37	0.21	0.91	0.19	0.09	0	0.67	0	0.49	-24.18	-24.18
1327	1	0.94	0.18	1	0.59	0	0	0.67	0	0.74	-19.02	-19.02
1328	1	1.09	0	1	0.71	0	0	0.67	0	0.54	-15.29	-15.29
1329	1	0.83	0	1	0.59	0	0	0.67	0	0.41	-16.32	-16.32
1330	1	0.39	0	1	0.17	0	0	0.67	0	0.19	-13.15	-13.15
1331	1	0.25	0	1	0.06	0	0	0.67	0	0.12	-8.51	-8.51
1332	1	0.83	0	0.89	3.96	0.11	0.8	0.36	2	1.1	-23.43	-22.64
1333	1	0	0	1	0	0	0	1	0	0	0	0
1334	1	0.45	0.04	0.86	7.75	0.14	2.03	0.18	0	1.88	-29.28	-27.77
1335	1	2.56	0.68	0.87	2.33	0.13	0	0.67	0	2.63	-37.59	-37.57
1336	1	1.71	0	0.76	11.86	0.24	3.2	0.1	2	5.16	-43.44	-39.66
1337	1	0.72	0	1	0.51	0	0	0.67	0	0.35	-15.25	-15.25
1338	1	0.38	0	1	0.21	0	0	0.67	0	0.19	-12.95	-12.95
1339	1	0.18	0	0.76	1.21	0.24	1.58	0.23	2	0.53	-20.64	-19.94
1340	1	1.73	0	1	1.17	0	0	0.67	0	0.85	-10.96	-10.96
1341	1	1.25	0	1	0.88	0	0	0.67	0	0.61	-8.09	-8.09
1342	1	0	0	1	0	0	0	1	0	0	0	0
1343	1	0.83	0.19	1	0.35	0	0	0.67	0	0.69	-22.5	-22.5
1344	1	0.79	0	1	0.51	0	0	0.67	0	0.39	-13.18	-13.18
1345	1	1.8	0	1	1.24	0	0	0.67	0	0.89	-12.94	-12.94
1346	1	0.44	0.22	0.5	0.67	0.5	-0.02	0.67	0	0.89	-24.63	-24.62
1347	1	1.2	0	1	0.85	0	0	0.67	0	0.59	-8.41	-8.41
1348	1	0.72	0	1	0.51	0	0	0.67	0	0.36	-11.67	-11.67
1349	1	2.31	0	1	1.4	0	0	0.67	0	1.14	-10.55	-10.55
1350	1	18.55	0	0.8	0	0.2	0	0.67	0	9.14	-30.71	-30.7
1351	1	0.4	0	0.77	1.2	0.23	0.66	0.39	2	0.61	-23.67	-22.91
1352	1	2.94	0	1	1.43	0	0	0.67	0	1.45	-19.38	-19.38
1353	1	0.55	0.19	0.99	0.15	0.01	0	0.67	0	0.56	-19.74	-19.75
1354	1	3.79	0	1	2.08	0	0	0.67	0	1.87	-10.33	-10.33
1355	1	0.35	0	1	0.17	0	0	0.67	0	0.17	-7.1	-7.1
1356	1	1.59	0.05	0.86	0.24	0.14	0	0.67	0	0.91	-19.82	-19.82
1357	1	0.42	0	1	0.25	0	0	0.67	0	0.21	-17.75	-17.75
1358	1	26.49	0	0.73	0	0.27	0	0.67	0	13.05	-13.45	-13.46
1359	1	2.97	0.14	1	0.73	0	0	0.67	0	1.67	-15.64	-15.64
1360	1	0	0	1	0	0	0	1	0	0	0	0
1361	1	2.14	0	1	1.15	0	0	0.67	0	1.05	-11.92	-11.92
1362	1	0	0	1	0	0	0	1	0	0	0	0
1363	1	0.6	0	1	0.43	0	0	0.67	0	0.3	-16.44	-16.44
1364	1	1.31	0	1	0.85	0	0	0.67	0	0.65	-10.55	-10.55
1365	1	0.67	0.1	1	0.2	0	0	0.67	0	0.47	-22.02	-22.02
1366	1	0.63	0	1	0.43	0	0	0.67	0	0.31	-12.17	-12.17
1367	1	0.76	0	1	0.54	0	0	0.67	0	0.38	-8.72	-8.72
1368	1	1.26	0	0.95	4.87	0.05	0.33	0.48	1	1.02	-20.31	-19.84
1369	1	5.74	0.14	0.94	87.59	0.06	2.71	0.12	2	10.94	-52.74	-45.92
1370	1	0	0	1	0	0	0	1	0	0	0	0
1371	1	2.1	0	1	1.31	0	0	0.67	0	1.03	-9.02	-9.02
1372	1	0.4	0.03	0.86	1.66	0.14	0.37	0.47	1	0.59	-21.82	-21.37
1373	1	0.81	0	1	0.52	0	0	0.67	0	0.4	-7.14	-7.14
1374	1	0.56	0	1	0.35	0	0	0.67	0	0.27	-10.86	-10.86
1375	1	0	0	1	0	0	0	1	0	0	0	0
1376	1	1.19	0	1	0.81	0	0	0.67	0	0.59	-8.62	-8.62
1377	1	1.69	0.15	1	0.37	0	0	0.67	0	1.05	-22.37	-22.37
1378	1	1.29	0	1	0.87	0	0	0.67	0	0.63	-9.59	-9.59
1379	1	1.95	0	1	1.29	0	0	0.67	0	0.96	-11.18	-11.18
1380	1	1.48	0	1	1.03	0	0	0.67	0	0.73	-10.69	-10.69
1381	1	2.43	0	1	1.52	0	0	0.67	0	1.2	-12.09	-12.09
1382	1	1.88	0.21	1	0.9	0	0	0.67	0	1.24	-24.44	-24.43
1383	1	0.76	0.18	1	0.38	0	0	0.67	0	0.64	-25.71	-25.71
1384	1	2.06	0	1	1.34	0	0	0.67	0	1.01	-9.31	-9.31
1385	1	0.63	0	0.94	3.23	0.06	0.95	0.33	1	0.61	-20.84	-18.76
1386	1	0	0	0.64	0.79	0.36	1.58	0.23	1	0.43	-16.13	-15.82
1387	1	0.23	0	1	0	0	0	0.67	0	0.11	-8.85	-8.85
1388	1	1.34	0	1	0.94	0	0	0.67	0	0.66	-13.47	-13.47
1389	1	0.87	0.49	0.93	0.5	0.07	0	0.67	0	1.17	-28.22	-28.23
1390	1	0.86	0.18	1	0.37	0	0	0.67	0	0.7	-22.87	-22.87
1391	1	0.55	0	1	0.33	0	0	0.67	0	0.27	-8.99	-8.99
1392	1	4.96	0	1	1.7	0	0	0.67	0	2.44	-14.41	-14.41
1393	1	1.85	0.17	1	1.23	0	0	0.67	0	1.17	-22.91	-22.92
1394	1	0.93	0	1	0.67	0	0	0.67	0	0.46	-24.52	-24.52
1395	1	1.64	0.16	1	0.8	0	0	0.67	0	1.05	-23.81	-23.81
1396	1	0.71	0.02	0.89	0.84	0.11	-0.01	0.67	0	0.52	-19.74	-19.72
1397	1	0.77	0	1	0.52	0	0	0.67	0	0.38	-18.08	-18.08
1398	1	1.39	0	1	0.81	0	0	0.67	0	0.68	-16.72	-16.72
1399	1	1.59	0.12	1	0.41	0	0	0.67	0	0.97	-23.44	-23.44
1400	1	3.36	0.29	1	1.5	0	0	0.67	0	2.1	-43.67	-43.67
1401	1	0	0	0	0.11	1	1.06	0.31	0	0.17	-9.37	-9.37
1402	1	3.13	0	0.81	59.18	0.19	0.45	0.44	0	18.79	-12.15	-11.34
1403	1	2.23	0.83	0.97	0.76	0.03	0	0.67	0	2.35	-12.3	-12.3
1404	1	5.12	0.28	1	1.12	0	0	0.67	0	2.94	-9.08	-9.09
1405	1	0.66	0	0.01	1.08	0.99	0.03	0.62	0	1.94	-13.41	-13.41
1406	1	0	0	0	2.48	1	2.42	0.15	0	3.76	-8.11	-8.11
1407	1	0	0	0.62	17.34	0.38	4.12	0.06	0	9.9	-16.84	-14.87
1408	1	3.7	0.28	1	0.79	0	0	0.67	0	2.25	-8.83	-8.83
1409	1	2.02	1.5	0.94	1.65	0.06	0	0.67	0	3.28	-13.96	-13.96
1410	1	0	0	0.7	2.78	0.3	0.94	0.33	0	1.25	-10.9	-10.74
1411	1	0	0	0	0.53	1	0.64	0.39	0	0.8	-6.96	-6.96
1412	1	0	0	0	0.28	1	0.37	0.47	0	0.43	-8.67	-8.67
1413	1	0	0	1	0	0	0	1	0	0	0	0
1414	1	0	0	1	0	0	0	1	0	0	0	0
1415	1	0	0	1	0	0	0	1	0	0	0	0
1416	1	0	0	1	0	0	0	1	0	0	0	0
1417	1	1.15	0	0.76	2.66	0.24	0.37	0.47	0	1.51	-31.49	-30.78
1418	1	1.85	0.77	0.91	1.26	0.09	0	0.67	0	2.15	-37.27	-37.28
1419	1	0.79	0.31	1	0.22	0	0	0.67	0	0.87	-23.72	-23.72
1420	1	0.69	0	0.91	1.31	0.09	0.04	0.61	1	0.53	-15.08	-14.87
1421	1	1.04	0.57	1	0.33	0	0	0.67	0	1.38	-32.37	-32.37
1422	1	1	0.09	1	0.38	0	0	0.67	0	0.64	-30.32	-30.32
1423	1	1.23	0	1	0.85	0	0	0.67	0	0.61	-16.69	-16.69
1424	1	0.84	0	1	0.43	0	0	0.67	0	0.41	-12.38	-12.38
1425	1	1.68	0.31	1	0.53	0	0	0.67	0	1.3	-31.28	-31.28
1426	1	1.2	0.27	0.95	0.76	0.05	0	0.67	0	1.04	-26.83	-26.83
1427	1	1.49	0	1	0.95	0	0	0.67	0	0.73	-10.06	-10.06
1428	1	0.83	0	1	0.54	0	0	0.67	0	0.41	-9.55	-9.55
1429	1	1.31	0	1	0.79	0	0	0.67	0	0.65	-18.73	-18.73
1430	1	2.11	0	1	1.36	0	0	0.67	0	1.04	-12.33	-12.33
1431	1	1.06	0	1	0.69	0	0	0.67	0	0.52	-14.86	-14.86
1432	1	0.86	0	1	0.56	0	0	0.67	0	0.42	-10.34	-10.34
1433	1	1.08	0	1	0.77	0	0	0.67	0	0.53	-9.33	-9.33
1434	1	0	0	1	0	0	0	1	0	0	0	0
1435	1	1.14	0	1	0.81	0	0	0.67	0	0.56	-10.13	-10.13
1436	1	0.26	0	1	0.06	0	0	0.67	0	0.13	-7.82	-7.82
1437	1	2.27	0	1	1.6	0	0	0.67	0	1.12	-31.51	-31.51
1438	1	1	0	1	0.64	0	0	0.67	0	0.49	-13.58	-13.58
1439	1	0.4	0	0.92	71.49	0.08	5.43	0.03	1	9.34	-36.03	-33.07
1440	1	1.72	0	1	1.16	0	0	0.67	0	0.85	-12.27	-12.27
1441	1	2.12	0.16	1	0.56	0	0	0.67	0	1.29	-24.78	-24.78
1442	1	0.36	0	1	0.2	0	0	0.67	0	0.18	-12.71	-12.71
1443	1	0.61	0.15	0.94	0.48	0.06	0	0.67	0	0.57	-25.47	-25.47
1444	1	0.74	0	0.97	68.23	0.03	4.95	0.04	1	3.45	-27.55	-22.84
1445	1	2.55	0	0.96	17.43	0.04	1.13	0.29	1	2.25	-22.82	-18.28
1446	1	2.21	0	0.93	2.95	0.07	0.02	0.63	1	1.39	-18.77	-18.35
1447	1	2.29	0	0.93	2.96	0.07	0.01	0.64	1	1.43	-18.65	-18.25
1448	1	1.2	0	0.92	1.87	0.08	0.01	0.64	1	0.82	-30.72	-30.65
1449	1	1.32	0	0.96	18.66	0.04	3.46	0.08	1	1.76	-29.98	-25.19
1450	1	0.78	0	1	0.56	0	0	0.67	0	0.38	-15.65	-15.65
1451	1	0.65	0	0.95	6.74	0.05	2.08	0.17	1	0.83	-18.21	-15.09
1452	1	0.79	0	0.97	68.69	0.03	4.66	0.04	1	3.69	-28.42	-23.76
1453	1	214.96	0	0.96	8.59	0.04	0	0.67	0	106.47	-15.76	-12.17
1454	1	12.29	0	0.96	9.01	0.04	0	0.67	0	6.63	-16.27	-12.61
1455	1	3.02	0	0.96	17.78	0.04	0.48	0.43	1	2.5	-30.35	-26.93
1456	1	1.04	0.19	0.96	0.48	0.04	0	0.67	0	0.82	-29.89	-29.89
1457	1	0.79	0	0.97	45.52	0.03	3.21	0.1	1	2.49	-20.44	-18.14
1458	1	10000	0	0.73	0.27	0.27	0	0.67	0	4926.69	-10.91	-10.89
1459	1	0.52	0	1	0.28	0	0	0.67	0	0.26	-12.15	-12.15
1460	1	0.85	0	1	0.61	0	0	0.67	0	0.42	-16.06	-16.06
1461	1	0.69	0	1	0.46	0	0	0.67	0	0.34	-7.32	-7.32
1462	1	0	0	1	0	0	0	1	0	0	0	0
1463	1	2.59	0	1	1.27	0	0	0.67	0	1.28	-12.4	-12.4
1464	1	0.77	0	1	0.52	0	0	0.67	0	0.38	-8.73	-8.73
1465	1	0.56	0	1	0.38	0	0	0.67	0	0.28	-11.34	-11.34
1466	1	0.94	0	1	0.68	0	0	0.67	0	0.46	-14.52	-14.52
1467	1	1.16	0	1	0.71	0	0	0.67	0	0.57	-15.61	-15.61
1468	1	1.44	0	1	1	0	0	0.67	0	0.71	-15.72	-15.72
1469	1	0	0	1	0	0	0	1	0	0	0	0
1470	1	0.67	0	0.88	3.65	0.12	1.98	0.18	2	1	-30.05	-27.74
1471	1	0.43	0.29	1	0.37	0	0	0.67	0	0.65	-25.06	-25.06
1472	1	1.12	0	1	0.8	0	0	0.67	0	0.55	-16.22	-16.22
1473	1	0.91	0	1	0.63	0	0	0.67	0	0.45	-18.56	-18.56
1474	1	1.58	0	1	1	0	0	0.67	0	0.78	-27.32	-27.32
1475	1	1.79	0	0.96	14.83	0.04	1.03	0.31	1	1.71	-22.51	-18.95
1476	1	1.87	0.16	1	0.91	0	0	0.67	0	1.16	-22.76	-22.76
1477	1	1.05	0	0.95	6.11	0.05	1.79	0.2	1	0.96	-36.48	-33.35
1478	1	0.84	0.09	1	0.22	0	0	0.67	0	0.55	-25.29	-25.28
1479	1	0.92	0	1	0.66	0	0	0.67	0	0.45	-15.47	-15.47
1480	1	1.37	0	1	0.96	0	0	0.67	0	0.67	-18.24	-18.24
1481	1	0.84	0.08	1	0.24	0	0	0.67	0	0.53	-16.1	-16.1
1482	1	0.84	0	1	0.62	0	0	0.67	0	0.42	-14.35	-14.35
1483	1	0.28	0	1	0.08	0	0	0.67	0	0.14	-9.47	-9.47
1484	1	1.53	0	1	0.88	0	0	0.67	0	0.76	-20.52	-20.52
1485	1	1.87	0	1	1.28	0	0	0.67	0	0.92	-11.29	-11.29
1486	1	0.61	0	1	0.37	0	0	0.67	0	0.3	-17.26	-17.26
1487	1	0.2	0.02	0	1.1	1	1.09	0.3	0	1.76	-41.15	-41.15
1488	1	2.32	0.09	1	0.99	0	0	0.67	0	1.27	-15.94	-15.94
1489	1	0.54	0.13	0.87	0.68	0.13	0	0.67	0	0.58	-17.79	-17.78
1490	1	0.62	0	1	0.37	0	0	0.67	0	0.3	-13.79	-13.79
1491	1	0.36	0	0.97	26.88	0.03	4.5	0.05	1	1.45	-20.37	-16.29
1492	1	0	0	1	0	0	0	1	0	0	0	0
1493	1	0.25	0	0.77	2.53	0.23	1.63	0.22	3	0.99	-30.31	-29.33
1494	1	0.17	0	0.96	0	0.04	0	0.67	0	0.08	-8.48	-8.48
1495	1	0.43	0	1	0.2	0	0	0.67	0	0.21	-10.7	-10.7
1496	1	0	0	0	0.24	1	1.66	0.22	0	0.37	-16.41	-16.41
1497	1	1.97	0	1	1.3	0	0	0.67	0	0.97	-12.36	-12.36
1498	1	0.53	0.1	1	0.26	0	0	0.67	0	0.42	-15.78	-15.78
1499	1	1.35	0	1	0.95	0	0	0.67	0	0.66	-16.65	-16.65
1500	1	2.09	0	1	1.25	0	0	0.67	0	1.03	-10.76	-10.76
1501	1	1.04	0.09	0.91	0.09	0.09	0	0.67	0	0.65	-14.27	-14.27
1502	1	0.46	0	1	0.29	0	0	0.67	0	0.23	-10.9	-10.9
1503	1	0	0	1	0	0	0	1	0	0	0	0
1504	1	0	0	1	0	0	0	1	0	0	0	0
1505	1	0	0	1	0	0	0	1	0	0	0	0
1506	1	1.22	0.07	1	0.79	0	0	0.67	0	0.71	-10.96	-10.96
1507	1	2.03	0.09	1	1.65	0	0	0.67	0	1.14	-19.14	-19.14
1508	1	0.25	0	1	0.06	0	0	0.67	0	0.12	-9.58	-9.58
1509	1	0.3	0	1	0.1	0	0	0.67	0	0.15	-7.08	-7.09
1510	1	0.97	0	1	0.63	0	0	0.67	0	0.48	-14.46	-14.46
1511	1	0.38	0	1	0.14	0	0	0.67	0	0.19	-7.28	-7.28
1512	1	0.52	0	1	0.31	0	0	0.67	0	0.25	-11.84	-11.84
1513	1	0.82	0	1	0.59	0	0	0.67	0	0.4	-10.68	-10.68
1514	1	0.3	0	1	0.1	0	0	0.67	0	0.15	-8.15	-8.16
1515	1	0.99	0	1	0.65	0	0	0.67	0	0.49	-10.34	-10.34
1516	1	0.86	0	1	0.48	0	0	0.67	0	0.43	-11.59	-11.59
1517	1	0	0	1	0	0	0	1	0	0	0	0
1518	1	0	0	1	0	0	0	1	0	0	0	0
1519	1	0	0	1	0	0	0	1	0	0	0	0
1520	1	0	0	1	0	0	0	1	0	0	0	0
1521	1	0	0	1	0	0	0	1	0	0	0	0
1522	1	0	0	0.89	62.61	0.11	2.65	0.13	0	10.01	-11.92	-10.37
1523	1	0	0	1	0	0	0	1	0	0	0	0
1524	1	1.23	0	0.76	5.13	0.24	0.15	0.55	0	2.48	-10.38	-10.24
1525	1	0	0	1	0	0	0	1	0	0	0	0
1526	1	0	0	1	0	0	0	1	0	0	0	0
1527	1	0	0	1	0	0	0	1	0	0	0	0
1528	1	8.2	0.65	1	2.36	0	0	0.67	0	5.03	-11.8	-11.8
1529	1	1.35	0	1	0.95	0	0	0.67	0	0.66	-16.95	-16.95
1530	1	0	0	0.5	0.15	0.5	0.43	0.45	1	0.11	-10.44	-10.44
1531	1	0.87	0.06	0.75	0.16	0.25	0	0.67	0	0.56	-19.68	-19.68
1532	1	1.47	0	1	1.02	0	0	0.67	0	0.72	-10.55	-10.55
1533	1	4.19	0	0.83	5.22	0.17	0.01	0.64	3	3.44	-33	-29.6
1534	1	0	0	0.89	132.87	0.11	7.28	0.01	2	22	-40.03	-34.15
1535	1	4.87	0	0.61	2.78	0.39	0	0.67	0	4.04	-43.96	-42.43
1536	1	2	0.24	0.67	60.8	0.33	8.73	0.01	1	31.98	-63.74	-57.89
1537	1	0.94	0	0.48	6.25	0.52	3.23	0.09	1	5.37	-46.91	-45.7
1538	1	3.21	0.11	0.84	0.9	0.16	0	0.67	0	1.94	-35.69	-35.68
1539	1	1.87	0.38	1	0.81	0	0	0.67	0	1.5	-26.66	-26.66
1540	1	1.41	0.02	0.03	1.82	0.97	0.1	0.58	0	3.37	-49.79	-49.78
1541	1	1.39	0.11	1	0.39	0	0	0.67	0	0.85	-32	-32
1542	1	0.86	0	1	0.61	0	0	0.67	0	0.42	-11.16	-11.16
1543	1	0	0	1	0	0	0	1	0	0	0	0
1544	1	1.16	0.52	0.91	44.42	0.09	3.94	0.07	1	7.19	-48.77	-45.91
1545	1	0.87	0.33	0.95	0.37	0.05	0	0.67	0	0.93	-28.44	-28.44
1546	1	0.35	0	1	0.19	0	0	0.67	0	0.17	-13.66	-13.66
1547	1	0.71	0	0.84	2.54	0.16	0.54	0.42	1	0.95	-25.52	-24.5
1548	1	0	0	1	0	0	0	1	0	0	0	0
1549	1	1.16	0	1	0.76	0	0	0.67	0	0.57	-19.87	-19.87
1550	1	1.2	0	1	0.85	0	0	0.67	0	0.59	-16.16	-16.16
1551	1	0.64	0	1	0.45	0	0	0.67	0	0.31	-12.52	-12.52
1552	1	1.03	0.17	1	0.43	0	0	0.67	0	0.76	-19.53	-19.53
1553	1	0.95	0	1	0.61	0	0	0.67	0	0.47	-17.08	-17.08
1554	1	0.33	0	1	0.13	0	0	0.67	0	0.16	-7.22	-7.22
1555	1	0.86	0	1	0.62	0	0	0.67	0	0.42	-17.14	-17.14
1556	1	0.23	0	1	0.03	0	0	0.67	0	0.11	-7.56	-7.56
1557	1	0.68	0	1	0.43	0	0	0.67	0	0.33	-6.66	-6.66
1558	1	0.52	0	1	0.32	0	0	0.67	0	0.26	-10.41	-10.41
1559	1	0.35	0	1	0.14	0	0	0.67	0	0.17	-7.41	-7.41
1560	1	1.49	0	1	1.06	0	0	0.67	0	0.73	-19.53	-19.53
1561	1	0.82	0	1	0.56	0	0	0.67	0	0.4	-7.54	-7.54
1562	1	2.04	0	1	1.33	0	0	0.67	0	1.01	-11.26	-11.26
1563	1	3.38	0	1	1.71	0	0	0.67	0	1.67	-23.03	-23.03
1564	1	1.3	0.11	1	0.58	0	0	0.67	0	0.81	-22.81	-22.81
1565	1	0	0	1	0	0	0	1	0	0	0	0
1566	1	0.22	0	1	0	0	0	0.67	0	0.11	-7.48	-7.48
1567	1	0.53	0	1	0.32	0	0	0.67	0	0.26	-6.46	-6.46
1568	1	2.28	0	1	1.25	0	0	0.67	0	1.12	-22.98	-22.98
1569	1	0.88	0	1	0.63	0	0	0.67	0	0.44	-15.28	-15.28
1570	1	1.23	0	1	0.8	0	0	0.67	0	0.6	-12.08	-12.08
1571	1	0.48	0	1	0.3	0	0	0.67	0	0.24	-11.03	-11.03
1572	1	1.2	0	1	0.78	0	0	0.67	0	0.59	-9.63	-9.63
1573	1	0.73	0	1	0.5	0	0	0.67	0	0.36	-7.13	-7.13
1574	1	2.59	0	1	1.45	0	0	0.67	0	1.27	-9.69	-9.69
1575	1	0.84	0	1	0.6	0	0	0.67	0	0.42	-8.47	-8.47
1576	1	1.03	0	1	0.74	0	0	0.67	0	0.51	-15.01	-15.01
1577	1	1.49	0	1	1.06	0	0	0.67	0	0.74	-11.55	-11.55
1578	1	0.37	0.01	0	0.42	1	0.01	0.65	0	0.82	-22.4	-22.4
1579	1	0.83	0.09	1	0.28	0	0	0.67	0	0.54	-14.15	-14.15
1580	1	0.48	0	1	0.3	0	0	0.67	0	0.24	-10.03	-10.03
1581	1	0	0	1	0	0	0	1	0	0	0	0
1582	1	0.59	0.09	1	0.21	0	0	0.67	0	0.43	-16.38	-16.38
1583	1	0.59	0	1	0.39	0	0	0.67	0	0.29	-10.04	-10.04
1584	1	1.09	0	1	0.78	0	0	0.67	0	0.54	-17.56	-17.56
1585	1	1.99	0.08	1	1	0	0	0.67	0	1.1	-17.05	-17.05
1586	1	0	0	0.86	1.15	0.14	1.8	0.2	1	0.24	-12.8	-11.96
1587	1	0.26	0	1	0.07	0	0	0.67	0	0.13	-8.46	-8.47
1588	1	10000	0	0.77	0.43	0.23	0	0.67	0	4926.73	-11.12	-11.13
1589	1	46	0	0.96	12.1	0.04	0	0.67	0	23.4	-27.25	-23.41
1590	1	4.52	0	0.86	3.03	0.14	0	0.67	0	2.85	-26.1	-24.22
1591	1	4.84	0	1	2.29	0	0	0.67	0	2.38	-11.7	-11.7
1592	1	1.13	0	1	0.83	0	0	0.67	0	0.56	-17.48	-17.48
1593	1	0.51	0	1	0.26	0	0	0.67	0	0.25	-7.63	-7.63
1594	1	1.61	0	1	1.1	0	0	0.67	0	0.79	-9.45	-9.45
1595	1	2.06	0	1	1.34	0	0	0.67	0	1.01	-10.24	-10.24
1596	1	0.25	0	1	0.05	0	0	0.67	0	0.12	-7.5	-7.5
1597	1	581.52	0	0.76	0.26	0.24	0	0.67	0	286.58	-10.47	-10.61
1598	1	0.7	0	1	0.47	0	0	0.67	0	0.35	-12.03	-12.03
1599	1	1.22	0	1	0.79	0	0	0.67	0	0.6	-8.52	-8.52
1600	1	7.1	0	1	2.3	0	0	0.67	0	3.5	-17.73	-17.73
1601	1	2.26	0.08	1	1.39	0	0	0.67	0	1.24	-14.2	-14.2
1602	1	0.5	0	1	0.17	0	0	0.67	0	0.25	-6.55	-6.54
1603	1	0.64	0	1	0.45	0	0	0.67	0	0.31	-16.68	-16.68
1604	1	0.46	0.1	1	0.13	0	0	0.67	0	0.37	-15.18	-15.18
1605	1	1.19	0	1	0.85	0	0	0.67	0	0.59	-19.9	-19.9
1606	1	0.81	0	1	0.52	0	0	0.67	0	0.4	-17.43	-17.43
1607	1	1.58	0	1	1.08	0	0	0.67	0	0.78	-18.15	-18.15
1608	1	1	0	1	0.72	0	0	0.67	0	0.49	-15.46	-15.46
1609	1	1.53	0.1	0.91	0.09	0.09	0	0.67	0	0.9	-18.24	-18.24
1610	1	0.72	0	1	0.51	0	0	0.67	0	0.35	-9.22	-9.22
1611	1	1.08	0.09	1	0.31	0	0	0.67	0	0.66	-19.94	-19.94
1612	1	1.1	0.08	0.84	0.2	0.16	0	0.67	0	0.69	-22.26	-22.26
1613	1	0	0	0.01	0.07	0.99	0.26	0.51	0	0.11	-10.3	-10.3
1614	1	0.38	0	1	0.14	0	0	0.67	0	0.19	-7.16	-7.17
1615	1	0.76	0.51	0.9	0.53	0.1	0	0.67	0	1.15	-27.82	-27.82
1616	1	0.61	0	0.85	2.87	0.15	1.34	0.26	2	0.94	-22.98	-21.49
1617	1	1.31	0	1	0.9	0	0	0.67	0	0.65	-19.74	-19.74
1618	1	0.21	0	1	0	0	0	0.67	0	0.1	-7.77	-7.77
1619	1	0.5	0.15	1	0.13	0	0	0.67	0	0.47	-16.4	-16.4
1620	1	3.55	0.33	1	1.36	0	0	0.67	0	2.25	-13.69	-13.69
1621	1	1.42	0.15	1	0.59	0	0	0.67	0	0.94	-22.62	-22.62
1622	1	0.15	0.01	0	0.53	1	0.33	0.48	0	0.88	-32.17	-32.17
1623	1	2.08	0	1	1.32	0	0	0.67	0	1.02	-12.48	-12.48
1624	1	1.96	0.08	1	1.28	0	0	0.67	0	1.08	-25.33	-25.34
1625	1	0.8	0.08	1	0.35	0	0	0.67	0	0.52	-14.79	-14.79
1626	1	0.56	0	1	0.37	0	0	0.67	0	0.27	-12.24	-12.24
1627	1	2	0	1	1.31	0	0	0.67	0	0.99	-8.82	-8.82
1628	1	0.46	0.05	0.89	0.35	0.11	0	0.67	0	0.35	-12.7	-12.71
1629	1	1.02	0.09	1	0.3	0	0	0.67	0	0.63	-12.79	-12.79
1630	1	2.61	0.3	1	0.8	0	0	0.67	0	1.75	-10.98	-10.98
1631	1	1.23	0.2	0.97	10.83	0.03	0.26	0.51	0	1.37	-35.8	-35.67
1632	1	0.44	0.18	0.97	0.25	0.03	0	0.67	0	0.5	-20.33	-20.33
1633	1	0.52	0.18	1	0.14	0	0	0.67	0	0.53	-14.92	-14.92
1634	1	0.78	0	1	0.56	0	0	0.67	0	0.39	-16.7	-16.7
1635	1	0.16	0	1	0	0	0	0.67	0	0.08	-8.86	-8.86
1636	1	0.5	0	1	0.17	0	0	0.67	0	0.25	-6.55	-6.54
1637	1	1.1	0	1	0.69	0	0	0.67	0	0.54	-18.12	-18.12
1638	1	0.59	0	1	0.4	0	0	0.67	0	0.29	-7.6	-7.6
1639	1	1.13	0	1	0.83	0	0	0.67	0	0.56	-16.92	-16.92
1640	1	1.6	0	1	1.08	0	0	0.67	0	0.79	-28.51	-28.51
1641	1	4.21	0	1	2.05	0	0	0.67	0	2.07	-13.89	-13.89
1642	1	0.83	0	1	0.54	0	0	0.67	0	0.41	-10.56	-10.56
1643	1	0.77	0	1	0.55	0	0	0.67	0	0.38	-7.13	-7.13
1644	1	0.3	0	1	0.1	0	0	0.67	0	0.15	-7.27	-7.28
1645	1	0	0	1	0	0	0	1	0	0	0	0
1646	1	0.5	0	1	0.17	0	0	0.67	0	0.25	-6.55	-6.54
1647	1	0.58	0	1	0.39	0	0	0.67	0	0.29	-15.78	-15.78
1648	1	0	0	1	0	0	0	1	0	0	0	0
1649	1	0.38	0	1	0.14	0	0	0.67	0	0.19	-6.97	-6.97
1650	1	0.38	0	1	0.14	0	0	0.67	0	0.19	-7.46	-7.46
1651	1	1.04	0	1	0.74	0	0	0.67	0	0.51	-10.01	-10.01
1652	1	0	0	1	0	0	0	1	0	0	0	0
1653	1	0.7	0	0.95	11.32	0.05	1.64	0.22	1	1.14	-16.58	-15.64
1654	1	0.35	0	1	0.1	0	0	0.67	0	0.17	-9.03	-9.03
1655	1	0.25	0	1	0.06	0	0	0.67	0	0.12	-9.08	-9.08
1656	1	1.01	0	1	0.75	0	0	0.67	0	0.5	-8.19	-8.19
1657	1	1.34	0.07	0.96	0.44	0.04	0	0.67	0	0.79	-19.94	-19.94
1658	1	1.4	0	1	0.98	0	0	0.67	0	0.69	-9.75	-9.75
1659	1	2.55	0	1	1.29	0	0	0.67	0	1.26	-11.75	-11.75
1660	1	0	0	0	0.16	1	0.88	0.34	0	0.24	-13.31	-13.31
1661	1	2.59	0	1	1.45	0	0	0.67	0	1.27	-11.86	-11.86
1662	1	1.58	0	1	1.04	0	0	0.67	0	0.78	-8.92	-8.92
1663	1	0.35	0	1	0.15	0	0	0.67	0	0.17	-6.9	-6.91
1664	1	0.42	0	1	0.21	0	0	0.67	0	0.2	-6.57	-6.57
1665	1	0.53	0.09	1	0.26	0	0	0.67	0	0.39	-11.29	-11.29
1666	1	1.57	0	1	0.99	0	0	0.67	0	0.77	-10.74	-10.74
1667	1	0.52	0	0.87	0.86	0.13	0.02	0.63	1	0.43	-12.81	-12.76
1668	1	1.07	0.1	1	0.4	0	0	0.67	0	0.69	-19.67	-19.67
1669	1	1.96	0	1	1.13	0	0	0.67	0	0.96	-16.06	-16.06
1670	1	0.94	0	1	0.68	0	0	0.67	0	0.46	-9.83	-9.83
1671	1	1.47	0.17	1	1.15	0	0	0.67	0	0.99	-17.18	-17.18
1672	1	2.4	0	1	1.5	0	0	0.67	0	1.18	-8.79	-8.79
1673	1	1.26	0	1	0.93	0	0	0.67	0	0.62	-14.71	-14.71
1674	1	2.34	0	1	1.08	0	0	0.67	0	1.15	-14.07	-14.07
1675	1	2.15	0	1	1.11	0	0	0.67	0	1.06	-21.52	-21.52
1676	1	2.15	0.12	1	0.74	0	0	0.67	0	1.24	-34.76	-34.77
1677	1	1.37	0	1	0.93	0	0	0.67	0	0.68	-17.42	-17.43
1678	1	0.65	0.11	0.97	0.39	0.03	0	0.67	0	0.49	-19.55	-19.56
1679	1	0	0	0	0.16	1	0.85	0.35	1	0.25	-13.71	-13.71
1680	1	0.75	0	1	0.53	0	0	0.67	0	0.37	-11.79	-11.79
1681	1	0.23	0	1	0	0	0	0.67	0	0.12	-8.9	-8.9
1682	1	1.79	0	1	1.15	0	0	0.67	0	0.88	-8.81	-8.81
1683	1	0.83	0	0.65	1.18	0.35	0.06	0.59	2	1.04	-25.59	-25.14
1684	1	0	0	1	0	0	0	1	0	0	0	0
1685	1	0.98	0.07	0.85	0.81	0.15	0	0.67	0	0.75	-22.57	-22.54
1686	1	0.77	0.32	0.99	0.36	0.01	0	0.67	0	0.86	-23.75	-23.75
1687	1	21.6	0	0.72	0	0.28	0	0.67	0	10.64	-12.73	-12.73
1688	1	0.74	0.11	0.98	0.27	0.02	0	0.67	0	0.54	-21.2	-21.2
1689	1	1.28	0.01	0.89	0.9	0.11	0	0.67	0	0.8	-14.46	-14.46
1690	1	1.13	0	1	0.77	0	0	0.67	0	0.56	-10.31	-10.31
1691	1	0.36	0	1	0.19	0	0	0.67	0	0.18	-13.23	-13.23
1692	1	0.59	0	1	0.37	0	0	0.67	0	0.29	-17.09	-17.09
1693	1	0.51	0.08	1	0.12	0	0	0.67	0	0.37	-11.81	-11.81
1694	1	2.02	0.09	0.91	0.08	0.09	0	0.67	0	1.13	-21.19	-21.19
1695	1	1.84	0	1	1.19	0	0	0.67	0	0.91	-20.85	-20.85
1696	1	0	0	1	0	0	0	1	0	0	0	0
1697	1	3.22	0.08	1	1.57	0	0	0.67	0	1.71	-15.48	-15.48
1698	1	0.7	0	1	0.49	0	0	0.67	0	0.34	-10.49	-10.49
1699	1	1.68	0	1	1.15	0	0	0.67	0	0.83	-9.7	-9.7
1700	1	0.96	0	1	0.69	0	0	0.67	0	0.47	-15.39	-15.39
1701	1	1.1	0	1	0.82	0	0	0.67	0	0.54	-17.34	-17.34
1702	1	0.87	0	1	0.56	0	0	0.67	0	0.43	-13.19	-13.19
1703	1	1.22	0.07	0.42	0.09	0.58	0	0.67	0	0.72	-14.19	-14.19
1704	1	1.29	0.08	1	0.47	0	0	0.67	0	0.76	-25.32	-25.32
1705	1	0.66	0	1	0.45	0	0	0.67	0	0.32	-14.27	-14.27
1706	1	1.08	0	1	0.77	0	0	0.67	0	0.53	-9.41	-9.41
1707	1	0.95	0.17	0.86	1.36	0.14	0	0.67	0	0.97	-35.14	-35.11
1708	1	0.78	0	1	0.53	0	0	0.67	0	0.38	-7.45	-7.45
1709	1	1.6	0	1	0.92	0	0	0.67	0	0.79	-17.43	-17.42
1710	1	1.54	0	1	1.12	0	0	0.67	0	0.76	-19.34	-19.34
1711	1	1.19	0	1	0.81	0	0	0.67	0	0.59	-8.32	-8.32
1712	1	0.35	0	1	0.19	0	0	0.67	0	0.17	-13.84	-13.84
1713	1	1.23	0	1	0.87	0	0	0.67	0	0.6	-8.3	-8.3
1714	1	0.51	0	1	0.26	0	0	0.67	0	0.25	-7.32	-7.32
1715	1	1.37	0	1	0.98	0	0	0.67	0	0.68	-16.03	-16.03
1716	1	1.57	0	1	1.11	0	0	0.67	0	0.77	-22.12	-22.12
1717	1	1.91	0	1	1.23	0	0	0.67	0	0.94	-19.24	-19.24
1718	1	1.25	0	1	0.89	0	0	0.67	0	0.62	-20.15	-20.15
1719	1	0.96	0	1	0.69	0	0	0.67	0	0.47	-17.37	-17.37
1720	1	0.23	0	1	0.03	0	0	0.67	0	0.11	-8.53	-8.53
1721	1	0.53	0	1	0.26	0	0	0.67	0	0.26	-6.47	-6.48
1722	1	1.04	0	1	0.75	0	0	0.67	0	0.51	-17.72	-17.72
1723	1	0.91	0	1	0.63	0	0	0.67	0	0.45	-16.54	-16.54
1724	1	1.02	0	1	0.73	0	0	0.67	0	0.5	-9.74	-9.74
1725	1	0.82	0.16	1	0.44	0	0	0.67	0	0.65	-25.97	-25.97
1726	1	1.8	0	1	1.08	0	0	0.67	0	0.89	-19.79	-19.79
1727	1	0.73	0	0.93	35.5	0.07	4.19	0.06	2	3.92	-36.96	-32.57
1728	1	0.65	0	0.91	7.48	0.09	3.66	0.08	2	1.36	-30.54	-26.89
1729	1	0.64	0	1	0.45	0	0	0.67	0	0.31	-7.99	-7.99
1730	1	2.63	0.08	1	0.97	0	0	0.67	0	1.41	-22.82	-22.82
1731	1	3.19	0	0.97	40.82	0.03	2.2	0.16	1	3.52	-43.53	-38.21
1732	1	1.79	0	0.89	1.26	0.11	0	0.67	0	1.09	-28.47	-28.45
1733	1	18.34	0	0.96	19.74	0.04	0	0.67	1	10.11	-29.23	-24.4
1734	1	0.25	0	0.97	107.67	0.03	7.22	0.01	1	4.59	-22.91	-17.64
1735	1	0.76	0	0.88	2.7	0.12	0.46	0.44	2	0.85	-23.67	-22.77
1736	1	1.51	0	0.97	29.45	0.03	4.44	0.05	1	2.17	-26.02	-18
1737	1	1.02	0	0.96	23.15	0.04	1.85	0.2	1	1.77	-25.63	-24.01
1738	1	0.81	0	0.97	19.23	0.03	3.01	0.11	1	1.41	-20.77	-17.66
1739	1	0.8	0.02	0.83	0.42	0.17	0	0.67	0	0.52	-16.95	-16.95
1740	1	2.01	0.17	1	1.2	0	0	0.67	0	1.25	-21.25	-21.25
1741	1	1	0	1	0.72	0	0	0.67	0	0.49	-10.29	-10.29
1742	1	0.74	0	0.96	18.55	0.04	1.6	0.23	1	1.41	-25.41	-24.03
1743	1	0.84	0	1	0.58	0	0	0.67	0	0.42	-19.4	-19.4
1744	1	0.81	0	1	0.52	0	0	0.67	0	0.4	-7.11	-7.11
1745	1	0.91	0	1	0.53	0	0	0.67	0	0.45	-13.81	-13.81
1746	1	3.52	0	1	1.39	0	0	0.67	0	1.73	-11.35	-11.35
1747	1	0.44	0.24	0.95	0.22	0.05	0	0.67	0	0.58	-20.3	-20.3
1748	1	1.71	0	1	1.16	0	0	0.67	0	0.84	-19.83	-19.83
1749	1	2.72	0	0.75	0.34	0.25	0	0.67	0	1.47	-22.17	-22.46
1750	1	1.81	0.08	1	1.02	0	0	0.67	0	1.01	-14.09	-14.09
1751	1	1.39	0.25	1	0.75	0	0	0.67	0	1.06	-34.08	-34.08
1752	1	0.84	0.11	1	0.42	0	0	0.67	0	0.58	-16.86	-16.86
1753	1	2.06	0.1	1	0.64	0	0	0.67	0	1.16	-21.4	-21.41
1754	1	1.03	0.18	1	0.52	0	0	0.67	0	0.78	-16.64	-16.64
1755	1	1.03	0.11	1	0.47	0	0	0.67	0	0.67	-15.31	-15.31
1756	1	0.73	0.31	1	0.35	0	0	0.67	0	0.83	-20.29	-20.29
1757	1	1.08	0.36	0.93	67.59	0.07	2.72	0.12	1	8.25	-33.61	-32.24
1758	1	0.25	0.02	0	0.77	1	0.44	0.45	0	1.29	-18.53	-18.53
1759	1	1.24	0.49	0.89	1.02	0.11	0	0.67	0	1.44	-23.89	-23.89
1760	1	0.51	0.51	0.86	0.47	0.14	0	0.67	0	1.01	-27.51	-27.51
1761	1	1.15	0.08	1	0.49	0	0	0.67	0	0.68	-14.85	-14.85
1762	1	0.8	0.19	1	0.41	0	0	0.67	0	0.69	-21.79	-21.79
1763	1	2.23	0.2	1	0.63	0	0	0.67	0	1.4	-31.45	-31.45
1764	1	0.98	0.17	0.96	0.31	0.04	0	0.67	0	0.75	-24.71	-24.71
1765	1	1.19	0.38	1	0.67	0	0	0.67	0	1.16	-25.51	-25.51
1766	1	0	0	0.86	2.78	0.14	3.46	0.08	0	0.61	-19.86	-18.52
1767	1	0.65	0	1	0.42	0	0	0.67	0	0.32	-7.54	-7.54
1768	1	0.81	0.6	0.97	0.6	0.03	0	0.67	0	1.31	-37.79	-37.79
1769	1	0.23	0	0.96	22.9	0.04	3.03	0.1	1	1.39	-21.43	-18.71
1770	1	12.76	0.5	0.75	0.57	0.25	0	0.67	0	7.06	-34.72	-34.72
1771	1	4.11	0.54	1	1.32	0	0	0.67	0	2.84	-30.14	-30.14
1772	1	2.43	0	0.85	2.64	0.15	-0.01	0.67	1	1.78	-29.03	-28.15
1773	1	1.92	0	0.94	3	0.06	0.07	0.59	1	1.23	-20.47	-20.14
1774	1	0.84	0.48	0.88	0.92	0.12	0	0.67	0	1.23	-31.29	-31.29
1775	1	2.29	0	0.95	3.62	0.05	0.05	0.61	1	1.43	-19.47	-19.06
1776	1	0.8	0	0.75	2.45	0.25	0.94	0.33	1	1.31	-33.08	-31.66
1777	1	0.34	0	0.65	3.68	0.35	1.92	0.19	0	2.13	-23.19	-22.23
1778	1	41.93	0	0.9	4.12	0.1	0	0.67	0	21.31	-16.12	-15.3
1779	1	0.15	0.15	0.81	83.51	0.19	2.53	0.14	0	24.44	-20.78	-19.42
1780	1	545.29	0	0.76	0.65	0.24	0	0.67	0	268.88	-14.81	-14.83
1781	1	23.84	0.33	0.71	0.4	0.29	0	0.67	0	12.27	-17.59	-17.59
1782	1	1.38	0	0.92	13.28	0.08	2.04	0.18	1	2.28	-21.56	-18.14
1783	1	0.27	0	1	0.08	0	0	0.67	0	0.13	-8.26	-8.27
1784	1	0.51	0.11	0.91	0.26	0.09	0	0.67	0	0.44	-13.25	-13.25
1785	1	0.47	0	1	0.21	0	0	0.67	0	0.23	-9.55	-9.56
1786	1	1.44	0	1	0.92	0	0	0.67	0	0.71	-8.31	-8.3
1787	1	2.15	0	0.71	2.08	0.29	0	0.67	0	1.97	-21.74	-21.53
1788	1	0.78	0.06	0	0.83	1	0	0.66	0	1.64	-22.23	-22.23
1789	1	3.53	1.29	0.95	1.34	0.05	0	0.67	0	3.7	-27.83	-27.83
1790	1	0.91	0.42	0.98	0.27	0.02	0	0.67	0	1.08	-15.92	-15.92
1791	1	0.52	0.26	1	0.25	0	0	0.67	0	0.65	-15.28	-15.28
1792	1	2.72	0	0.91	6.59	0.09	0.05	0.6	0	2.21	-16.29	-15.41
1793	1	0	0	0	0.26	1	0.93	0.33	0	0.4	-11.13	-11.13
1794	1	0.26	0.01	0	1.04	1	1.29	0.27	0	1.71	-21.76	-21.76
1795	1	3.83	0.17	1	1.2	0	0	0.67	0	2.14	-17.77	-17.77
1796	1	0.41	0.02	0	0.47	1	0.01	0.64	0	0.91	-19.14	-19.14
1797	1	0.12	0	0	0.43	1	0.14	0.56	0	0.71	-15.29	-15.3
1798	1	0.59	0.25	1	0.4	0	0	0.67	0	0.66	-15.84	-15.84
1799	1	1.2	0.49	0.93	0.55	0.07	0	0.67	0	1.35	-18.76	-18.76
1800	1	0.56	0.05	0	1.09	1	0.28	0.5	0	1.93	-23.73	-23.73
1801	1	0.66	0.05	0	0.74	1	0	0.65	0	1.44	-16.74	-16.74
1802	1	0.41	0	0.76	330.82	0.24	1.88	0.19	0	121.13	-23.1	-22.25
1803	1	0	0	0	0.69	1	0.76	0.37	0	1.05	-15.11	-15.11
1804	1	0.62	0.53	0.84	0.55	0.16	0	0.67	0	1.12	-17.05	-17.06
1805	1	2.08	0.71	0.98	0.77	0.02	0	0.67	0	2.1	-19.62	-19.62
1806	1	26.05	0.63	0.76	0.68	0.24	0	0.67	0	13.81	-19.13	-19.13
1807	1	0	0	0.66	17	0.34	1.5	0.24	0	8.73	-20.42	-19.82
1808	1	3349.89	0	0.88	4.58	0.12	0	0.67	0	1651.18	-14.05	-13.29
1809	1	1.88	0.97	0.99	1.21	0.01	0	0.67	0	2.4	-22.49	-22.49
1810	1	0.87	0.35	0.97	0.35	0.03	0	0.67	0	0.95	-16.83	-16.83
1811	1	0	0	0.09	0.98	0.91	2.04	0.18	1	1.35	-19.96	-19.95
1812	1	1.07	0.68	0.95	0.74	0.05	0	0.67	0	1.56	-19.99	-19.99
1813	1	2.12	0	0.82	1.54	0.18	0	0.67	0	1.47	-17.2	-17.13
1814	1	1.75	0.58	0.93	0.63	0.07	0	0.67	0	1.75	-17.27	-17.27
1815	1	273.93	0.45	0.75	0.96	0.25	0	0.67	0	135.83	-16.74	-16.75
1816	1	1.97	0	0.69	2.94	0.31	0.09	0.58	0	2.33	-19.85	-19.42
1817	1	0.7	0.06	0	1.72	1	0.57	0.41	0	2.95	-23.95	-23.95
1818	1	0.83	0.07	0	5.17	1	0.58	0.41	0	8.25	-25.47	-25.47
1819	1	0.35	0.01	0	0.92	1	0.65	0.39	0	1.57	-20.47	-20.47
1820	1	1.37	0.05	0	2.12	1	0.06	0.6	0	3.89	-21.36	-21.36
1821	1	0.32	0.25	0.92	0.26	0.08	0	0.67	0	0.54	-16.61	-16.61
1822	1	0	0	0.83	3.74	0.17	2.16	0.17	0	0.99	-18.01	-16.97
1823	1	0	0	0	0.45	1	1.52	0.24	1	0.69	-23.83	-23.83
1824	1	0	0	0.85	4.7	0.15	2.23	0.16	0	1.09	-18.52	-17.56
1825	1	1.11	0.49	1	0.35	0	0	0.67	0	1.29	-25.56	-25.56
1826	1	12.75	0.38	0.74	0.31	0.26	0	0.67	0	6.83	-22.28	-22.28
1827	1	0.91	0.53	0.96	0.47	0.04	0	0.67	0	1.25	-25.82	-25.82
1828	1	0	0	0.01	0.23	0.99	1.93	0.19	0	0.35	-13.92	-13.92
1829	1	0.79	0.23	1	0.49	0	0	0.67	0	0.75	-17.94	-17.94
1830	1	0.74	0.24	0.87	0.89	0.13	0	0.65	0	0.85	-20.28	-20.27
1831	1	0.3	0.1	0.9	0.1	0.1	0	0.67	0	0.3	-12.72	-12.72
1832	1	0	0	0.94	50.91	0.06	10.81	0	2	4.86	-26.71	-20.62
1833	1	1.95	0	0.83	15.13	0.17	2.66	0.13	3	4.86	-39.46	-35.34
1834	1	1.16	0.46	1	0.57	0	0	0.67	0	1.26	-28.93	-28.92
1835	1	0	0	0	0.28	1	1.2	0.28	0	0.42	-16.37	-16.37
1836	1	0.25	0.08	0.87	0.37	0.13	-0.04	0.67	0	0.31	-16.52	-16.5
1837	1	0.25	0	0.94	5.27	0.06	3.06	0.1	1	0.61	-17.65	-15.24
1838	1	1.74	0.08	1	0.83	0	0	0.67	0	0.97	-16.44	-16.44
1839	1	0.55	0.03	0.01	0.87	0.99	0.21	0.52	0	1.57	-29.46	-29.47
1840	1	0.5	0.37	0.85	0.65	0.15	0	0.66	0	0.87	-24.01	-24
1841	1	0.99	0.49	0.55	1.48	0.45	0.01	0.64	0	1.91	-32.2	-32.19
1842	1	0.97	0.34	1	0.18	0	0	0.67	0	1	-16.21	-16.21
1843	1	0.3	0.12	0.68	1.95	0.32	0.21	0.52	0	1.22	-21.09	-21.05
1844	1	0	0	0.68	2.54	0.32	3.56	0.08	2	1.24	-22.46	-21.93
1845	1	0.22	0.12	0.9	0.09	0.1	0	0.67	0	0.28	-11.57	-11.57
1846	1	3.51	0.12	0.75	0.13	0.25	0	0.67	0	1.91	-13.45	-13.45
1847	1	2.12	0.26	1	1.1	0	0	0.67	0	1.44	-27.04	-27.04
1848	1	0.52	0.32	0.89	0.41	0.11	0	0.67	0	0.75	-12.82	-12.82
1849	1	1.31	0	0.92	5.31	0.08	0.67	0.39	0	1.33	-14.48	-12.74
1850	1	0	0	0.86	15.94	0.14	0.95	0.33	0	3.45	-17.53	-17.14
1851	1	1.24	0	0.9	2.65	0.1	0.19	0.53	0	1.01	-20.25	-19.36
1852	1	0.83	0.1	0.9	20.95	0.1	3.58	0.08	1	3.82	-28.54	-25.22
1853	1	1.59	0.05	0.83	9.89	0.17	1.52	0.24	1	3.4	-31.02	-29.15
1854	1	2.04	1.29	0.88	1.39	0.12	0	0.67	0	2.98	-39.21	-39.21
1855	1	0	0	0	1.03	1	1.26	0.27	0	1.57	-14.18	-14.18
1856	1	0.5	0.03	0	0.5	1	0	0.66	0	1	-13.8	-13.8
1857	1	1.58	0.08	0.01	159	0.99	-0.13	0.67	0	239.6	-15.02	-15.02
1858	1	0	0	0	3.55	1	0.36	0.47	0	5.39	-16.06	-16.06
1859	1	9.51	1.23	1	1.53	0	0	0.67	0	6.55	-16.08	-16.08
1860	1	0.58	0.02	0	0.83	1	0.08	0.58	0	1.55	-26.59	-26.59
1861	1	0.12	0	0.06	0.35	0.94	0.16	0.54	0	0.56	-15.14	-15.14
1862	1	0.86	0.63	0.86	1.46	0.14	-0.21	0.67	0	1.55	-22.99	-22.99
1863	1	0	0	0.01	0.53	0.99	0.64	0.39	0	0.8	-17.67	-17.67
1864	1	0.35	0	0.67	1.19	0.33	0.28	0.5	0	0.76	-16.36	-16.2
1865	1	0.55	0.05	0	0.6	1	0.01	0.64	0	1.17	-20.4	-20.4
1866	1	0.75	0.5	0.94	0.43	0.06	0	0.67	0	1.13	-22.02	-22.02
1867	1	0.3	0.24	0.87	0.31	0.13	0	0.67	0	0.53	-15.77	-15.77
1868	1	0	0	1	0	0	0	1	0	0	0	0
1869	1	0	0	1	0	0	0	1	0	0	0	0
1870	1	0	0	1	0	0	0	1	0	0	0	0
1871	1	0.23	0.09	0.87	0.2	0.13	0	0.67	0	0.27	-13.73	-13.73
1872	1	0.86	0	0.94	4.7	0.06	0.88	0.34	1	0.87	-23.2	-21
1873	1	0.48	0.1	1	0.17	0	0	0.67	0	0.39	-17.16	-17.16
1874	1	0.44	0	0.84	2.2	0.16	0.45	0.44	2	0.76	-23.38	-23.04
1875	1	0.64	0.1	0.97	85.67	0.03	2.59	0.13	1	4.64	-21.52	-20.06
1876	1	0.95	0.13	1	0.58	0	0	0.67	0	0.67	-20.23	-20.23
1877	1	0.86	0	1	0.62	0	0	0.67	0	0.42	-15.34	-15.34
1878	1	0.97	0.31	0.92	24.28	0.08	3.06	0.1	0	3.91	-31.54	-29.74
1879	1	1.13	0	0.93	3.42	0.07	0.18	0.54	1	0.93	-23.96	-23.69
1880	1	0.52	0.46	0.96	209.49	0.04	5.33	0.03	1	12.1	-38.78	-35.39
1881	1	1.97	0.18	1	1.03	0	0	0.67	0	1.24	-19.44	-19.44
1882	1	0.33	0.12	0.87	33.67	0.13	6.66	0.02	1	7.11	-38.8	-34.42
1883	1	0.57	0	0.83	3.64	0.17	0.76	0.37	0	1.23	-21.77	-21.18
1884	1	1.14	0	0.93	6.36	0.07	0.44	0.44	0	1.2	-17.2	-16.38
1885	1	0	0	0.04	1.12	0.96	2.5	0.14	0	1.63	-23.53	-23.52
1886	1	0	0	0.5	1.44	0.5	1.27	0.27	0	1.09	-19.4	-19.28
1887	1	1.16	0	1	0.76	0	0	0.67	0	0.57	-8.44	-8.44
1888	1	0	0	0.7	8.51	0.3	2	0.18	0	3.83	-26.98	-26.15
1889	1	0.3	0.02	0	0.41	1	0.07	0.59	0	0.76	-18.82	-18.83
1890	1	0	0	0	0.23	1	1.47	0.24	0	0.35	-12.18	-12.18
1891	1	0.88	0	1	0.63	0	0	0.67	0	0.43	-18.58	-18.58
1892	1	0.64	0.25	1	0.13	0	0	0.67	0	0.7	-15.94	-15.95
1893	1	1.16	0.37	1	0.66	0	0	0.67	0	1.13	-16.78	-16.78
1894	1	0.31	0.03	0	0.43	1	0.06	0.6	0	0.81	-17.34	-17.34
1895	1	0	0	0.93	53.64	0.07	5.95	0.02	0	5.53	-21.32	-18.07
1896	1	0.96	0.12	0.83	1.53	0.17	-0.05	0.67	0	1.02	-21.17	-21.11
1897	1	1.33	0	0.94	5.83	0.06	0.42	0.45	0	1.2	-28.27	-27.34
1898	1	0.56	0.39	0.93	0.36	0.07	0	0.67	0	0.86	-16.96	-16.96
1899	1	0.45	0	0.89	8.28	0.11	4.66	0.04	1	1.58	-28.91	-25.92
1900	1	0.95	0.23	0.96	25.84	0.04	3.03	0.11	1	2.54	-32.89	-30.64
1901	1	0.5	0.26	0.8	5.77	0.2	2.14	0.17	1	2.28	-36.44	-35.45
1902	1	1.42	0	0.82	1.37	0.18	0	0.67	0	1.07	-23.74	-22.65
1903	1	0.23	0.09	0.63	2.03	0.37	1.92	0.19	0	1.35	-28.02	-27.58
1904	1	0.42	0.09	1	0.05	0	0	0.67	0	0.34	-17.01	-17.01
1905	1	1.37	0.14	0.97	200.52	0.03	4.66	0.05	1	10.12	-32.81	-29.09
1906	1	1.45	0.77	0.98	0.72	0.02	0	0.67	0	1.89	-35.02	-35.02
1907	1	0.77	0	0.57	0.95	0.43	0.02	0.63	0	1	-28.93	-28.75
1908	1	1.28	0.09	1	0.33	0	0	0.67	0	0.77	-23.06	-23.07
1909	1	1.38	0.14	0.85	2.27	0.15	0.05	0.61	0	1.38	-38.91	-38.48
1910	1	0.87	0.47	0.99	0.32	0.01	0	0.67	0	1.14	-28.98	-28.98
1911	1	1	0.27	0.95	0.54	0.05	0	0.67	0	0.92	-28.74	-28.74
1912	1	0.39	0.15	0.57	0.73	0.43	-0.02	0.67	0	0.8	-21.19	-21.14
1913	1	1.16	0	1	0.83	0	0	0.67	0	0.57	-11.27	-11.27
1914	1	0.48	0	0.86	2.52	0.14	1.48	0.24	2	0.76	-20.77	-19.03
1915	1	0.87	0.29	1	0.41	0	0	0.67	0	0.87	-25.47	-25.47
1916	1	0.62	0	0.84	4.26	0.16	2.07	0.17	3	1.35	-29.75	-26.67
1917	1	0.87	0.11	0.89	0.5	0.11	0	0.67	0	0.66	-11.4	-11.4
1918	1	0	0	1	0	0	0	1	0	0	0	0
1919	1	1.67	0	0.92	2.48	0.08	0.06	0.6	1	1.11	-25.83	-24.11
1920	1	1.42	0	0.88	0.96	0.12	0	0.67	0	0.88	-35.3	-35.29
1921	1	0.7	0.01	0.68	2.11	0.32	0.63	0.4	1	1.37	-32.48	-31.75
1922	1	0.78	0.1	0.91	72.4	0.09	3.7	0.07	2	10.77	-35.6	-32.78
1923	1	0.68	0.18	0.98	0.22	0.02	0	0.67	0	0.6	-22.44	-22.44
1924	1	0.78	0	0.68	0.63	0.32	0	0.67	0	0.7	-21.74	-21.37
1925	1	0.07	0.07	0.9	12.42	0.1	2.75	0.12	0	2.08	-25.71	-24.22
1926	1	0	0	0.83	5.73	0.17	4.05	0.06	0	1.46	-24.67	-22.84
1927	1	3.67	0	0.94	3.36	0.06	0	0.67	0	2.11	-20.93	-18.7
1928	1	0	0	0	0.26	1	0.57	0.41	0	0.39	-17.04	-17.04
1929	1	1.06	0.1	1	0.32	0	0	0.67	0	0.67	-22.6	-22.6
1930	1	0.34	0.08	1	0.16	0	0	0.67	0	0.29	-13.37	-13.37
1931	1	1.58	0	0.77	3.06	0.23	0.21	0.53	1	1.87	-33.04	-32.62
1932	1	0	0	0	4.09	1	6.48	0.02	0	6.21	-14.81	-14.77
1933	1	2.54	0.33	1	1.12	0	0	0.67	0	1.75	-11.2	-11.2
1934	1	1.42	0	0.81	2.26	0.19	0.03	0.62	0	1.34	-25.03	-24.48
1935	1	0.62	0.27	0.93	9.75	0.07	0.73	0.37	0	1.69	-28.1	-27.68
1936	1	0.42	0.01	0	0.39	1	0	0.67	0	0.79	-22.88	-22.88
1937	1	1.09	0.32	1	0.48	0	0	0.67	0	1.02	-22.32	-22.33
1938	1	0.21	0	0.56	1.41	0.44	1.32	0.26	0	1.03	-23.82	-23.67
1939	1	0.77	0.64	0.92	0.69	0.08	0	0.67	0	1.36	-23.65	-23.65
1940	1	2.29	0.86	0.94	1.2	0.06	0	0.67	0	2.46	-21.12	-21.12
1941	1	1.12	0.03	0	1.19	1	0.01	0.65	0	2.36	-24.35	-24.35
1942	1	1.59	0.44	0.95	0.89	0.05	0	0.67	0	1.48	-17.32	-17.32
1943	1	0.46	0	0.91	101.25	0.09	1.19	0.28	0	13.92	-16.8	-15.77
1944	1	0.24	0.02	0	0.9	1	1.3	0.27	0	1.49	-32.29	-32.29
1945	1	0.51	0	0.73	4.87	0.27	1.47	0.24	1	2.22	-34.78	-34.26
1946	1	0.54	0.32	0.95	0.29	0.05	0	0.67	0	0.74	-21.41	-21.42
1947	1	0.8	0.54	0.92	0.45	0.08	0	0.67	0	1.2	-26.54	-26.54
1948	1	0.18	0.01	0	1.07	1	0.87	0.34	0	1.71	-27.04	-27.04
1949	1	0.53	0.04	0	0.53	1	0	0.66	0	1.07	-28.78	-28.78
1950	1	0.19	0.01	0	0.33	1	0.18	0.54	0	0.6	-21.31	-21.29
1951	1	0.5	0	1	0.17	0	0	0.67	0	0.25	-6.52	-6.52
1952	1	0.77	0	1	0.49	0	0	0.67	0	0.38	-10.21	-10.21
1953	1	0.46	0	1	0.29	0	0	0.67	0	0.23	-11.91	-11.91
1954	1	0.94	0	1	0.68	0	0	0.67	0	0.46	-21.6	-21.6
1955	1	0.38	0	1	0.14	0	0	0.67	0	0.19	-7.46	-7.46
1956	1	0.64	0	1	0.44	0	0	0.67	0	0.31	-12.7	-12.7
1957	1	0.93	0.43	0.9	0.81	0.1	0	0.67	0	1.16	-14.31	-14.31
1958	1	0	0	0.79	22.29	0.21	1.29	0.27	0	7.19	-18.61	-16.38
1959	1	0	0	1	0	0	0	1	0	0	0	0
1960	1	0	0	1	0	0	0	1	0	0	0	0
1961	1	0	0	1	0	0	0	1	0	0	0	0
1962	1	0	0	1	0	0	0	1	0	0	0	0
1963	1	0	0	1	0	0	0	1	0	0	0	0
1964	1	0	0	1	0	0	0	1	0	0	0	0
1965	1	0	0	1	0	0	0	1	0	0	0	0
1966	1	0	0	1	0	0	0	1	0	0	0	0
1967	1	0	0	1	0	0	0	1	0	0	0	0
1968	1	0	0	1	0	0	0	1	0	0	0	0
1969	1	0	0	1	0	0	0	1	0	0	0	0
1970	1	0	0	1	0	0	0	1	0	0	0	0
1971	1	0	0	1	0	0	0	1	0	0	0	0
1972	1	0	0	1	0	0	0	1	0	0	0	0
1973	1	0	0	1	0	0	0	1	0	0	0	0
1974	1	0	0	1	0	0	0	1	0	0	0	0
1975	1	0	0	1	0	0	0	1	0	0	0	0
1976	1	0	0	1	0	0	0	1	0	0	0	0
1977	1	0	0	1	0	0	0	1	0	0	0	0
1978	1	0	0	1	0	0	0	1	0	0	0	0
1979	1	0	0	1	0	0	0	1	0	0	0	0
1980	1	0	0	1	0	0	0	1	0	0	0	0
1981	1	0	0	1	0	0	0	1	0	0	0	0
1982	1	0	0	1	0	0	0	1	0	0	0	0
1983	1	0	0	1	0	0	0	1	0	0	0	0
1984	1	0	0	1	0	0	0	1	0	0	0	0
1985	1	0	0	1	0	0	0	1	0	0	0	0
1986	1	0	0	0	5.33	1	1.06	0.31	0	8.08	-7.51	-7.51
1987	1	0	0	1	0	0	0	1	0	0	0	0
1988	1	0	0	1	0	0	0	1	0	0	0	0
1989	1	11.79	0	1	2.04	0	0	0.67	0	5.81	-7.55	-7.55
1990	1	0	0	1	0	0	0	1	0	0	0	0
1991	1	0	0	1	0	0	0	1	0	0	0	0
1992	1	0	0	1	0	0	0	1	0	0	0	0
1993	1	0	0	1	0	0	0	1	0	0	0	0
1994	1	0	0	1	0	0	0	1	0	0	0	0
1995	1	0	0	1	0	0	0	1	0	0	0	0
1996	1	0	0	0.8	56.85	0.2	1.56	0.23	1	16.93	-9.29	-9.03
1997	1	0	0	1	0	0	0	1	0	0	0	0
1998	1	0	0	1	0	0	0	1	0	0	0	0
1999	1	0	0	1	0	0	0	1	0	0	0	0
[truncated: 577 more rows]

## Sheet: TRPM7_signif
Ancestral cryonotothenioid signal?	location	site (mouse)	site (Oryzias latipes)	Site (alignment)	Partition	&alpha;	&beta;<sup>-</sup>	p<sup>-</sup>	&beta;<sup>+</sup>	p<sup>+</sup>	LRT	p-value	# branches under selection	Total branch length	MEME LogL	FEL LogL	Notes	SIFT score
				436	1	0.51	0.27	0.89	335.54	0.11	14.12	0	2	57.27	-30.48	-23.42
				438	1	0	0	0.83	298.26	0.17	11.42	0	3	76.88	-29.39	-24.88
				445	1	0	0	0.84	201.47	0.16	14.99	0	3	48.89	-33.65	-25.01
				446	1	0	0	0.84	211.01	0.16	5.37	0.03	3	52.52	-31.44	-25.9
				449	1	0.32	0.32	0.86	98.1	0.14	10.12	0	2	21.96	-27.01	-22.42
				450	1	0	0	0.75	25.54	0.25	4.16	0.06	2	9.74	-23.21	-20.43
				476	1	2.18	0	0.98	5754.93	0.02	14.07	0	0	186.31	-33.08	-15.87
				592	1	0	0	0.96	25.32	0.04	7.13	0.01	1	1.37	-17.47	-13.34
*	middle of MHR2	209	212	663	1	0.96	0	0.94	103.45	0.06	13.97	0	2	9.33	-37.91	-27.68	V>A	0.9
				664	1	0.49	0	0.92	11.26	0.08	4.94	0.04	2	1.67	-29.22	-25.9
				666	1	0	0	0.96	16.53	0.04	8.08	0.01	1	0.93	-17.26	-12.41
				688	1	0	0	0.95	5.47	0.05	6.61	0.02	1	0.4	-15.33	-12.08
				733	1	0.56	0	0.95	206.35	0.05	12.88	0	2	17.22	-38.22	-27.49
				734	1	0.42	0	0.97	522.39	0.03	6.82	0.01	1	20.54	-23.88	-20.26
				737	1	0.72	0	0.96	41.46	0.04	8.09	0.01	1	2.7	-30.39	-24.29
				739	1	0.55	0	0.97	185.4	0.03	7	0.01	1	7.8	-24.03	-19.72
				740	1	0.56	0	0.96	24.44	0.04	5.04	0.04	1	1.71	-24.04	-20.75
				790	1	3.2	0	0.97	182.32	0.03	4.2	0.06	1	9.13	-29.89	-26.89
				823	1	0	0	0.83	6.91	0.17	6	0.02	3	1.81	-24.74	-22.62
				1007	1	0.38	0.16	0.83	35.83	0.17	9.13	0	1	9.73	-50.48	-45.83
				1049	1	0.29	0	0.87	11.42	0.13	9.49	0	3	2.44	-34.27	-29.29
				1085	1	0	0	0.96	23.76	0.04	12.25	0	1	1.37	-19.13	-12.36
				1091	1	0.91	0	0.96	15.11	0.04	3.48	0.08	1	1.36	-21.13	-16.25
				1190	1	0.18	0	0.97	153.25	0.03	5.65	0.03	1	6.4	-19.39	-16.52
				1243	1	0.25	0.09	0.95	143.31	0.05	3.47	0.08	0	11.04	-29.06	-26.31
				1245	1	1.2	0	0.97	223.84	0.03	8.28	0.01	0	9.2	-26.73	-17.58
				1246	1	1.4	0.07	0.97	492.63	0.03	7.8	0.01	0	23.02	-32.4	-26.47
				1248	1	2.29	0	0.98	329.29	0.02	3.6	0.08	0	13.61	-24.46	-17.86
				1262	1	0	0	0.49	6.01	0.51	8.27	0.01	0	4.69	-47.34	-46.56
				1272	1	0.52	0	0.96	18.37	0.04	5.81	0.02	1	1.27	-23.21	-16.69
				1275	1	0.51	0.26	0.85	23.57	0.15	4.99	0.04	1	6.05	-44.77	-41.97
				1303	1	0.58	0	0.97	57.79	0.03	4.58	0.05	1	2.78	-20.42	-15.52
				1304	1	1.18	0	0.96	26.23	0.04	3.59	0.08	1	1.98	-23.35	-18.13
				1306	1	0.45	0	0.95	6.57	0.05	3.62	0.08	1	0.76	-22.96	-19.59
				1308	1	0.59	0	0.97	34.8	0.03	4.84	0.04	1	1.98	-25.3	-20.57
				1313	1	0.67	0.07	0.96	20.56	0.04	3.34	0.09	1	1.71	-28.48	-24.89
				1315	1	0.45	0	0.95	6.27	0.05	3.26	0.09	1	0.68	-22.13	-18.92
				1316	1	0.98	0	0.97	210.75	0.03	5.22	0.03	1	9.03	-27.27	-24.3
				1317	1	0	0	0.93	29.76	0.07	15.04	0	2	3.06	-30.65	-20.46
				1318	1	1.94	0	0.97	159.14	0.03	8.88	0.01	1	7.43	-31.99	-21.04
				1407	1	0	0	0.62	17.34	0.38	4.12	0.06	0	9.9	-16.84	-14.87
				1439	1	0.4	0	0.92	71.49	0.08	5.43	0.03	1	9.34	-36.03	-33.07
				1444	1	0.74	0	0.97	68.23	0.03	4.95	0.04	1	3.45	-27.55	-22.84
				1449	1	1.32	0	0.96	18.66	0.04	3.46	0.08	1	1.76	-29.98	-25.19
				1452	1	0.79	0	0.97	68.69	0.03	4.66	0.04	1	3.69	-28.42	-23.76
				1491	1	0.36	0	0.97	26.88	0.03	4.5	0.05	1	1.45	-20.37	-16.29
				1534	1	0	0	0.89	132.87	0.11	7.28	0.01	2	22	-40.03	-34.15
***	extracellular just after pore	1060	1055	1536	1	2	0.24	0.67	60.8	0.33	8.73	0.01	1	31.98	-63.74	-57.89	S/E/N>V	0.32
				1537	1	0.94	0	0.48	6.25	0.52	3.23	0.09	1	5.37	-46.91	-45.7
				1544	1	1.16	0.52	0.91	44.42	0.09	3.94	0.07	1	7.19	-48.77	-45.91
				1727	1	0.73	0	0.93	35.5	0.07	4.19	0.06	2	3.92	-36.96	-32.57
				1728	1	0.65	0	0.91	7.48	0.09	3.66	0.08	2	1.36	-30.54	-26.89
				1734	1	0.25	0	0.97	107.67	0.03	7.22	0.01	1	4.59	-22.91	-17.64
				1736	1	1.51	0	0.97	29.45	0.03	4.44	0.05	1	2.17	-26.02	-18
				1766	1	0	0	0.86	2.78	0.14	3.46	0.08	0	0.61	-19.86	-18.52
				1832	1	0	0	0.94	50.91	0.06	10.81	0	2	4.86	-26.71	-20.62
				1844	1	0	0	0.68	2.54	0.32	3.56	0.08	2	1.24	-22.46	-21.93
				1852	1	0.83	0.1	0.9	20.95	0.1	3.58	0.08	1	3.82	-28.54	-25.22
				1880	1	0.52	0.46	0.96	209.49	0.04	5.33	0.03	1	12.1	-38.78	-35.39
				1882	1	0.33	0.12	0.87	33.67	0.13	6.66	0.02	1	7.11	-38.8	-34.42
				1895	1	0	0	0.93	53.64	0.07	5.95	0.02	0	5.53	-21.32	-18.07
				1899	1	0.45	0	0.89	8.28	0.11	4.66	0.04	1	1.58	-28.91	-25.92
***	between coiled coil and alpha kinase, no structures	1392	1412	1905	1	1.37	0.14	0.97	200.52	0.03	4.66	0.05	1	10.12	-32.81	-29.09	N/H>C	0.2
				1922	1	0.78	0.1	0.91	72.4	0.09	3.7	0.07	2	10.77	-35.6	-32.78
				1926	1	0	0	0.83	5.73	0.17	4.05	0.06	0	1.46	-24.67	-22.84
				1932	1	0	0	0	4.09	1	6.48	0.02	0	6.21	-14.81	-14.77
				2106	1	0.82	0	0.98	10000	0.02	3.64	0.08	0	355.4	-17.92	-14.17
				2124	1	0.47	0	0.88	13.66	0.12	6.77	0.02	3	2.72	-34.46	-27.48
***	between coiled coil and alpha kinase, no structures	1462	1480	2126	1	0	0	0.64	8.88	0.36	6.88	0.01	2	4.89	-46.5	-44.2	Q>R/P	0.77
				2138	1	1.01	0	0.89	31.45	0.11	3.35	0.09	1	5.96	-24.38	-21.68
				2139	1	0	0	0.93	17.1	0.07	4.21	0.06	1	1.69	-15.88	-12.32
				2141	1	0	0	0.84	35.2	0.16	3.35	0.09	2	8.49	-23.9	-22.19
				2143	1	0	0	0.85	5.11	0.15	3.55	0.08	1	1.19	-12.61	-11.33
				2144	1	0.07	0.07	0.93	36.19	0.07	9.69	0	2	4.1	-29.27	-24.58
				2146	1	0.87	0.05	0.88	12.58	0.12	3.82	0.07	1	2.73	-36.28	-32.05
***	between coiled coil and alpha kinase, no structures	1469	1496	2147	1	0.11	0.11	0.73	15.76	0.27	6.71	0.02	1	6.76	-44.26	-41.75	various>S	1
				2155	1	0.71	0	0.93	28.75	0.07	4.39	0.05	2	3.57	-33.81	-28.13
				2157	1	0.65	0	0.91	9.85	0.09	3.84	0.07	2	1.63	-35.53	-31.7
				2161	1	0.52	0	0.9	6.62	0.1	3.79	0.07	2	1.25	-25.57	-21.13
				2162	1	0.54	0.14	0.92	49.04	0.08	3.55	0.08	2	6.64	-41.1	-38.4
				2176	1	0.39	0	0.8	16.32	0.2	5.95	0.02	2	5.21	-43.48	-39.41
				2177	1	0.72	0	0.9	11.33	0.1	5.8	0.02	1	2.03	-31.34	-26.76
				2184	1	0.49	0.49	0.97	185	0.03	5.12	0.04	1	10.53	-39.05	-36.48
				2218	1	0.28	0.27	0.9	60.69	0.1	5.93	0.02	2	9.93	-40.67	-37.72
				2222	1	0.28	0.22	0.93	13.61	0.07	4.15	0.06	1	1.93	-32.69	-30.4
				2225	1	0.42	0.39	0.89	9.18	0.11	3.56	0.08	1	2.23	-36.36	-34.67
				2230	1	0	0	0.75	15.77	0.25	6.25	0.02	1	6.03	-23.73	-21.91
				2231	1	0.21	0.21	0.93	19.9	0.07	4.49	0.05	1	2.66	-20.04	-18.03
***	between coiled coil and alpha kinase, no structures	insertion between 1537 and 1538	1575	2233	1	0	0	0.84	16.36	0.16	5.21	0.03	2	3.99	-19.61	-17.19	A>S	0.15
				2245	1	0	0	0.84	3.66	0.16	4.07	0.06	1	0.87	-11.94	-10.9
				2246	1	0	0	0.45	5.65	0.55	4.21	0.06	1	4.7	-21.81	-21.26
				2255	1	1.27	0	0.98	5398.9	0.02	4.31	0.05	0	180.69	-21.77	-15.88
				2268	1	0.67	0	0.95	2477.57	0.05	13.93	0	0	179.6	-32.48	-24.05
				2280	1	0.42	0	0.98	10000	0.02	4.88	0.04	0	326.52	-18.43	-14.69
				2307	1	0	0	0.97	61.94	0.03	6.75	0.02	1	2.68	-18.22	-12.69
				2327	1	0	0	0.95	7.53	0.05	5.68	0.03	0	0.55	-12.86	-10.06
				2328	1	0.78	0	0.98	7281.09	0.02	3.28	0.09	0	264.65	-19.93	-15.58
				2330	1	0.75	0	0.98	10000	0.02	5.95	0.02	0	361.87	-25.64	-21.01
				2348	1	0	0	0.86	2.86	0.14	3.37	0.09	2	0.61	-18.43	-16.57
				2352	1	0.44	0	0.96	21	0.04	7.32	0.01	1	1.48	-25.79	-20.21
				2357	1	0.27	0.1	0.96	15.92	0.04	5.28	0.03	1	1.35	-24.56	-21.22
				2359	1	0.83	0	0.96	19.31	0.04	4.13	0.06	1	1.54	-27.02	-22.21
				2360	1	0.75	0	0.93	29.44	0.07	3.88	0.07	2	3.56	-26.77	-21.61
				2439	1	0.54	0	0.98	5339.85	0.02	4.86	0.04	0	186.12	-17.95	-13.5
				2441	1	0	0	0.98	4130.33	0.02	8.2	0.01	0	151.86	-17.19	-11.35
				2443	1	0.81	0	0.97	4748.08	0.03	3.65	0.08	0	182.94	-19.52	-15.05
				2459	1	0.41	0	0.97	6978.61	0.03	6.33	0.02	0	268.67	-23.4	-19.38
				2469	1	0.45	0	0.98	9585.72	0.02	5.77	0.03	0	354.2	-23.99	-19.67
				2471	1	0.88	0	0.96	18.86	0.04	5.21	0.03	1	1.53	-30.53	-25.74
				2474	1	0.15	0	0.98	1879.48	0.02	4.73	0.04	0	67.06	-20.04	-17.35
				2475	1	0.74	0	0.98	5469.77	0.02	4.68	0.04	0	200.71	-24.94	-20.53
				2481	1	4.43	0	0.95	919.14	0.05	5.78	0.03	1	71.77	-42.91	-32.4
				2483	1	0.81	0.02	0.95	176.23	0.05	9.73	0	1	13.51	-30.18	-23
				2484	1	0.6	0.08	0.95	273.6	0.05	13.41	0	1	23.18	-37.51	-29.43
				2486	1	1.83	0	0.93	52.57	0.07	6.71	0.02	1	6.4	-38.67	-30.8
				2487	1	0.86	0	0.93	58.14	0.07	9.52	0	1	6.27	-32.75	-23.74
				2488	1	0.67	0	0.97	270.17	0.03	15.23	0	1	12.77	-33.51	-23.18
				2489	1	3.2	0	0.97	224.87	0.03	9.19	0	1	12.17	-37.07	-27.77
				2490	1	1.49	0	0.96	40.93	0.04	6.33	0.02	1	3.33	-29.51	-23.5
				2492	1	0.82	0	0.94	203.03	0.06	10.81	0	0	20	-35.4	-26.5
				2522	1	0	0	0.98	10000	0.02	6.76	0.02	0	361.61	-16.32	-11.5
				2525	1	0.5	0	0.98	3701.75	0.02	7.4	0.01	0	133.6	-22.97	-17.71
				2528	1	1.69	0	0.96	30.19	0.04	4	0.06	1	2.72	-29.46	-26.36
				2566	1	0	0	0.94	7.9	0.06	7.74	0.01	1	0.68	-15.29	-11.97
